# Supplementary material for: Autotrophic and mixotrophic metabolism of an anammox bacterium revealed by in vivo 13C and 2H metabolic network mapping
Source: ISME J. 2020 Oct 20;15(3):673–87. doi: 10.1038/s41396-020-00805-w (PMC8027424; doi:10.1038/s41396-020-00805-w)
Supplement: Supplementary file 2 — Supplementary Dataset 1 [file 41396_2020_805_MOESM2_ESM.xlsx]

## Sheet: Replicate1
Supplementary Dataset 1 - Steady-state K. stuttgartiensis proteome (rep1)
Protein Group	Protein ID	Accession	-10lgP	Coverage (%)	Coverage (%) Sample 1	Area Sample	#Peptides	#Unique	#Spec Sample	PTM	Avg. Mass	Description	Protein names
2	7	Q1PZD8	582.71	79	79	8270000000	105	91	583	Carbamidomethylation; Deamidation (NQ); Oxidation (M)	131729	seq|Q1PZD8|Q1PZD8_KUEST	Q1PZD8_KUEST Nitrite oxidoreductase subunit A OS=Kuenenia stuttgartiensis OX=174633 GN=narG PE=3 SV=1
3	8	Q1Q0T2	550.22	79	79	11700000000	62	49	575	Carbamidomethylation; Deamidation (NQ); Oxidation (M)	90244	seq|Q1Q0T2|HZSA_KUEST	HZSA_KUEST Hydrazine synthase subunit alpha OS=Kuenenia stuttgartiensis OX=174633 GN=kuste2861 PE=1 SV=1
1	49	Q1PZX1	532.85	70	70	11500000000	33	28	682	Deamidation (NQ); Oxidation (M)	61148	seq|Q1PZX1|Q1PZX1_KUEST	Q1PZX1_KUEST Putative outer membrane protein (OMP) OS=Kuenenia stuttgartiensis OX=174633 GN=KSMBR1_1628 PE=4 SV=1
10	9	A0A2C9CFG1	480.57	75	75	1310000000	46	43	241	Carbamidomethylation; Deamidation (NQ); Oxidation (M)	58726	seq|A0A2C9CFG1|A0A2C9CFG1_KUEST	A0A2C9CFG1_KUEST 60 kDa chaperonin OS=Kuenenia stuttgartiensis OX=174633 GN=groEL_3 PE=3 SV=1
10	10	Q1PY43	480.57	74	74	1310000000	46	43	241	Carbamidomethylation; Deamidation (NQ); Oxidation (M)	59068	seq|Q1PY43|Q1PY43_KUEST	Q1PY43_KUEST 60 kDa chaperonin OS=Kuenenia stuttgartiensis OX=174633 GN=groL PE=3 SV=1
13	2	Q1PZD5	469.99	89	89	1810000000	41	23	207	Carbamidomethylation; Deamidation (NQ); Oxidation (M)	47948	seq|Q1PZD5|Q1PZD5_KUEST	Q1PZD5_KUEST Nitrite oxidoreductase subunit B OS=Kuenenia stuttgartiensis OX=174633 GN=narH PE=4 SV=1
7	41	A0A2C9CJB5	469.47	50	50	4980000000	41	5	369	Carbamidomethylation; Deamidation (NQ); Oxidation (M)	72496	seq|A0A2C9CJB5|A0A2C9CJB5_KUEST	A0A2C9CJB5_KUEST Hydrazine dehydrogenase OS=Kuenenia stuttgartiensis OX=174633 GN=hdh PE=4 SV=1
16	70	Q1PVE0	468.93	61	61	1230000000	35	35	155	Carbamidomethylation; Deamidation (NQ); Oxidation (M)	63905	seq|Q1PVE0|Q1PVE0_KUEST	Q1PVE0_KUEST Similar to hydroxylamine oxidoreductase OS=Kuenenia stuttgartiensis OX=174633 GN=hao PE=4 SV=1
11	1	Q1PY41	448.13	87	87	1620000000	50	46	232	Carbamidomethylation; Deamidation (NQ); Oxidation (M)	57448	seq|Q1PY41|Q1PY41_KUEST	Q1PY41_KUEST 60 kDa chaperonin OS=Kuenenia stuttgartiensis OX=174633 GN=groEL PE=3 SV=1
18	6	Q1PZK4	445.85	83	83	1040000000	43	40	148	Carbamidomethylation; Deamidation (NQ); Oxidation (M)	56960	seq|Q1PZK4|Q1PZK4_KUEST	Q1PZK4_KUEST 60 kDa chaperonin OS=Kuenenia stuttgartiensis OX=174633 GN=groEL PE=3 SV=1
5	78	Q1Q0T4	445.62	81	81	9500000000	32	30	458	Carbamidomethylation; Deamidation (NQ); Oxidation (M)	41908	seq|Q1Q0T4|HZSB_KUEST	HZSB_KUEST Hydrazine synthase subunit beta OS=Kuenenia stuttgartiensis OX=174633 GN=kuste2859 PE=1 SV=1
24	3	Q1Q3H0	438.37	89	89	646000000	38	38	112	Carbamidomethylation; Deamidation (NQ); Oxidation (M)	51692	seq|Q1Q3H0|Q1Q3H0_KUEST	Q1Q3H0_KUEST ATP synthase subunit beta OS=Kuenenia stuttgartiensis OX=174633 GN=atpD PE=3 SV=1
8	140	Q1Q0T3	427.59	71	71	9050000000	32	32	271	Carbamidomethylation; Deamidation (NQ); Oxidation (M)	38925	seq|Q1Q0T3|HZSG_KUEST	HZSG_KUEST Hydrazine synthase subunit gamma OS=Kuenenia stuttgartiensis OX=174633 GN=kuste2860 PE=1 SV=1
22	18	Q1PXW0	419.43	68	68	817000000	46	34	125	Carbamidomethylation; Deamidation (NQ); Oxidation (M)	62852	seq|Q1PXW0|Q1PXW0_KUEST	Q1PXW0_KUEST 60 kDa chaperonin OS=Kuenenia stuttgartiensis OX=174633 GN=groL PE=3 SV=1
6	104	A0A2C9CDZ7	419.36	17	17	5400000000	21	20	442	Carbamidomethylation; Deamidation (NQ); Oxidation (M)	163458	seq|A0A2C9CDZ7|A0A2C9CDZ7_KUEST	A0A2C9CDZ7_KUEST S-layer protein OS=Kuenenia stuttgartiensis OX=174633 GN=KSMBR1_1301 PE=4 SV=1
6	105	Q1PYU4	419.36	17	17	5400000000	21	20	442	Carbamidomethylation; Deamidation (NQ); Oxidation (M)	163442	seq|Q1PYU4|Q1PYU4_KUEST	Q1PYU4_KUEST Uncharacterized protein OS=Kuenenia stuttgartiensis OX=174633 GN=kustd1514 PE=4 SV=1
23	54	Q1Q5N7	416.15	58	58	489000000	36	36	119	Carbamidomethylation; Deamidation (NQ); Oxidation (M)	66687	seq|Q1Q5N7|Q1Q5N7_KUEST	Q1Q5N7_KUEST Similar to hydroxylamine oxidoreductase hao OS=Kuenenia stuttgartiensis OX=174633 GN=hao PE=4 SV=1
14	122	Q1PZD4	414.5	79	79	2330000000	26	26	200	Carbamidomethylation; Deamidation (NQ); Oxidation (M)	35566	seq|Q1PZD4|Q1PZD4_KUEST	Q1PZD4_KUEST Nitrite oxidoreductase subunit C OS=Kuenenia stuttgartiensis OX=174633 GN=nrxC PE=4 SV=1
15	4	Q1Q123	414.11	89	89	1550000000	35	34	168	Carbamidomethylation; Deamidation (NQ); Oxidation (M)	43570	seq|Q1Q123|Q1Q123_KUEST	Q1Q123_KUEST Elongation factor Tu OS=Kuenenia stuttgartiensis OX=174633 GN=tufA PE=3 SV=1
17	12	Q1Q6N6	412.97	74	74	981000000	45	45	149	Carbamidomethylation; Deamidation (NQ)	67469	seq|Q1Q6N6|Q1Q6N6_KUEST	Q1Q6N6_KUEST Chaperone protein DnaK OS=Kuenenia stuttgartiensis OX=174633 GN=hsp70 PE=2 SV=1
35	23	Q1Q2S8	410.04	65	65	275000000	48	48	86	Carbamidomethylation; Deamidation (NQ)	93644	seq|Q1Q2S8|Q1Q2S8_KUEST	Q1Q2S8_KUEST Uncharacterized protein OS=Kuenenia stuttgartiensis OX=174633 GN=kuste3559 PE=4 SV=1
28	32	Q1Q128	406.86	55	55	208000000	61	61	97	Carbamidomethylation; Deamidation (NQ); Oxidation (M)	138756	seq|Q1Q128|Q1Q128_KUEST	Q1Q128_KUEST DNA-directed RNA polymerase subunit beta OS=Kuenenia stuttgartiensis OX=174633 GN=rpoB PE=3 SV=1
32	31	Q1Q552	406.29	57	57	225000000	55	55	94	Carbamidomethylation; Deamidation (NQ); Oxidation (M)	130997	seq|Q1Q552|Q1Q552_KUEST	Q1Q552_KUEST Strongly similar to pyruvate:ferredoxin oxidoreductase OS=Kuenenia stuttgartiensis OX=174633 GN=nifJ PE=3 SV=1
9	39	seq_11248_1	401.25	51	51	2370000	38	2	269	Carbamidomethylation; Deamidation (NQ); Oxidation (M)	63130	seq_11248_1	#N/A
9	40	Q1PYC5	401.25	50	50	2370000	38	2	269	Carbamidomethylation; Deamidation (NQ); Oxidation (M)	65182	seq|Q1PYC5|Q1PYC5_KUEST	Q1PYC5_KUEST Hydrazine dehydrogenase OS=Kuenenia stuttgartiensis OX=174633 GN=hao PE=4 SV=1
30	21	Q1PUK7	399.02	66	66	529000000	37	37	96	Carbamidomethylation; Deamidation (NQ); Oxidation (M)	63483	seq|Q1PUK7|Q1PUK7_KUEST	Q1PUK7_KUEST Formate--tetrahydrofolate ligase OS=Kuenenia stuttgartiensis OX=174633 GN=ftsH PE=3 SV=1
25	29	A0A2C9CHX7	398.01	55	55	158000000	63	60	102	Carbamidomethylation; Deamidation (NQ)	153313	seq|A0A2C9CHX7|A0A2C9CHX7_KUEST	A0A2C9CHX7_KUEST DNA-directed RNA polymerase subunit beta' OS=Kuenenia stuttgartiensis OX=174633 GN=rpoC PE=3 SV=1
25	30	Q1Q127	398.01	55	55	158000000	63	60	102	Carbamidomethylation; Deamidation (NQ)	153313	seq|Q1Q127|Q1Q127_KUEST	Q1Q127_KUEST DNA-directed RNA polymerase subunit beta' OS=Kuenenia stuttgartiensis OX=174633 GN=rpoC PE=3 SV=1
29	190	Q1PZM2	395.77	72	72	607000000	28	28	97	Carbamidomethylation; Deamidation (NQ); Oxidation (M)	30044	seq|Q1PZM2|Q1PZM2_KUEST	Q1PZM2_KUEST Uncharacterized protein OS=Kuenenia stuttgartiensis OX=174633 GN=KSMBR1_1536 PE=4 SV=1
37	28	Q1PYY4	394.51	61	61	5560000	45	2	84	Carbamidomethylation; Deamidation (NQ); Oxidation (M)	99261	seq|Q1PYY4|Q1PYY4_KUEST	Q1PYY4_KUEST Similar to molybdopterin oxidoreductase, molybdopterin-containing subunit/ NuoG subunit of NADH dehydrogenase I OS=Kuenenia stuttgartiensis OX=174633 GN=nuoG PE=4 SV=1
41	34	Q1Q6G2	393.83	59	59	0	44	1	80	Carbamidomethylation; Deamidation (NQ); Oxidation (M)	99229	seq|Q1Q6G2|Q1Q6G2_KUEST	Q1Q6G2_KUEST Similar to molybdopterin containing oxidoreductase (FdhA, nuoG, napA) OS=Kuenenia stuttgartiensis OX=174633 GN=fdhA PE=4 SV=1
21	253	Q1PZD9	393.29	71	71	1930000000	21	21	128	Carbamidomethylation; Deamidation (NQ); Oxidation (M)	29311	seq|Q1PZD9|Q1PZD9_KUEST	Q1PZD9_KUEST Uncharacterized protein OS=Kuenenia stuttgartiensis OX=174633 GN=kustd1699 PE=4 SV=1
33	15	Q1PZE8	391.12	69	69	313000000	33	33	90	Deamidation (NQ); Oxidation (M)	60552	seq|Q1PZE8|Q1PZE8_KUEST	Q1PZE8_KUEST Hypothetical (Diheme) protein OS=Kuenenia stuttgartiensis OX=174633 GN=kustd1709 PE=4 SV=1
51	37	Q1PWY3	390.2	54	54	83300000	42	39	70	Deamidation (NQ); Oxidation (M)	97763	seq|Q1PWY3|Q1PWY3_KUEST	Q1PWY3_KUEST Chaperone protein ClpB OS=Kuenenia stuttgartiensis OX=174633 GN=clpB PE=3 SV=1
4	283	seq_7260_1	387.74	32	32	4950000000	14	13	551	Carbamidomethylation; Deamidation (NQ)	75230	seq_7260_1	#N/A
12	108	Q1PX48	385.81	40	40	5260000000	27	27	221	Carbamidomethylation; Deamidation (NQ); Oxidation (M)	60243	seq|Q1PX48|Q1PX48_KUEST	Q1PX48_KUEST Similar to hydroxylamine oxidoreductase hao OS=Kuenenia stuttgartiensis OX=174633 GN=hao PE=1 SV=1
39	20	Q1Q141	385.54	68	68	255000000	35	35	82	Carbamidomethylation; Deamidation (NQ); Oxidation (M)	76342	seq|Q1Q141|Q1Q141_KUEST	Q1Q141_KUEST Elongation factor G OS=Kuenenia stuttgartiensis OX=174633 GN=fusA PE=3 SV=1
46	24	Q1Q3W5	381.51	64	64	309000000	29	29	76	Carbamidomethylation; Deamidation (NQ); Oxidation (M)	62514	seq|Q1Q3W5|Q1Q3W5_KUEST	Q1Q3W5_KUEST Glu_synthase domain-containing protein OS=Kuenenia stuttgartiensis OX=174633 GN=KSMBR1_3563 PE=4 SV=1
48	17	Q1PZN3	380.66	70	70	220000000	40	40	74	Carbamidomethylation; Deamidation (NQ); Oxidation (M)	73277	seq|Q1PZN3|Q1PZN3_KUEST	Q1PZN3_KUEST Chaperone protein HtpG OS=Kuenenia stuttgartiensis OX=174633 GN=HtpG PE=3 SV=1
26	16	Q1PZE9	380.46	66	66	456000000	33	33	99	Deamidation (NQ); Oxidation (M)	56464	seq|Q1PZE9|Q1PZE9_KUEST	Q1PZE9_KUEST Hypothetical (Tetraheme) protein OS=Kuenenia stuttgartiensis OX=174633 GN=KSMBR1_1463 PE=4 SV=1
38	26	Q1Q4F5	379.75	64	64	453000000	36	36	82	Carbamidomethylation; Deamidation (NQ); Oxidation (M)	70072	seq|Q1Q4F5|Q1Q4F5_KUEST	Q1Q4F5_KUEST Strongly similar to cd1 nitrite reductase NirS OS=Kuenenia stuttgartiensis OX=174633 GN=nirS PE=4 SV=1
58	53	Q1PYT0	375.37	68	68	165000000	25	25	60	Deamidation (NQ)	46648	seq|Q1PYT0|Q1PYT0_KUEST	Q1PYT0_KUEST Enolase OS=Kuenenia stuttgartiensis OX=174633 GN=eno PE=3 SV=1
47	43	A0A2C9CF65	373.98	44	44	152000000	39	39	75	Deamidation (NQ)	128312	seq|A0A2C9CF65|A0A2C9CF65_KUEST	A0A2C9CF65_KUEST Multifunctional fusion protein OS=Kuenenia stuttgartiensis OX=174633 GN=secD PE=3 SV=1
47	44	Q1Q041	373.98	44	44	152000000	39	39	75	Deamidation (NQ)	128286	seq|Q1Q041|Q1Q041_KUEST	Q1Q041_KUEST Multifunctional fusion protein OS=Kuenenia stuttgartiensis OX=174633 GN=secD PE=3 SV=1
49	216	Q1Q1D0	373.57	51	51	458000000	16	16	71	Carbamidomethylation; Deamidation (NQ); Oxidation (M)	39609	seq|Q1Q1D0|Q1Q1D0_KUEST	Q1Q1D0_KUEST Cache domain-containing protein OS=Kuenenia stuttgartiensis OX=174633 GN=kuste3052 PE=4 SV=1
40	11	Q1Q6K6	365.05	74	74	238000000	31	31	81	Deamidation (NQ); Oxidation (M)	55240	seq|Q1Q6K6|Q1Q6K6_KUEST	Q1Q6K6_KUEST Uncharacterized protein OS=Kuenenia stuttgartiensis OX=174633 GN=KSMBR1_3432 PE=4 SV=1
53	25	Q1PW50	364.09	60	60	135000000	38	38	67	Carbamidomethylation; Deamidation (NQ); Oxidation (M)	76933	seq|Q1PW50|Q1PW50_KUEST	Q1PW50_KUEST Similar to NAD(P) oxidoreductase, FAD-containing subunit OS=Kuenenia stuttgartiensis OX=174633 GN=KSMBR1_2381 PE=4 SV=1
59	156	Q1Q417	361.98	57	57	723000000	21	21	59	Deamidation (NQ)	38550	seq|Q1Q417|Q1Q417_KUEST	Q1Q417_KUEST Uncharacterized protein OS=Kuenenia stuttgartiensis OX=174633 GN=kuste3993 PE=4 SV=1
83	50	Q1PYX3	361.64	66	66	182000000	25	25	44	Carbamidomethylation; Deamidation (NQ)	48261	seq|Q1PYX3|Q1PYX3_KUEST	Q1PYX3_KUEST Similar to large subunit corrinoid FeS protein of CODH/ACS complex (AscC) OS=Kuenenia stuttgartiensis OX=174633 GN=acsC PE=4 SV=1
60	22	Q1PZV8	360.01	59	59	140000000	32	32	58	Carbamidomethylation	65387	seq|Q1PZV8|Q1PZV8_KUEST	Q1PZV8_KUEST Strongly similar to 30S ribosomal protein S1 OS=Kuenenia stuttgartiensis OX=174633 GN=rpsA PE=4 SV=1
43	62	Q1Q3H2	359.07	47	47	473000000	27	27	79	Carbamidomethylation; Deamidation (NQ)	55286	seq|Q1Q3H2|Q1Q3H2_KUEST	Q1Q3H2_KUEST ATP synthase subunit alpha OS=Kuenenia stuttgartiensis OX=174633 GN=atpA PE=3 SV=1
66	226	Q1Q303	356.6	74	74	309000000	16	16	54	Carbamidomethylation; Deamidation (NQ); Oxidation (M)	28160	seq|Q1Q303|Q1Q303_KUEST	Q1Q303_KUEST Uncharacterized protein OS=Kuenenia stuttgartiensis OX=174633 GN=KSMBR1_0074 PE=4 SV=1
36	180	Q1Q0T9	353.23	53	53	921000000	25	25	85	Carbamidomethylation; Deamidation (NQ); Oxidation (M)	26741	seq|Q1Q0T9|Q1Q0T9_KUEST	Q1Q0T9_KUEST Hypothetical (Triheme) protein OS=Kuenenia stuttgartiensis OX=174633 GN=KSMBR1_3596 PE=4 SV=1
54	38	Q1PUP1	351.74	50	50	124000000	32	32	62	Carbamidomethylation; Deamidation (NQ); Oxidation (M)	83645	seq|Q1PUP1|Q1PUP1_KUEST	Q1PUP1_KUEST Uncharacterized protein OS=Kuenenia stuttgartiensis OX=174633 GN=kustb0208 PE=4 SV=1
34	51	Q1PW67	351.4	71	71	563000000	31	31	90	Carbamidomethylation; Deamidation (NQ); Oxidation (M)	37162	seq|Q1PW67|Q1PW67_KUEST	Q1PW67_KUEST Peptidylprolyl isomerase OS=Kuenenia stuttgartiensis OX=174633 GN=surA PE=4 SV=1
50	204	Q1PYI1	351.2	82	82	418000000	19	19	70	Carbamidomethylation; Deamidation (NQ); Oxidation (M)	26956	seq|Q1PYI1|Q1PYI1_KUEST	Q1PYI1_KUEST Similar to PQQ biosynthesis protein C OS=Kuenenia stuttgartiensis OX=174633 GN=pqqC PE=4 SV=1
82	212	Q1PYX6	350.11	70	70	128000000	19	19	45	Carbamidomethylation; Deamidation (NQ)	34945	seq|Q1PYX6|Q1PYX6_KUEST	Q1PYX6_KUEST Similar to small subunit of corrinoid FeS protein of the CODH/ACS complex (AcsD) OS=Kuenenia stuttgartiensis OX=174633 GN=acsD PE=4 SV=1
31	254	Q1PVE1	350.02	67	67	1890000000	16	16	96	Deamidation (NQ); Oxidation (M)	29015	seq|Q1PVE1|Q1PVE1_KUEST	Q1PVE1_KUEST Conserved hypothetical cytochrome protein OS=Kuenenia stuttgartiensis OX=174633 GN=KSMBR1_2162 PE=1 SV=1
65	110	Q1Q073	349.34	46	46	282000000	22	22	54	Carbamidomethylation; Deamidation (NQ); Oxidation (M)	59042	seq|Q1Q073|Q1Q073_KUEST	Q1Q073_KUEST Uncharacterized protein OS=Kuenenia stuttgartiensis OX=174633 GN=kustd1987 PE=4 SV=1
62	33	Q1Q5P1	348.36	57	57	157000000	27	27	57	Carbamidomethylation; Deamidation (NQ)	64383	seq|Q1Q5P1|Q1Q5P1_KUEST	Q1Q5P1_KUEST Similar to NAD(P) oxidoreductase, FAD-containing subunit OS=Kuenenia stuttgartiensis OX=174633 GN=KSMBR1_3796 PE=4 SV=1
57	109	Q1Q2D9	346.74	56	56	227000000	22	22	60	Deamidation (NQ); Oxidation (M)	55833	seq|Q1Q2D9|Q1Q2D9_KUEST	Q1Q2D9_KUEST Similar to heat shock protease DegP/HtrA OS=Kuenenia stuttgartiensis OX=174633 GN=degP PE=4 SV=1
52	159	seq_4490_2	344.72	38	38	107000	19	1	70	Carbamidomethylation; Deamidation (NQ); Oxidation (M)	47273	seq_4490_2	#N/A
69	203	Q1Q7N9	344.34	65	65	192000000	18	18	51	Carbamidomethylation; Oxidation (M)	30635	seq|Q1Q7N9|Q1Q7N9_KUEST	Q1Q7N9_KUEST Hemerythrin HHE cation binding domain protein OS=Kuenenia stuttgartiensis OX=174633 GN=KSMBR1_3087 PE=4 SV=1
69	211	seq_498_11	344.34	65	65	192000000	18	18	51	Carbamidomethylation; Oxidation (M)	30896	seq_498_11	#N/A
80	58	Q1PUP9	342.58	54	54	224000000	24	24	45	Carbamidomethylation; Deamidation (NQ)	52033	seq|Q1PUP9|Q1PUP9_KUEST	Q1PUP9_KUEST Adenosylhomocysteinase OS=Kuenenia stuttgartiensis OX=174633 GN=ahcY PE=3 SV=1
63	55	Q1PW16	342.49	60	60	152000000	34	34	56	Carbamidomethylation; Deamidation (NQ)	49629	seq|Q1PW16|Q1PW16_KUEST	Q1PW16_KUEST Trigger factor OS=Kuenenia stuttgartiensis OX=174633 GN=tig PE=3 SV=1
27	153	Q1PZE4	342.23	81	81	1260000000	20	20	98	Carbamidomethylation; Deamidation (NQ); Oxidation (M)	26943	seq|Q1PZE4|Q1PZE4_KUEST	Q1PZE4_KUEST Uncharacterized protein OS=Kuenenia stuttgartiensis OX=174633 GN=kustd1713 PE=4 SV=1
42	308	Q1PZD3	338.3	66	66	566000000	15	15	79	Deamidation (NQ); Oxidation (M)	20462	seq|Q1PZD3|Q1PZD3_KUEST	Q1PZD3_KUEST Conserved hypothetical (Monoheme) protein OS=Kuenenia stuttgartiensis OX=174633 GN=c556 PE=4 SV=1
94	52	Q1PZY1	337.29	70	70	64200000	24	24	41	Carbamidomethylation; Deamidation (NQ)	57549	seq|Q1PZY1|Q1PZY1_KUEST	Q1PZY1_KUEST D-3-phosphoglycerate dehydrogenase OS=Kuenenia stuttgartiensis OX=174633 GN=serA PE=3 SV=1
85	47	Q1Q204	337.27	37	37	45000000	31	31	44	Deamidation (NQ)	112066	seq|Q1Q204|Q1Q204_KUEST	Q1Q204_KUEST PDZ domain-containing protein OS=Kuenenia stuttgartiensis OX=174633 GN=kuste3284 PE=3 SV=1
85	48	A0A2C9CCP8	337.27	37	37	45000000	31	31	44	Deamidation (NQ)	112018	seq|A0A2C9CCP8|A0A2C9CCP8_KUEST	A0A2C9CCP8_KUEST PDZ domain-containing protein OS=Kuenenia stuttgartiensis OX=174633 GN=ctpA_1 PE=3 SV=1
75	45	Q1Q177	336.8	44	44	88300000	31	31	47	Carbamidomethylation; Deamidation (NQ); Oxidation (M)	103137	seq|Q1Q177|Q1Q177_KUEST	Q1Q177_KUEST Pyruvate, phosphate dikinase OS=Kuenenia stuttgartiensis OX=174633 GN=ppsA PE=3 SV=1
70	19	Q1Q206	336.47	64	64	97100000	33	33	50	Carbamidomethylation; Deamidation (NQ)	67661	seq|Q1Q206|Q1Q206_KUEST	Q1Q206_KUEST Periplasmic folding chaperone OS=Kuenenia stuttgartiensis OX=174633 GN=ppiD PE=4 SV=1
92	124	Q1PW68	333.9	69	69	391000000	19	18	41	Carbamidomethylation	36860	seq|Q1PW68|Q1PW68_KUEST	Q1PW68_KUEST Ketol-acid reductoisomerase (NADP(+)) OS=Kuenenia stuttgartiensis OX=174633 GN=ilvC PE=3 SV=1
106	139	Q1Q3G1	333.38	61	61	81400000	19	19	38	Carbamidomethylation; Deamidation (NQ); Oxidation (M)	48713	seq|Q1Q3G1|Q1Q3G1_KUEST	Q1Q3G1_KUEST Glutamate-1-semialdehyde 2,1-aminomutase OS=Kuenenia stuttgartiensis OX=174633 GN=hemL PE=3 SV=1
113	123	Q1PYX7	330.95	77	77	191000000	19	19	36	Carbamidomethylation; Oxidation (M)	29190	seq|Q1PYX7|Q1PYX7_KUEST	Q1PYX7_KUEST Similar to 5-methyltetrahydrofolate/corrinoid Fe-S protein methyltransferase (AcsE) of the CODH/ACS complex OS=Kuenenia stuttgartiensis OX=174633 GN=acsE PE=4 SV=1
99	162	Q1Q3U7	330.77	56	56	110000000	21	21	39	Carbamidomethylation; Deamidation (NQ); Oxidation (M)	43746	seq|Q1Q3U7|Q1Q3U7_KUEST	Q1Q3U7_KUEST Similar to N-succinyldiaminopimelate aminotransferase OS=Kuenenia stuttgartiensis OX=174633 GN=dapC PE=4 SV=1
67	85	Q1PUK4	330.57	53	53	372000000	21	21	52	Carbamidomethylation; Deamidation (NQ); Oxidation (M)	42330	seq|Q1PUK4|Q1PUK4_KUEST	Q1PUK4_KUEST S-adenosylmethionine synthase OS=Kuenenia stuttgartiensis OX=174633 GN=metK PE=3 SV=1
56	92	Q1Q1H0	330.25	60	60	175000000	23	23	60	Carbamidomethylation; Deamidation (NQ)	47106	seq|Q1Q1H0|Q1Q1H0_KUEST	Q1Q1H0_KUEST Peptidylprolyl isomerase OS=Kuenenia stuttgartiensis OX=174633 GN=kuste3099 PE=4 SV=1
95	94	A0A2C9CBP7	330.21	52	52	169000000	17	17	40	Carbamidomethylation; Deamidation (NQ); Oxidation (M)	63386	seq|A0A2C9CBP7|A0A2C9CBP7_KUEST	A0A2C9CBP7_KUEST ABC-type uncharacterized transport system OS=Kuenenia stuttgartiensis OX=174633 GN=KSMBR1_0617 PE=4 SV=1
95	95	Q1Q2S9	330.21	51	51	169000000	17	17	40	Carbamidomethylation; Deamidation (NQ); Oxidation (M)	63656	seq|Q1Q2S9|Q1Q2S9_KUEST	Q1Q2S9_KUEST ABC_transp_aux domain-containing protein OS=Kuenenia stuttgartiensis OX=174633 GN=kuste3558 PE=4 SV=1
73	252	Q1Q637	329.34	81	81	152000000	17	17	48	Carbamidomethylation; Deamidation (NQ)	28500	seq|Q1Q637|Q1Q637_KUEST	Q1Q637_KUEST Uncharacterized protein OS=Kuenenia stuttgartiensis OX=174633 GN=KSMBR1_3285 PE=4 SV=1
77	46	Q1PUK6	328.5	42	42	61400000	28	27	46	Carbamidomethylation; Deamidation (NQ); Oxidation (M)	101079	seq|Q1PUK6|Q1PUK6_KUEST	Q1PUK6_KUEST Protein translocase subunit SecA OS=Kuenenia stuttgartiensis OX=174633 GN=secA PE=3 SV=1
88	56	Q1Q021	326.84	54	54	82900000	25	25	44	Carbamidomethylation; Deamidation (NQ)	64877	seq|Q1Q021|Q1Q021_KUEST	Q1Q021_KUEST Strongly similar to molecular chaperone DnaK OS=Kuenenia stuttgartiensis OX=174633 GN=dnaK PE=3 SV=1
88	57	A0A2C9CF40	326.84	54	54	82900000	25	25	44	Carbamidomethylation; Deamidation (NQ)	64949	seq|A0A2C9CF40|A0A2C9CF40_KUEST	A0A2C9CF40_KUEST Strongly similar to molecular chaperone DnaK OS=Kuenenia stuttgartiensis OX=174633 GN=dnaK_1 PE=3 SV=1
114	125	Q1Q6M2	326.36	48	48	105000000	20	20	36	Deamidation (NQ)	53394	seq|Q1Q6M2|Q1Q6M2_KUEST	Q1Q6M2_KUEST Cna protein B-type domain protein OS=Kuenenia stuttgartiensis OX=174633 GN=KSMBR1_3436 PE=4 SV=1
91	63	Q1PYY8	325.97	47	47	97500000	26	26	41	Carbamidomethylation; Deamidation (NQ); Oxidation (M)	70818	seq|Q1PYY8|Q1PYY8_KUEST	Q1PYY8_KUEST Carbon monoxide dehydrogenase OS=Kuenenia stuttgartiensis OX=174633 GN=acsA PE=4 SV=1
117	42	Q1Q1E8	325.51	46	46	28300000	27	25	35	Deamidation (NQ)	93202	seq|Q1Q1E8|Q1Q1E8_KUEST	Q1Q1E8_KUEST Strongly similar to negative regulator of genetic competence ClpC/MecB OS=Kuenenia stuttgartiensis OX=174633 GN=clpC PE=3 SV=1
79	71	A0A2C9CDQ2	324.23	59	59	92700000	24	24	45	Carbamidomethylation; Deamidation (NQ); Oxidation (M)	59771	seq|A0A2C9CDQ2|A0A2C9CDQ2_KUEST	A0A2C9CDQ2_KUEST Strongly similar to proton-translocating NADH dehydrogenase I, 51 kDa subunit (NuoF) OS=Kuenenia stuttgartiensis OX=174633 GN=nuoF_2 PE=4 SV=1
79	72	Q1Q6P6	324.23	59	59	92700000	24	24	45	Carbamidomethylation; Deamidation (NQ); Oxidation (M)	59943	seq|Q1Q6P6|Q1Q6P6_KUEST	Q1Q6P6_KUEST Strongly similar to proton-translocating NADH dehydrogenase I, 51 kDa subunit (NuoF) OS=Kuenenia stuttgartiensis OX=174633 GN=nuoF PE=4 SV=1
79	73	Q1PYY3	324.23	59	59	92700000	24	24	45	Carbamidomethylation; Deamidation (NQ); Oxidation (M)	59987	seq|Q1PYY3|Q1PYY3_KUEST	Q1PYY3_KUEST Similar to nuoF subunit of the NADH:ubiquinone oxidoreductase OS=Kuenenia stuttgartiensis OX=174633 GN=nuoF PE=4 SV=1
118	88	Q1PXN8	321.71	45	45	106000000	22	21	35	Deamidation (NQ); Oxidation (M)	63187	seq|Q1PXN8|Q1PXN8_KUEST	Q1PXN8_KUEST Strongly similar to Methyl-accepting chemotaxis protein OS=Kuenenia stuttgartiensis OX=174633 GN=mcp PE=4 SV=1
104	86	Q1PYI0	321	56	56	60100000	21	21	38	Carbamidomethylation; Deamidation (NQ); Oxidation (M)	57414	seq|Q1PYI0|Q1PYI0_KUEST	Q1PYI0_KUEST Glu_synthase domain-containing protein OS=Kuenenia stuttgartiensis OX=174633 GN=KSMBR1_1164 PE=4 SV=1
111	338	Q1PVQ2	319.16	87	87	208000000	15	15	36	Deamidation (NQ); Oxidation (M)	16730	seq|Q1PVQ2|Q1PVQ2_KUEST	Q1PVQ2_KUEST Similar to small heat shock protein OS=Kuenenia stuttgartiensis OX=174633 GN=hsp PE=3 SV=1
84	184	Q1Q5N8	318.33	43	43	163000000	21	21	44	Carbamidomethylation; Deamidation (NQ); Oxidation (M)	41945	seq|Q1Q5N8|Q1Q5N8_KUEST	Q1Q5N8_KUEST Cytochrome c family protein OS=Kuenenia stuttgartiensis OX=174633 GN=KSMBR1_3793 PE=4 SV=1
76	134	Q1Q2Z1	317.31	69	69	177000000	18	18	48	Carbamidomethylation; Deamidation (NQ)	37539	seq|Q1Q2Z1|Q1Q2Z1_KUEST	Q1Q2Z1_KUEST Strongly similar to alcohol dehydrogenase OS=Kuenenia stuttgartiensis OX=174633 GN=adh PE=3 SV=1
20	577	Q1Q7P4	315.09	65	65	2430000000	12	12	135	Carbamidomethylation; Deamidation (NQ); Oxidation (M)	14811	seq|Q1Q7P4|Q1Q7P4_KUEST	Q1Q7P4_KUEST Small soluble cyt c OS=Kuenenia stuttgartiensis OX=174633 GN=KSMBR1_3082 PE=1 SV=1
97	84	Q1PZ82	314.32	68	68	117000000	19	19	40	Carbamidomethylation; Deamidation (NQ)	36412	seq|Q1PZ82|Q1PZ82_KUEST	Q1PZ82_KUEST Glyceraldehyde-3-phosphate dehydrogenase OS=Kuenenia stuttgartiensis OX=174633 GN=Gap PE=3 SV=1
98	67	Q1Q3V8	313.69	73	73	71100000	22	22	39		44248	seq|Q1Q3V8|Q1Q3V8_KUEST	Q1Q3V8_KUEST Uncharacterized protein OS=Kuenenia stuttgartiensis OX=174633 GN=kuste3937 PE=4 SV=1
81	79	A0A2C9CE24	313.26	70	70	155000000	21	21	45	Carbamidomethylation; Oxidation (M)	45896	seq|A0A2C9CE24|A0A2C9CE24_KUEST	A0A2C9CE24_KUEST Serine hydroxymethyltransferase OS=Kuenenia stuttgartiensis OX=174633 GN=glyA PE=3 SV=1
68	566	Q1Q4Z1	312.7	49	49	289000000	12	12	52	Deamidation (NQ); Oxidation (M)	20549	seq|Q1Q4Z1|Q1Q4Z1_KUEST	Q1Q4Z1_KUEST Uncharacterized protein OS=Kuenenia stuttgartiensis OX=174633 GN=kuste4313 PE=4 SV=1
100	69	Q1PW29	311.48	63	63	123000000	20	20	39	Oxidation (M)	50839	seq|Q1PW29|Q1PW29_KUEST	Q1PW29_KUEST TPR_REGION domain-containing protein OS=Kuenenia stuttgartiensis OX=174633 GN=kustc0695 PE=4 SV=1
130	311	Q1PZE6	308.1	56	56	136000000	15	15	32	Deamidation (NQ); Oxidation (M)	34264	seq|Q1PZE6|Q1PZE6_KUEST	Q1PZE6_KUEST Hypothetical (Diheme) protein OS=Kuenenia stuttgartiensis OX=174633 GN=KSMBR1_1466 PE=4 SV=1
120	347	Q1Q4G9	307.75	89	89	349000000	14	14	35	Deamidation (NQ)	14302	seq|Q1Q4G9|Q1Q4G9_KUEST	Q1Q4G9_KUEST Hemerythrin domain-containing protein OS=Kuenenia stuttgartiensis OX=174633 GN=KSMBR1_0446 PE=4 SV=1
135	287	Q1Q794	306.56	75	75	122000000	12	12	31	Carbamidomethylation; Oxidation (M)	23359	seq|Q1Q794|Q1Q794_KUEST	Q1Q794_KUEST Probable transaldolase OS=Kuenenia stuttgartiensis OX=174633 GN=fsaA PE=3 SV=1
109	170	Q1Q0Z6	306.12	69	69	91700000	19	19	36	Carbamidomethylation; Deamidation (NQ)	37240	seq|Q1Q0Z6|Q1Q0Z6_KUEST	Q1Q0Z6_KUEST Uncharacterized protein OS=Kuenenia stuttgartiensis OX=174633 GN=KSMBR1_2764 PE=4 SV=1
45	177	Q1PZJ0	305.52	79	79	529000000	18	18	76	Deamidation (NQ); Oxidation (M)	25171	seq|Q1PZJ0|Q1PZJ0_KUEST	Q1PZJ0_KUEST Similar to flagellar motor protein MotB OS=Kuenenia stuttgartiensis OX=174633 GN=MotB PE=4 SV=1
71	61	Q1PVN2	304.72	43	43	6980000	26	5	49	Carbamidomethylation; Deamidation (NQ)	77160	seq|Q1PVN2|Q1PVN2_KUEST	Q1PVN2_KUEST Polyribonucleotide nucleotidyltransferase OS=Kuenenia stuttgartiensis OX=174633 GN=pnp PE=3 SV=1
74	340	Q1PVM6	301.87	64	64	314000000	14	14	48	Carbamidomethylation; Deamidation (NQ)	19788	seq|Q1PVM6|Q1PVM6_KUEST	Q1PVM6_KUEST Strongly similar to peroxiredoxin (Thioredoxin peroxidase) OS=Kuenenia stuttgartiensis OX=174633 GN=kustc0541 PE=4 SV=1
156	220	Q1Q168	301.84	59	59	50300000	18	18	27	Carbamidomethylation; Deamidation (NQ); Oxidation (M)	38125	seq|Q1Q168|Q1Q168_KUEST	Q1Q168_KUEST DNA-directed RNA polymerase subunit alpha OS=Kuenenia stuttgartiensis OX=174633 GN=rpoA PE=3 SV=1
112	60	Q1PVK4	301.67	50	50	58600000	22	22	36	Deamidation (NQ)	59766	seq|Q1PVK4|Q1PVK4_KUEST	Q1PVK4_KUEST Similar to phosphoglucomutase OS=Kuenenia stuttgartiensis OX=174633 GN=pgm PE=3 SV=1
136	257	Q1Q7H1	300.91	80	80	128000000	20	20	31	Carbamidomethylation; Deamidation (NQ)	22998	seq|Q1Q7H1|Q1Q7H1_KUEST	Q1Q7H1_KUEST 50S ribosomal protein L25 OS=Kuenenia stuttgartiensis OX=174633 GN=RplY PE=3 SV=1
96	81	Q1Q2A3	300	58	58	68900000	24	24	40	Carbamidomethylation; Deamidation (NQ)	57206	seq|Q1Q2A3|Q1Q2A3_KUEST	Q1Q2A3_KUEST Bifunctional purine biosynthesis protein PurH OS=Kuenenia stuttgartiensis OX=174633 GN=purH PE=3 SV=1
102	100	Q1PYY9	299.67	36	36	52800000	19	19	38	Carbamidomethylation; Deamidation (NQ)	80119	seq|Q1PYY9|Q1PYY9_KUEST	Q1PYY9_KUEST Similar to CO dehydrogenase/acetyl-CoA synthase alpha subunit OS=Kuenenia stuttgartiensis OX=174633 GN=acsB PE=4 SV=1
90	560	Q1Q419	298.19	73	73	203000000	13	12	42	Deamidation (NQ); Oxidation (M)	15901	seq|Q1Q419|Q1Q419_KUEST	Q1Q419_KUEST SHSP domain-containing protein OS=Kuenenia stuttgartiensis OX=174633 GN=kuste3991 PE=3 SV=1
186	107	Q1PVE9	297.87	49	49	20900000	17	17	24	Carbamidomethylation; Deamidation (NQ)	52206	seq|Q1PVE9|Q1PVE9_KUEST	Q1PVE9_KUEST Similar to (R)-citramalate synthase OS=Kuenenia stuttgartiensis OX=174633 GN=cimA PE=4 SV=1
170	563	Q1Q132	297.35	67	67	88200000	11	11	25	Carbamidomethylation; Deamidation (NQ)	15149	seq|Q1Q132|Q1Q132_KUEST	Q1Q132_KUEST 50S ribosomal protein L11 OS=Kuenenia stuttgartiensis OX=174633 GN=rplK PE=3 SV=1
157	266	Q1PXR8	296.86	43	43	68500000	13	13	27	Deamidation (NQ)	41876	seq|Q1PXR8|Q1PXR8_KUEST	Q1PXR8_KUEST Strongly similar to aspartate transaminase [Methanobacterium thermoformicicum] OS=Kuenenia stuttgartiensis OX=174633 GN=aspAT PE=3 SV=1
149	314	Q1PWX8	296.37	67	67	98800000	13	13	29	Carbamidomethylation; Deamidation (NQ)	23505	seq|Q1PWX8|Q1PWX8_KUEST	Q1PWX8_KUEST Similar to flagellar motor protein B OS=Kuenenia stuttgartiensis OX=174633 GN=motB PE=4 SV=1
122	74	Q1PW49	296.21	50	50	86200000	21	20	35	Carbamidomethylation; Deamidation (NQ)	64658	seq|Q1PW49|Q1PW49_KUEST	Q1PW49_KUEST Similar to NADH:ubiquinone oxidoreductase 51 kDa subunit OS=Kuenenia stuttgartiensis OX=174633 GN=nuoF PE=4 SV=1
124	469	Q1Q418	294.8	83	83	205000000	12	12	34	Deamidation (NQ); Oxidation (M)	15216	seq|Q1Q418|Q1Q418_KUEST	Q1Q418_KUEST SHSP domain-containing protein OS=Kuenenia stuttgartiensis OX=174633 GN=KSMBR1_4085 PE=3 SV=1
188	173	Q1Q1F2	294.76	66	66	45100000	14	14	24		32024	seq|Q1Q1F2|Q1Q1F2_KUEST	Q1Q1F2_KUEST ATP phosphoribosyltransferase OS=Kuenenia stuttgartiensis OX=174633 GN=hisG PE=3 SV=1
247	183	Q1PYI7	294.44	57	57	50100000	15	15	18	Carbamidomethylation; Deamidation (NQ); Oxidation (M)	39486	seq|Q1PYI7|Q1PYI7_KUEST	Q1PYI7_KUEST Protein RecA OS=Kuenenia stuttgartiensis OX=174633 GN=recA PE=3 SV=1
145	185	Q1PY52	293.48	66	66	52500000	17	17	30	Carbamidomethylation; Deamidation (NQ)	41594	seq|Q1PY52|Q1PY52_KUEST	Q1PY52_KUEST Similar to iron-sulfur cofactor synthesis protein NifS OS=Kuenenia stuttgartiensis OX=174633 GN=nifS PE=3 SV=1
169	255	Q1Q072	293.27	33	33	50200000	15	15	26	Deamidation (NQ)	58369	seq|Q1Q072|Q1Q072_KUEST	Q1Q072_KUEST Uncharacterized protein OS=Kuenenia stuttgartiensis OX=174633 GN=kustd1988 PE=4 SV=1
143	223	Q1Q2T1	293.11	57	57	84000000	16	16	30	Carbamidomethylation	35610	seq|Q1Q2T1|Q1Q2T1_KUEST	Q1Q2T1_KUEST Similar to ABC-type transport system (ATPase component) OS=Kuenenia stuttgartiensis OX=174633 GN=KSMBR1_0619 PE=4 SV=1
185	188	Q1PXB3	292.8	80	80	74900000	15	15	24	Carbamidomethylation; Deamidation (NQ); Oxidation (M)	24744	seq|Q1PXB3|Q1PXB3_KUEST	Q1PXB3_KUEST FmdE domain-containing protein OS=Kuenenia stuttgartiensis OX=174633 GN=kustc1129 PE=4 SV=1
108	164	Q1PZR6	292.74	23	23	113000000	17	16	37	Carbamidomethylation; Oxidation (M)	83659	seq|Q1PZR6|Q1PZR6_KUEST	Q1PZR6_KUEST Putative K(+)-stimulated pyrophosphate-energized sodium pump OS=Kuenenia stuttgartiensis OX=174633 GN=ppa PE=3 SV=1
182	174	Q1Q415	292.69	37	37	30200000	16	16	24	Deamidation (NQ)	53619	seq|Q1Q415|Q1Q415_KUEST	Q1Q415_KUEST Similar to serine proteinase HtrA/DegQ/DegS family OS=Kuenenia stuttgartiensis OX=174633 GN=htrA PE=4 SV=1
134	337	Q1Q3B7	292.2	54	54	83100000	14	14	31	Deamidation (NQ)	26430	seq|Q1Q3B7|Q1Q3B7_KUEST	Q1Q3B7_KUEST Uncharacterized protein OS=Kuenenia stuttgartiensis OX=174633 GN=kuste3741 PE=4 SV=1
137	144	Q1Q7H4	291.57	46	46	54300000	17	17	30	Carbamidomethylation; Deamidation (NQ); Oxidation (M)	59054	seq|Q1Q7H4|Q1Q7H4_KUEST	Q1Q7H4_KUEST Dihydroxy-acid dehydratase OS=Kuenenia stuttgartiensis OX=174633 GN=IlvD PE=3 SV=1
137	145	A0A2C9CHX8	291.57	46	46	54300000	17	17	30	Carbamidomethylation; Deamidation (NQ); Oxidation (M)	59040	seq|A0A2C9CHX8|A0A2C9CHX8_KUEST	A0A2C9CHX8_KUEST Dihydroxy-acid dehydratase OS=Kuenenia stuttgartiensis OX=174633 GN=ilvD PE=3 SV=1
86	343	A0A2C9CB84	291.07	30	30	169000000	13	13	44	Carbamidomethylation; Deamidation (NQ); Oxidation (M)	62670	seq|A0A2C9CB84|A0A2C9CB84_KUEST	A0A2C9CB84_KUEST Uncharacterized protein OS=Kuenenia stuttgartiensis OX=174633 GN=KSMBR1_0399 PE=4 SV=1
86	344	Q1Q4M6	291.07	29	29	169000000	13	13	44	Carbamidomethylation; Deamidation (NQ); Oxidation (M)	64378	seq|Q1Q4M6|Q1Q4M6_KUEST	Q1Q4M6_KUEST Similar to chromosomal condensation regulatory protein OS=Kuenenia stuttgartiensis OX=174633 GN=kuste4197 PE=4 SV=1
131	99	Q1Q045	289.36	60	60	58100000	21	21	32	Carbamidomethylation; Deamidation (NQ)	46155	seq|Q1Q045|Q1Q045_KUEST	Q1Q045_KUEST Similar to moaA/nirJ/pqqE cofactor biosynthesis protein OS=Kuenenia stuttgartiensis OX=174633 GN=moaA PE=4 SV=1
165	114	Q1Q2Y9	288.76	51	51	38300000	16	16	26	Deamidation (NQ)	51239	seq|Q1Q2Y9|Q1Q2Y9_KUEST	Q1Q2Y9_KUEST Dihydrolipoyl dehydrogenase OS=Kuenenia stuttgartiensis OX=174633 GN=pdhD PE=3 SV=1
115	341	Q1PV08	287.95	68	68	114000000	15	15	36	Carbamidomethylation; Deamidation (NQ)	17851	seq|Q1PV08|Q1PV08_KUEST	Q1PV08_KUEST Hemerythrin domain-containing protein OS=Kuenenia stuttgartiensis OX=174633 GN=KSMBR1_1769 PE=4 SV=1
89	115	Q1Q050	287.73	34	34	97500000	24	24	43	Carbamidomethylation; Deamidation (NQ); Oxidation (M)	71341	seq|Q1Q050|Q1Q050_KUEST	Q1Q050_KUEST Sulfate_transp domain-containing protein OS=Kuenenia stuttgartiensis OX=174633 GN=kustd1972 PE=4 SV=1
89	116	A0A2C9CET7	287.73	34	34	97500000	24	24	43	Carbamidomethylation; Deamidation (NQ); Oxidation (M)	71399	seq|A0A2C9CET7|A0A2C9CET7_KUEST	A0A2C9CET7_KUEST Sulfate_transp domain-containing protein OS=Kuenenia stuttgartiensis OX=174633 GN=shst1 PE=4 SV=1
78	66	Q1Q3V0	286.75	84	84	107000000	21	21	46	Carbamidomethylation; Deamidation (NQ); Oxidation (M)	36843	seq|Q1Q3V0|Q1Q3V0_KUEST	Q1Q3V0_KUEST Strongly similar to 3-deoxy-D-arabino-heptulosonate 7-phosphate synthase OS=Kuenenia stuttgartiensis OX=174633 GN=aroA PE=4 SV=1
142	155	Q1Q250	286.65	65	65	48900000	17	17	30	Carbamidomethylation; Deamidation (NQ)	43491	seq|Q1Q250|Q1Q250_KUEST	Q1Q250_KUEST Uncharacterized protein OS=Kuenenia stuttgartiensis OX=174633 GN=MotB_1 PE=4 SV=1
155	131	Q1PUZ1	286.26	41	41	42300000	17	17	27	Carbamidomethylation	51720	seq|Q1PUZ1|Q1PUZ1_KUEST	Q1PUZ1_KUEST 6-phosphogluconate dehydrogenase, decarboxylating OS=Kuenenia stuttgartiensis OX=174633 GN=gnd PE=3 SV=1
180	213	Q1Q2R6	285.99	65	65	110000000	14	14	24	Carbamidomethylation; Deamidation (NQ)	33003	seq|Q1Q2R6|Q1Q2R6_KUEST	Q1Q2R6_KUEST Strongly similar to cysteine synthase (O-acetylserine sulfhydrylase) OS=Kuenenia stuttgartiensis OX=174633 GN=cysK PE=4 SV=1
105	259	Q1Q1C9	285.79	63	63	105000000	15	15	38	Carbamidomethylation; Deamidation (NQ)	28738	seq|Q1Q1C9|Q1Q1C9_KUEST	Q1Q1C9_KUEST Uncharacterized protein OS=Kuenenia stuttgartiensis OX=174633 GN=KSMBR1_1073 PE=4 SV=1
119	89	Q1PXY1	285.36	44	44	51100000	23	23	35	Deamidation (NQ)	79889	seq|Q1PXY1|Q1PXY1_KUEST	Q1PXY1_KUEST VWFA domain-containing protein OS=Kuenenia stuttgartiensis OX=174633 GN=kustd2147 PE=4 SV=1
147	161	Q1PX47	285.12	59	59	47500000	15	15	29	Carbamidomethylation; Deamidation (NQ); Oxidation (M)	45057	seq|Q1PX47|Q1PX47_KUEST	Q1PX47_KUEST Tryptophan synthase beta chain OS=Kuenenia stuttgartiensis OX=174633 GN=trpB PE=3 SV=1
87	75	A0A2C9CGM3	283.83	40	40	0	22	1	44	Carbamidomethylation; Deamidation (NQ)	77018	seq|A0A2C9CGM3|A0A2C9CGM3_KUEST	A0A2C9CGM3_KUEST Polyribonucleotide nucleotidyltransferase OS=Kuenenia stuttgartiensis OX=174633 GN=pnp PE=3 SV=1
159	383	A0A2C9CBM7	282.69	38	38	56800000	12	12	27	Carbamidomethylation; Deamidation (NQ)	37939	seq|A0A2C9CBM7|A0A2C9CBM7_KUEST	A0A2C9CBM7_KUEST Uncharacterized protein OS=Kuenenia stuttgartiensis OX=174633 GN=vacJ PE=4 SV=1
159	384	Q1Q2A2	282.69	38	38	56800000	12	12	27	Carbamidomethylation; Deamidation (NQ)	37943	seq|Q1Q2A2|Q1Q2A2_KUEST	Q1Q2A2_KUEST Similar to VacJ lipoprotein OS=Kuenenia stuttgartiensis OX=174633 GN=vacJ PE=4 SV=1
141	96	Q1Q2X1	282.56	52	52	76700000	19	19	30	Carbamidomethylation; Deamidation (NQ)	56035	seq|Q1Q2X1|Q1Q2X1_KUEST	Q1Q2X1_KUEST B12-binding domain-containing protein OS=Kuenenia stuttgartiensis OX=174633 GN=KSMBR1_3477 PE=4 SV=1
164	77	Q1PXY6	282.23	37	37	33400000	23	23	26	Carbamidomethylation	76255	seq|Q1PXY6|Q1PXY6_KUEST	Q1PXY6_KUEST Strongly similar to phosphoenolpyruvate-protein phosphotransferase (Phosphotransferase system, enzyme I) OS=Kuenenia stuttgartiensis OX=174633 GN=ptsI PE=3 SV=1
183	215	Q1Q2R8	281.89	74	74	76500000	15	15	24	Carbamidomethylation; Deamidation (NQ)	28642	seq|Q1Q2R8|Q1Q2R8_KUEST	Q1Q2R8_KUEST Similar to fructose-1,6-biphosphate aldolase class I OS=Kuenenia stuttgartiensis OX=174633 GN=fba PE=4 SV=1
148	64	Q1PXW3	281.84	38	38	39200000	24	24	29	Carbamidomethylation	89435	seq|Q1PXW3|Q1PXW3_KUEST	Q1PXW3_KUEST Lon protease OS=Kuenenia stuttgartiensis OX=174633 GN=lon PE=2 SV=1
44	202	seq_6443_1	281.57	20	20	24100000	17	4	78	Carbamidomethylation; Deamidation (NQ); Oxidation (M)	88038	seq_6443_1	#N/A
228	192	A0A2C9CBT5	281.46	46	46	16100000	13	13	20	Carbamidomethylation; Deamidation (NQ)	45569	seq|A0A2C9CBT5|A0A2C9CBT5_KUEST	A0A2C9CBT5_KUEST Riboflavin biosynthesis protein RibBA OS=Kuenenia stuttgartiensis OX=174633 GN=ribA PE=3 SV=1
228	193	Q1Q2L0	281.46	46	46	16100000	13	13	20	Carbamidomethylation; Deamidation (NQ)	45541	seq|Q1Q2L0|Q1Q2L0_KUEST	Q1Q2L0_KUEST Riboflavin biosynthesis protein RibBA OS=Kuenenia stuttgartiensis OX=174633 GN=ribA PE=3 SV=1
72	345	Q1Q315	281.22	81	81	290000000	14	14	48	Carbamidomethylation; Deamidation (NQ); Oxidation (M)	17968	seq|Q1Q315|Q1Q315_KUEST	Q1Q315_KUEST Bacterioferritin OS=Kuenenia stuttgartiensis OX=174633 GN=bfr PE=3 SV=1
160	65	Q1Q2K7	280.11	30	30	23000000	25	18	27	Carbamidomethylation; Deamidation (NQ)	120730	seq|Q1Q2K7|Q1Q2K7_KUEST	Q1Q2K7_KUEST Carbamoyl-phosphate synthase large chain OS=Kuenenia stuttgartiensis OX=174633 GN=carB PE=3 SV=1
116	106	Q1Q354	279.66	57	57	105000000	20	20	35	Carbamidomethylation; Deamidation (NQ); Oxidation (M)	43968	seq|Q1Q354|Q1Q354_KUEST	Q1Q354_KUEST Sulfate adenylyltransferase OS=Kuenenia stuttgartiensis OX=174633 GN=sat PE=3 SV=1
163	275	Q1Q135	279.07	51	51	103000000	15	15	26	Deamidation (NQ); Oxidation (M)	30524	seq|Q1Q135|Q1Q135_KUEST	Q1Q135_KUEST 50S ribosomal protein L2 OS=Kuenenia stuttgartiensis OX=174633 GN=rplB PE=3 SV=1
101	80	Q1PYR9	278.51	63	63	70500000	27	27	38	Carbamidomethylation; Deamidation (NQ)	51181	seq|Q1PYR9|Q1PYR9_KUEST	Q1PYR9_KUEST Similar to fructose-biphosphate aldolase OS=Kuenenia stuttgartiensis OX=174633 GN=fba PE=4 SV=1
107	246	Q1Q7J1	278.09	26	26	155000000	11	11	37	Deamidation (NQ); Oxidation (M)	67043	seq|Q1Q7J1|Q1Q7J1_KUEST	Q1Q7J1_KUEST Similar to hydroxylamine oxidoreductase hao OS=Kuenenia stuttgartiensis OX=174633 GN=hao PE=4 SV=1
173	389	Q1Q648	277.25	56	56	28800000	15	15	25	Carbamidomethylation	32511	seq|Q1Q648|Q1Q648_KUEST	Q1Q648_KUEST Bifunctional protein FolD OS=Kuenenia stuttgartiensis OX=174633 GN=folD PE=3 SV=1
123	76	Q1Q0V3	276.76	39	39	54100000	21	21	34	Deamidation (NQ)	69134	seq|Q1Q0V3|Q1Q0V3_KUEST	Q1Q0V3_KUEST Similar to aconitase 1 (Aconitate hydratase 1 citrate hydro-lyase 1) OS=Kuenenia stuttgartiensis OX=174633 GN=acnA PE=4 SV=1
291	234	seq_200_9	276.74	45	45	56600000	13	13	16	Deamidation (NQ)	46025	seq_200_9	#N/A
291	235	Q1PUL7	276.74	45	45	56600000	13	13	16	Deamidation (NQ)	46068	seq|Q1PUL7|Q1PUL7_KUEST	Q1PUL7_KUEST Strongly similar to threonine synthase OS=Kuenenia stuttgartiensis OX=174633 GN=thrC PE=4 SV=1
195	82	Q1PXU5	275.48	52	52	45700000	20	20	23	Deamidation (NQ)	56207	seq|Q1PXU5|Q1PXU5_KUEST	Q1PXU5_KUEST Uncharacterized protein OS=Kuenenia stuttgartiensis OX=174633 GN=kustd2111 PE=4 SV=1
195	83	A0A2C9CF70	275.48	52	52	45700000	20	20	23	Deamidation (NQ)	56260	seq|A0A2C9CF70|A0A2C9CF70_KUEST	A0A2C9CF70_KUEST Uncharacterized protein OS=Kuenenia stuttgartiensis OX=174633 GN=KSMBR1_1842 PE=4 SV=1
210	248	A0A2C9CHV5	274.37	39	39	41500000	14	14	21	Carbamidomethylation	41996	seq|A0A2C9CHV5|A0A2C9CHV5_KUEST	A0A2C9CHV5_KUEST Uncharacterized protein OS=Kuenenia stuttgartiensis OX=174633 GN=yxaL_3 PE=4 SV=1
370	247	Q1PXU6	273.33	35	35	10100000	12	12	12	Deamidation (NQ)	56995	seq|Q1PXU6|Q1PXU6_KUEST	Q1PXU6_KUEST Uncharacterized protein OS=Kuenenia stuttgartiensis OX=174633 GN=kustd2110 PE=4 SV=1
321	282	Q1Q2D8	272.49	46	46	25800000	12	12	15	Deamidation (NQ)	43165	seq|Q1Q2D8|Q1Q2D8_KUEST	Q1Q2D8_KUEST Cysteine desulfurase OS=Kuenenia stuttgartiensis OX=174633 GN=nifS PE=3 SV=1
127	135	Q1Q2X3	272.13	55	55	67300000	16	16	32	Deamidation (NQ); Oxidation (M)	44112	seq|Q1Q2X3|Q1Q2X3_KUEST	Q1Q2X3_KUEST Similar to beta-ketoacyl acyl carrier protein synthase II OS=Kuenenia stuttgartiensis OX=174633 GN=fabF PE=3 SV=1
133	101	Q1Q1P4	272.11	35	35	47500000	20	20	31	Carbamidomethylation; Deamidation (NQ)	67477	seq|Q1Q1P4|Q1Q1P4_KUEST	Q1Q1P4_KUEST Conserved hypopethical protein OS=Kuenenia stuttgartiensis OX=174633 GN=KSMBR1_0941 PE=4 SV=1
132	87	Q1Q088	272.1	41	41	44000000	18	18	31	Carbamidomethylation; Deamidation (NQ); Oxidation (M)	73353	seq|Q1Q088|Q1Q088_KUEST	Q1Q088_KUEST Strongly similar to transketolase OS=Kuenenia stuttgartiensis OX=174633 GN=tkt PE=3 SV=1
146	303	Q1Q6L7	272	48	48	59100000	11	11	30	Deamidation (NQ)	40021	seq|Q1Q6L7|Q1Q6L7_KUEST	Q1Q6L7_KUEST Conserved hypothetical (Diheme) protein OS=Kuenenia stuttgartiensis OX=174633 GN=kuste2478 PE=4 SV=1
103	407	Q1Q416	271.76	54	54	135000000	14	7	38	Carbamidomethylation	19630	seq|Q1Q416|Q1Q416_KUEST	Q1Q416_KUEST SHSP domain-containing protein OS=Kuenenia stuttgartiensis OX=174633 GN=KSMBR1_4083 PE=3 SV=1
158	269	seq_4305_3	271.71	31	31	17200000	12	2	27	Carbamidomethylation; Deamidation (NQ); Oxidation (M)	58168	seq_4305_3	#N/A
184	141	Q1PZ80	270.6	50	50	41100000	15	15	24		43535	seq|Q1PZ80|Q1PZ80_KUEST	Q1PZ80_KUEST Phosphoglycerate kinase OS=Kuenenia stuttgartiensis OX=174633 GN=Pgk PE=3 SV=1
296	182	Q1PUT0	270.43	46	46	19800000	13	13	16	Carbamidomethylation	47675	seq|Q1PUT0|Q1PUT0_KUEST	Q1PUT0_KUEST Glucose-1-phosphate adenylyltransferase OS=Kuenenia stuttgartiensis OX=174633 GN=glgC PE=3 SV=1
265	117	Q1Q104	269.46	15	15	9390000	15	15	17	Carbamidomethylation	160198	seq|Q1Q104|Q1Q104_KUEST	Q1Q104_KUEST Uncharacterized protein OS=Kuenenia stuttgartiensis OX=174633 GN=kuste2937 PE=4 SV=1
194	151	Q1Q1J1	268.79	58	58	32700000	17	17	23	Carbamidomethylation	44290	seq|Q1Q1J1|Q1Q1J1_KUEST	Q1Q1J1_KUEST Strongly similar to 2,3-bisphosphoglycerate-independent phosphoglycerate mutase 1 OS=Kuenenia stuttgartiensis OX=174633 GN=apgM1 PE=3 SV=1
179	221	Q1Q3H1	268.7	60	60	48700000	13	13	24	Carbamidomethylation; Deamidation (NQ)	33111	seq|Q1Q3H1|Q1Q3H1_KUEST	Q1Q3H1_KUEST ATP synthase gamma chain OS=Kuenenia stuttgartiensis OX=174633 GN=atpG PE=3 SV=1
167	186	Q1Q7H2	268.5	66	66	48100000	13	13	26	Carbamidomethylation; Deamidation (NQ); Oxidation (M)	35178	seq|Q1Q7H2|Q1Q7H2_KUEST	Q1Q7H2_KUEST Ribose-phosphate pyrophosphokinase OS=Kuenenia stuttgartiensis OX=174633 GN=PrsA PE=3 SV=1
211	191	Q1Q598	268.42	42	42	33600000	14	14	21		46756	seq|Q1Q598|Q1Q598_KUEST	Q1Q598_KUEST DUF262 domain-containing protein OS=Kuenenia stuttgartiensis OX=174633 GN=kuste4422 PE=4 SV=1
174	121	Q1PZC9	267.57	39	39	39600000	17	17	25	Deamidation (NQ)	61976	seq|Q1PZC9|Q1PZC9_KUEST	Q1PZC9_KUEST Acetolactate synthase OS=Kuenenia stuttgartiensis OX=174633 GN=ilvB PE=3 SV=1
138	157	Q1Q2G9	267.14	64	64	47100000	18	18	30	Deamidation (NQ)	37023	seq|Q1Q2G9|Q1Q2G9_KUEST	Q1Q2G9_KUEST Uncharacterized protein OS=Kuenenia stuttgartiensis OX=174633 GN=KSMBR1_0704 PE=4 SV=1
199	148	Q1Q2H6	266.91	42	42	24000000	16	16	22	Carbamidomethylation	56081	seq|Q1Q2H6|Q1Q2H6_KUEST	Q1Q2H6_KUEST Strongly similar to uroporphyrinogen III synthase/methyltransferase OS=Kuenenia stuttgartiensis OX=174633 GN=cobA PE=3 SV=1
172	128	Q1PYX4	264.81	40	40	26600000	16	16	25	Carbamidomethylation; Deamidation (NQ); Oxidation (M)	70222	seq|Q1PYX4|Q1PYX4_KUEST	Q1PYX4_KUEST Conserved hypothetical iron sulfur / metal binding protein part of the CODH/ACS complex OS=Kuenenia stuttgartiensis OX=174633 GN=KSMBR1_1322 PE=4 SV=1
178	267	Q1PYF4	263.31	57	57	46100000	12	12	25	Carbamidomethylation; Deamidation (NQ)	31365	seq|Q1PYF4|Q1PYF4_KUEST	Q1PYF4_KUEST 4-hydroxy-tetrahydrodipicolinate synthase OS=Kuenenia stuttgartiensis OX=174633 GN=dapA PE=3 SV=1
128	351	Q1Q6Q3	262.51	54	54	8010000	14	1	32	Carbamidomethylation	19987	seq|Q1Q6Q3|Q1Q6Q3_KUEST	Q1Q6Q3_KUEST Similar to second small heat shock protein OS=Kuenenia stuttgartiensis OX=174633 GN=Hsp2 PE=3 SV=1
206	90	Q1Q6A1	262.22	31	31	19900000	19	19	21	Deamidation (NQ)	96769	seq|Q1Q6A1|Q1Q6A1_KUEST	Q1Q6A1_KUEST Putative assembly protein OS=Kuenenia stuttgartiensis OX=174633 GN=KSMBR1_3330 PE=4 SV=1
220	143	A0A2C9CKJ5	262.19	37	37	35700000	15	15	20	Carbamidomethylation	63554	seq|A0A2C9CKJ5|A0A2C9CKJ5_KUEST	A0A2C9CKJ5_KUEST Putative gluconeogenesis factor OS=Kuenenia stuttgartiensis OX=174633 GN=KSMBR1_3713 PE=3 SV=1
153	480	Q1Q5F8	262	66	66	89300000	11	11	28	Carbamidomethylation; Deamidation (NQ); Oxidation (M)	18300	seq|Q1Q5F8|Q1Q5F8_KUEST	Q1Q5F8_KUEST Bacterioferritin OS=Kuenenia stuttgartiensis OX=174633 GN=bfr PE=3 SV=1
223	167	Q1Q4K3	261.88	42	42	36900000	14	14	20		47704	seq|Q1Q4K3|Q1Q4K3_KUEST	Q1Q4K3_KUEST TPR_REGION domain-containing protein OS=Kuenenia stuttgartiensis OX=174633 GN=kuste4184 PE=4 SV=1
110	132	Q1Q2W2	261.58	37	37	133000000	22	22	36	Carbamidomethylation; Deamidation (NQ)	55029	seq|Q1Q2W2|Q1Q2W2_KUEST	Q1Q2W2_KUEST Uncharacterized protein OS=Kuenenia stuttgartiensis OX=174633 GN=KSMBR1_3463 PE=4 SV=1
205	187	Q1Q240	261.05	54	54	58900000	15	15	22	Carbamidomethylation; Deamidation (NQ); Oxidation (M)	39485	seq|Q1Q240|Q1Q240_KUEST	Q1Q240_KUEST Similar to Na(+)-translocating NADH-quinone reductase subunit A OS=Kuenenia stuttgartiensis OX=174633 GN=NqrA PE=4 SV=1
229	291	Q1PVG3	260.91	73	73	55500000	12	12	20	Deamidation (NQ)	20270	seq|Q1PVG3|Q1PVG3_KUEST	Q1PVG3_KUEST Similar to catabolite gene activator (CAMP receptor protein, cAMP-regulatory protein) OS=Kuenenia stuttgartiensis OX=174633 GN=crp PE=4 SV=1
231	198	Q1PZW5	260.7	42	42	37400000	14	14	19	Deamidation (NQ)	47009	seq|Q1PZW5|Q1PZW5_KUEST	Q1PZW5_KUEST SPFH domain / Band 7 family protein OS=Kuenenia stuttgartiensis OX=174633 GN=KSMBR1_1630 PE=4 SV=1
93	591	Q1Q1C8	259.61	47	47	198000000	9	9	41	Deamidation (NQ)	16221	seq|Q1Q1C8|Q1Q1C8_KUEST	Q1Q1C8_KUEST Uncharacterized protein OS=Kuenenia stuttgartiensis OX=174633 GN=KSMBR1_1072 PE=4 SV=1
168	228	Q1Q5X6	259.15	54	54	70600000	17	17	26		35981	seq|Q1Q5X6|Q1Q5X6_KUEST	Q1Q5X6_KUEST Peptidylprolyl isomerase OS=Kuenenia stuttgartiensis OX=174633 GN=psrA PE=4 SV=1
304	410	A0A2C9CAF7	258.81	62	62	87300000	9	9	16	Oxidation (M)	18688	seq|A0A2C9CAF7|A0A2C9CAF7_KUEST	A0A2C9CAF7_KUEST ATP synthase subunit b OS=Kuenenia stuttgartiensis OX=174633 GN=atpF PE=3 SV=1
204	200	A0A2C9CCL7	258.44	25	25	75900000	15	15	22		71145	seq|A0A2C9CCL7|A0A2C9CCL7_KUEST	A0A2C9CCL7_KUEST Uncharacterized protein OS=Kuenenia stuttgartiensis OX=174633 GN=KSMBR1_1020 PE=4 SV=1
204	201	Q1Q1H2	258.44	25	25	75900000	15	15	22		71173	seq|Q1Q1H2|Q1Q1H2_KUEST	Q1Q1H2_KUEST Conserved hypothetical cytochrome bc (Fusion) protein OS=Kuenenia stuttgartiensis OX=174633 GN=qrc PE=4 SV=1
162	225	Q1Q302	258.09	37	37	61100000	15	15	27	Carbamidomethylation	47876	seq|Q1Q302|Q1Q302_KUEST	Q1Q302_KUEST UDP-glucose 6-dehydrogenase OS=Kuenenia stuttgartiensis OX=174633 GN=KSMBR1_0073 PE=3 SV=1
151	475	Q1Q7P0	257.94	71	71	114000000	9	9	28	Carbamidomethylation; Deamidation (NQ)	16980	seq|Q1Q7P0|Q1Q7P0_KUEST	Q1Q7P0_KUEST Uncharacterized protein OS=Kuenenia stuttgartiensis OX=174633 GN=KSMBR1_3086 PE=4 SV=1
126	471	Q1PZC8	257.87	71	71	293000000	11	11	33	Carbamidomethylation; Deamidation (NQ); Oxidation (M)	16977	seq|Q1PZC8|Q1PZC8_KUEST	Q1PZC8_KUEST Uncharacterized protein OS=Kuenenia stuttgartiensis OX=174633 GN=spoVG PE=3 SV=1
275	160	Q1Q7A6	257.58	33	33	24600000	14	14	17		59391	seq|Q1Q7A6|Q1Q7A6_KUEST	Q1Q7A6_KUEST Strongly similar to ATP-dependent RNA helicase OS=Kuenenia stuttgartiensis OX=174633 GN=DeaD PE=3 SV=1
144	394	Q1Q0T5	257.55	68	68	198000000	10	10	30	Carbamidomethylation; Deamidation (NQ); Oxidation (M)	20249	seq|Q1Q0T5|Q1Q0T5_KUEST	Q1Q0T5_KUEST Uncharacterized protein OS=Kuenenia stuttgartiensis OX=174633 GN=KSMBR1_3600 PE=4 SV=1
314	284	Q1Q2R9	257.05	54	54	9730000	10	10	15	Carbamidomethylation; Deamidation (NQ)	36951	seq|Q1Q2R9|Q1Q2R9_KUEST	Q1Q2R9_KUEST Similar to sorbitol dehydrogenase OS=Kuenenia stuttgartiensis OX=174633 GN=gutB PE=3 SV=1
171	130	Q1PZI4	256.73	58	58	44900000	16	16	25	Carbamidomethylation	44070	seq|Q1PZI4|Q1PZI4_KUEST	Q1PZI4_KUEST Nucleoside diphosphate kinase OS=Kuenenia stuttgartiensis OX=174633 GN=ndk PE=4 SV=1
166	158	Q1Q1A9	256.67	52	52	26900000	17	17	26	Carbamidomethylation; Deamidation (NQ)	46414	seq|Q1Q1A9|Q1Q1A9_KUEST	Q1Q1A9_KUEST Argininosuccinate synthase OS=Kuenenia stuttgartiensis OX=174633 GN=argG PE=3 SV=1
219	262	Q1PXU8	256.17	49	49	67200000	12	12	20	Deamidation (NQ)	35821	seq|Q1PXU8|Q1PXU8_KUEST	Q1PXU8_KUEST Conserved hypothetical thioredoxin protein OS=Kuenenia stuttgartiensis OX=174633 GN=KSMBR1_1839 PE=4 SV=1
254	230	Q1PZD7	255.87	52	52	14900000	13	13	18	Carbamidomethylation	37875	seq|Q1PZD7|Q1PZD7_KUEST	Q1PZD7_KUEST Uncharacterized protein OS=Kuenenia stuttgartiensis OX=174633 GN=KSMBR1_1456 PE=4 SV=1
213	581	Q1PXG4	255.14	69	69	100000000	9	9	21	Oxidation (M)	17238	seq|Q1PXG4|Q1PXG4_KUEST	Q1PXG4_KUEST Rubrerythrin domain-containing protein OS=Kuenenia stuttgartiensis OX=174633 GN=KSMBR1_2922 PE=4 SV=1
230	690	Q1Q0K3	253.88	66	66	65600000	8	8	20	Carbamidomethylation; Oxidation (M)	10585	seq|Q1Q0K3|Q1Q0K3_KUEST	Q1Q0K3_KUEST DUF1858 domain-containing protein OS=Kuenenia stuttgartiensis OX=174633 GN=kuste2773 PE=4 SV=1
282	196	Q1PW93	253.69	40	40	35900000	14	14	17		38138	seq|Q1PW93|Q1PW93_KUEST	Q1PW93_KUEST Protein HflK OS=Kuenenia stuttgartiensis OX=174633 GN=kustc0748 PE=3 SV=1
282	197	A0A2C9CGU0	253.69	40	40	35900000	14	14	17		38124	seq|A0A2C9CGU0|A0A2C9CGU0_KUEST	A0A2C9CGU0_KUEST Protein HflK OS=Kuenenia stuttgartiensis OX=174633 GN=KSMBR1_2412 PE=3 SV=1
161	401	Q1Q0F7	253.33	41	41	52000000	9	9	27	Deamidation (NQ)	37397	seq|Q1Q0F7|Q1Q0F7_KUEST	Q1Q0F7_KUEST Uncharacterized protein OS=Kuenenia stuttgartiensis OX=174633 GN=KSMBR1_2701 PE=4 SV=1
64	641	seq_3291_1	253.23	18	18	7760000	6	2	55	Deamidation (NQ); Oxidation (M)	51540	seq_3291_1	#N/A
279	392	Q1Q6E9	252.96	48	48	11900000	10	10	17	Deamidation (NQ)	32948	seq|Q1Q6E9|Q1Q6E9_KUEST	Q1Q6E9_KUEST Malate dehydrogenase OS=Kuenenia stuttgartiensis OX=174633 GN=mdh PE=3 SV=1
279	393	A0A2C9CJS7	252.96	47	47	11900000	10	10	17	Deamidation (NQ)	33545	seq|A0A2C9CJS7|A0A2C9CJS7_KUEST	A0A2C9CJS7_KUEST Malate dehydrogenase OS=Kuenenia stuttgartiensis OX=174633 GN=mdh PE=3 SV=1
239	297	Q1PYH6	252.66	46	46	26200000	11	11	19	Carbamidomethylation; Deamidation (NQ)	43578	seq|Q1PYH6|Q1PYH6_KUEST	Q1PYH6_KUEST 3-oxoacyl-[acyl-carrier-protein] synthase 2 OS=Kuenenia stuttgartiensis OX=174633 GN=fabF PE=3 SV=1
140	102	Q1Q254	252.54	44	44	43900000	18	18	30	Carbamidomethylation	61326	seq|Q1Q254|Q1Q254_KUEST	Q1Q254_KUEST Similar to Na(+)-translocating NADH-quinone reductase subunit F OS=Kuenenia stuttgartiensis OX=174633 GN=NqrF PE=4 SV=1
246	163	A0A2C9CBX8	252.18	41	41	25300000	14	14	18	Carbamidomethylation; Deamidation (NQ)	50894	seq|A0A2C9CBX8|A0A2C9CBX8_KUEST	A0A2C9CBX8_KUEST Strongly similar to glutamate-ammonia ligase GlnA OS=Kuenenia stuttgartiensis OX=174633 GN=glnA_2 PE=3 SV=1
320	274	A0A2C9CD35	252.04	45	45	19200000	12	12	15	Carbamidomethylation	38158	seq|A0A2C9CD35|A0A2C9CD35_KUEST	A0A2C9CD35_KUEST Methylthioribose-1-phosphate isomerase OS=Kuenenia stuttgartiensis OX=174633 GN=mtnA PE=3 SV=1
215	165	Q1PVI8	251.64	63	63	23000000	14	14	21	Carbamidomethylation	37351	seq|Q1PVI8|Q1PVI8_KUEST	Q1PVI8_KUEST Similar to methanol dehydrogenase regulatory protein OS=Kuenenia stuttgartiensis OX=174633 GN=moxR PE=4 SV=1
222	126	Q1PYW7	251.41	38	38	14700000	16	16	20		78180	seq|Q1PYW7|Q1PYW7_KUEST	Q1PYW7_KUEST TPR_REGION domain-containing protein OS=Kuenenia stuttgartiensis OX=174633 GN=kustd1530 PE=4 SV=1
222	127	A0A2C9CDT9	251.41	38	38	14700000	16	16	20		78152	seq|A0A2C9CDT9|A0A2C9CDT9_KUEST	A0A2C9CDT9_KUEST TPR_REGION domain-containing protein OS=Kuenenia stuttgartiensis OX=174633 GN=glpQ_2 PE=4 SV=1
260	332	Q1PXA0	251.19	66	66	28700000	11	6	18	Carbamidomethylation; Deamidation (NQ)	23696	seq|Q1PXA0|Q1PXA0_KUEST	Q1PXA0_KUEST dITP/XTP pyrophosphatase OS=Kuenenia stuttgartiensis OX=174633 GN=kustc1104 PE=3 SV=1
197	149	Q1PX11	250.39	44	44	26800000	17	17	22		51480	seq|Q1PX11|Q1PX11_KUEST	Q1PX11_KUEST ATP-dependent protease ATPase subunit HslU OS=Kuenenia stuttgartiensis OX=174633 GN=hslU PE=3 SV=1
192	206	Q1Q2X4	250.14	56	56	55900000	15	15	23	Carbamidomethylation; Deamidation (NQ)	43448	seq|Q1Q2X4|Q1Q2X4_KUEST	Q1Q2X4_KUEST 3-oxoacyl-[acyl-carrier-protein] synthase 2 OS=Kuenenia stuttgartiensis OX=174633 GN=fabF PE=3 SV=1
224	405	Q1PZG0	249.95	33	33	67900000	11	11	20	Carbamidomethylation; Deamidation (NQ)	30655	seq|Q1PZG0|Q1PZG0_KUEST	Q1PZG0_KUEST Reelin domain-containing protein OS=Kuenenia stuttgartiensis OX=174633 GN=KSMBR1_1470 PE=4 SV=1
306	720	A0A2C9CBU4	249.86	68	68	26300000	10	10	16	Carbamidomethylation; Deamidation (NQ)	15356	seq|A0A2C9CBU4|A0A2C9CBU4_KUEST	A0A2C9CBU4_KUEST SHSP domain-containing protein OS=Kuenenia stuttgartiensis OX=174633 GN=hsp1 PE=3 SV=1
306	721	Q1Q6Q2	249.86	68	68	26300000	10	10	16	Carbamidomethylation; Deamidation (NQ)	15414	seq|Q1Q6Q2|Q1Q6Q2_KUEST	Q1Q6Q2_KUEST Similar to first small heat shock protein OS=Kuenenia stuttgartiensis OX=174633 GN=Hsp1 PE=3 SV=1
193	142	Q1PZQ6	249.43	30	30	30400000	17	17	23	Carbamidomethylation; Deamidation (NQ)	74757	seq|Q1PZQ6|Q1PZQ6_KUEST	Q1PZQ6_KUEST Similar to NADH dehydrogenase I chain F (1st module) EC: 1.6.5.3 OS=Kuenenia stuttgartiensis OX=174633 GN=NuoF PE=4 SV=1
208	479	Q1Q7I6	249.09	75	75	128000000	9	9	21	Carbamidomethylation; Deamidation (NQ)	16028	seq|Q1Q7I6|Q1Q7I6_KUEST	Q1Q7I6_KUEST Single-stranded DNA-binding protein OS=Kuenenia stuttgartiensis OX=174633 GN=Ssb PE=3 SV=1
242	194	Q1PZW6	248.96	42	42	61000000	12	12	18	Carbamidomethylation; Oxidation (M)	44949	seq|Q1PZW6|Q1PZW6_KUEST	Q1PZW6_KUEST SPFH domain / Band 7 family protein OS=Kuenenia stuttgartiensis OX=174633 GN=KSMBR1_1629 PE=4 SV=1
274	557	A0A2C9CBQ4	248.19	48	48	58200000	9	9	17	Deamidation (NQ); Oxidation (M)	17010	seq|A0A2C9CBQ4|A0A2C9CBQ4_KUEST	A0A2C9CBQ4_KUEST Flagellar assembly factor FliW OS=Kuenenia stuttgartiensis OX=174633 GN=fliW PE=3 SV=1
274	558	Q1Q2S4	248.19	48	48	58200000	9	9	17	Deamidation (NQ); Oxidation (M)	17038	seq|Q1Q2S4|Q1Q2S4_KUEST	Q1Q2S4_KUEST Flagellar assembly factor FliW OS=Kuenenia stuttgartiensis OX=174633 GN=fliW PE=3 SV=1
207	120	Q1PYI8	248.16	26	26	38100000	16	16	21	Deamidation (NQ)	99134	seq|Q1PYI8|Q1PYI8_KUEST	Q1PYI8_KUEST Alanine--tRNA ligase OS=Kuenenia stuttgartiensis OX=174633 GN=alaS PE=3 SV=1
152	137	Q1PW92	247.64	51	51	43400000	17	17	28		37217	seq|Q1PW92|Q1PW92_KUEST	Q1PW92_KUEST Protein HflC OS=Kuenenia stuttgartiensis OX=174633 GN=KSMBR1_2413 PE=3 SV=1
302	395	Q1Q2I4	247.58	86	86	49000000	9	9	16	Carbamidomethylation; Deamidation (NQ)	14970	seq|Q1Q2I4|Q1Q2I4_KUEST	Q1Q2I4_KUEST Uncharacterized protein OS=Kuenenia stuttgartiensis OX=174633 GN=kuste3461 PE=4 SV=1
302	396	A0A2C9CBW4	247.58	83	83	49000000	9	9	16	Carbamidomethylation; Deamidation (NQ)	15553	seq|A0A2C9CBW4|A0A2C9CBW4_KUEST	A0A2C9CBW4_KUEST Uncharacterized protein OS=Kuenenia stuttgartiensis OX=174633 GN=KSMBR1_0680 PE=4 SV=1
175	138	Q1PUT2	247.54	28	28	23100000	22	22	25	Carbamidomethylation; Deamidation (NQ)	110600	seq|Q1PUT2|Q1PUT2_KUEST	Q1PUT2_KUEST PDZ domain-containing protein OS=Kuenenia stuttgartiensis OX=174633 GN=KSMBR1_3243 PE=4 SV=1
61	439	Q1PY42	247.49	85	85	1770000000	14	14	57	Deamidation (NQ); Oxidation (M)	10436	seq|Q1PY42|Q1PY42_KUEST	Q1PY42_KUEST 10 kDa chaperonin OS=Kuenenia stuttgartiensis OX=174633 GN=groES PE=3 SV=1
258	526	Q1Q506	247.2	70	70	30600000	10	10	18	Carbamidomethylation	16044	seq|Q1Q506|Q1Q506_KUEST	Q1Q506_KUEST Similar to DnaK suppressor protein OS=Kuenenia stuttgartiensis OX=174633 GN=dksA PE=4 SV=1
187	152	Q1PYR3	246.23	20	20	35400000	19	19	24	Deamidation (NQ)	109069	seq|Q1PYR3|Q1PYR3_KUEST	Q1PYR3_KUEST Hypothetical cytochrome c protein OS=Kuenenia stuttgartiensis OX=174633 GN=kustd1485 PE=4 SV=1
392	565	Q1Q0K5	245.18	32	32	43100000	7	7	12	Carbamidomethylation	25537	seq|Q1Q0K5|Q1Q0K5_KUEST	Q1Q0K5_KUEST Uncharacterized protein OS=Kuenenia stuttgartiensis OX=174633 GN=kuste2771 PE=4 SV=1
177	679	Q1PYP7	244.73	59	59	154000000	9	9	25	Deamidation (NQ); Oxidation (M)	12904	seq|Q1PYP7|Q1PYP7_KUEST	Q1PYP7_KUEST Rna binding protein OS=Kuenenia stuttgartiensis OX=174633 GN=rdb1 PE=4 SV=1
221	261	Q1Q4U6	243.66	38	38	33400000	11	11	20	Deamidation (NQ)	67481	seq|Q1Q4U6|Q1Q4U6_KUEST	Q1Q4U6_KUEST Hypothetical cytochrome protein OS=Kuenenia stuttgartiensis OX=174633 GN=KSMBR1_0333 PE=4 SV=1
289	244	Q1Q5X5	243.64	37	37	29400000	12	12	16	Deamidation (NQ)	48460	seq|Q1Q5X5|Q1Q5X5_KUEST	Q1Q5X5_KUEST Ion-translocating oxidoreductase complex subunit C OS=Kuenenia stuttgartiensis OX=174633 GN=rnfC PE=3 SV=1
216	397	Q1Q2J4	243.5	58	58	48200000	14	14	21	Carbamidomethylation; Deamidation (NQ)	21915	seq|Q1Q2J4|Q1Q2J4_KUEST	Q1Q2J4_KUEST Elongation factor Ts OS=Kuenenia stuttgartiensis OX=174633 GN=tsf PE=3 SV=1
248	229	Q1PYD6	243.22	50	50	33500000	11	11	18	Deamidation (NQ)	34786	seq|Q1PYD6|Q1PYD6_KUEST	Q1PYD6_KUEST Similar to Tpr region of human peroxisomal targeting signal-1 receptor Pex5 OS=Kuenenia stuttgartiensis OX=174633 GN=KSMBR1_1214 PE=4 SV=1
202	485	Q1Q0V4	243.18	22	22	161000000	10	10	22		44989	seq|Q1Q0V4|Q1Q0V4_KUEST	Q1Q0V4_KUEST Similar to undeca heme containing cytochrome c protein OS=Kuenenia stuttgartiensis OX=174633 GN=torC PE=4 SV=1
214	334	Q1Q2A1	242.94	58	58	40500000	12	12	21		22807	seq|Q1Q2A1|Q1Q2A1_KUEST	Q1Q2A1_KUEST Uncharacterized protein OS=Kuenenia stuttgartiensis OX=174633 GN=kuste3375 PE=4 SV=1
214	335	A0A2C9CCG2	242.94	58	58	40500000	12	12	21		22734	seq|A0A2C9CCG2|A0A2C9CCG2_KUEST	A0A2C9CCG2_KUEST Uncharacterized protein OS=Kuenenia stuttgartiensis OX=174633 GN=KSMBR1_0757 PE=4 SV=1
339	350	Q1PYF1	242.79	66	66	56500000	10	10	14	Deamidation (NQ)	30939	seq|Q1PYF1|Q1PYF1_KUEST	Q1PYF1_KUEST Peptidase_M48 domain-containing protein OS=Kuenenia stuttgartiensis OX=174633 GN=kustd1373 PE=3 SV=1
196	852	Q1Q0K4	242.41	89	89	365000000	7	7	23	Carbamidomethylation; Deamidation (NQ)	7758	seq|Q1Q0K4|Q1Q0K4_KUEST	Q1Q0K4_KUEST NifU domain-containing protein OS=Kuenenia stuttgartiensis OX=174633 GN=KSMBR1_3621 PE=4 SV=1
217	399	Q1PYD2	241.75	69	69	30700000	11	11	21	Carbamidomethylation; Deamidation (NQ); Oxidation (M)	21034	seq|Q1PYD2|Q1PYD2_KUEST	Q1PYD2_KUEST Peptidyl-prolyl cis-trans isomerase OS=Kuenenia stuttgartiensis OX=174633 GN=ppiB PE=3 SV=1
281	564	Q1PXM5	240.98	91	91	57800000	7	7	17	Carbamidomethylation; Deamidation (NQ); Oxidation (M)	13338	seq|Q1PXM5|Q1PXM5_KUEST	Q1PXM5_KUEST Similar to chemotaxis protein CheY OS=Kuenenia stuttgartiensis OX=174633 GN=cheY PE=4 SV=1
255	245	Q1Q2M4	239.83	58	58	23200000	11	11	18		26514	seq|Q1Q2M4|Q1Q2M4_KUEST	Q1Q2M4_KUEST TPR_REGION domain-containing protein OS=Kuenenia stuttgartiensis OX=174633 GN=KSMBR1_0653 PE=4 SV=1
198	232	A0A2C9CN84	239.8	36	36	138000000	12	12	22	Carbamidomethylation; Deamidation (NQ)	44943	seq|A0A2C9CN84|A0A2C9CN84_KUEST	A0A2C9CN84_KUEST Elp3 domain-containing protein OS=Kuenenia stuttgartiensis OX=174633 GN=nirJ_4 PE=4 SV=1
198	233	Q1Q5P7	239.8	36	36	138000000	12	12	22	Carbamidomethylation; Deamidation (NQ)	45529	seq|Q1Q5P7|Q1Q5P7_KUEST	Q1Q5P7_KUEST Similar to iron sulfur [Fe-S] heme biosynthesis protein nirJ OS=Kuenenia stuttgartiensis OX=174633 GN=nirJ PE=4 SV=1
241	689	Q1Q0F8	239.78	47	47	28500000	8	8	19	Deamidation (NQ); Oxidation (M)	22207	seq|Q1Q0F8|Q1Q0F8_KUEST	Q1Q0F8_KUEST Uncharacterized protein OS=Kuenenia stuttgartiensis OX=174633 GN=KSMBR1_2702 PE=4 SV=1
261	478	Q1Q130	239.69	55	55	33200000	7	7	18	Deamidation (NQ)	19195	seq|Q1Q130|Q1Q130_KUEST	Q1Q130_KUEST 50S ribosomal protein L10 OS=Kuenenia stuttgartiensis OX=174633 GN=rplJ PE=3 SV=1
201	251	Q1Q151	239.06	62	62	66900000	12	12	22	Carbamidomethylation; Oxidation (M)	24368	seq|Q1Q151|Q1Q151_KUEST	Q1Q151_KUEST 30S ribosomal protein S3 OS=Kuenenia stuttgartiensis OX=174633 GN=rpsC PE=3 SV=1
398	322	Q1Q0Z5	238.72	21	21	12700000	9	9	11	Deamidation (NQ); Oxidation (M)	77260	seq|Q1Q0Z5|Q1Q0Z5_KUEST	Q1Q0Z5_KUEST Uncharacterized protein OS=Kuenenia stuttgartiensis OX=174633 GN=KSMBR1_2765 PE=4 SV=1
234	325	Q1Q504	238.62	38	38	37500000	9	9	19		31748	seq|Q1Q504|Q1Q504_KUEST	Q1Q504_KUEST Branched-chain-amino-acid aminotransferase OS=Kuenenia stuttgartiensis OX=174633 GN=ilvE PE=3 SV=1
283	366	Q1Q3G0	237.83	62	62	22700000	10	10	17	Carbamidomethylation; Oxidation (M)	23533	seq|Q1Q3G0|Q1Q3G0_KUEST	Q1Q3G0_KUEST Uncharacterized protein OS=Kuenenia stuttgartiensis OX=174633 GN=KSMBR1_0131 PE=4 SV=1
348	199	Q1PZV4	236.87	39	39	7710000	12	12	13	Deamidation (NQ)	56136	seq|Q1PZV4|Q1PZV4_KUEST	Q1PZV4_KUEST Anthranilate synthase component 1 OS=Kuenenia stuttgartiensis OX=174633 GN=trpE PE=3 SV=1
335	320	seq_236_17	236.26	30	30	13800000	10	9	14	Deamidation (NQ)	58089	seq_236_17	#N/A
335	321	A0A2C9CBU0	236.26	30	30	13800000	10	9	14	Deamidation (NQ)	58592	seq|A0A2C9CBU0|A0A2C9CBU0_KUEST	A0A2C9CBU0_KUEST TPR_REGION domain-containing protein OS=Kuenenia stuttgartiensis OX=174633 GN=KSMBR1_0828 PE=4 SV=1
335	339	Q1Q231	236.26	30	30	13800000	10	9	14	Deamidation (NQ)	58519	seq|Q1Q231|Q1Q231_KUEST	Q1Q231_KUEST TPR_REGION domain-containing protein OS=Kuenenia stuttgartiensis OX=174633 GN=kuste3297 PE=4 SV=1
209	218	Q1Q0S1	236.04	44	44	35800000	12	12	21	Carbamidomethylation; Deamidation (NQ)	49610	seq|Q1Q0S1|Q1Q0S1_KUEST	Q1Q0S1_KUEST Biotin carboxylase OS=Kuenenia stuttgartiensis OX=174633 GN=accC PE=4 SV=1
125	680	Q1Q4Q2	235.86	59	59	552000000	8	8	33	Carbamidomethylation; Deamidation (NQ)	11076	seq|Q1Q4Q2|Q1Q4Q2_KUEST	Q1Q4Q2_KUEST Strongly similar to DNA binding protein HU OS=Kuenenia stuttgartiensis OX=174633 GN=hup PE=3 SV=1
416	491	Q1Q1B0	234.9	74	74	29800000	8	8	11	Deamidation (NQ); Oxidation (M)	17066	seq|Q1Q1B0|Q1Q1B0_KUEST	Q1Q1B0_KUEST Uncharacterized protein OS=Kuenenia stuttgartiensis OX=174633 GN=KSMBR1_1084 PE=4 SV=1
315	327	Q1Q1N4	234.5	33	33	20100000	11	11	15	Deamidation (NQ)	39309	seq|Q1Q1N4|Q1Q1N4_KUEST	Q1Q1N4_KUEST Hypothetical phosphotransacetylase protein OS=Kuenenia stuttgartiensis OX=174633 GN=pta PE=4 SV=1
243	562	Q1PZE7	234.25	39	39	103000000	8	8	18	Deamidation (NQ); Oxidation (M)	29103	seq|Q1PZE7|Q1PZE7_KUEST	Q1PZE7_KUEST Hypothetical (Monoheme) protein OS=Kuenenia stuttgartiensis OX=174633 GN=KSMBR1_1465 PE=4 SV=1
385	317	Q1PX46	233.95	50	50	14100000	9	9	12	Carbamidomethylation	30940	seq|Q1PX46|Q1PX46_KUEST	Q1PX46_KUEST Tryptophan synthase alpha chain OS=Kuenenia stuttgartiensis OX=174633 GN=trpA PE=3 SV=1
227	559	Q1PVQ5	233.8	79	79	108000000	9	9	20	Carbamidomethylation; Deamidation (NQ)	13442	seq|Q1PVQ5|Q1PVQ5_KUEST	Q1PVQ5_KUEST Similar to superoxide reductase OS=Kuenenia stuttgartiensis OX=174633 GN=KSMBR1_2244 PE=4 SV=1
313	243	Q1Q1F6	233.78	30	30	7530000	11	11	15	Carbamidomethylation; Deamidation (NQ)	69190	seq|Q1Q1F6|Q1Q1F6_KUEST	Q1Q1F6_KUEST ATP-dependent zinc metalloprotease FtsH OS=Kuenenia stuttgartiensis OX=174633 GN=ftsH PE=3 SV=1
256	286	Q1Q117	233.66	59	59	19500000	10	10	18	Carbamidomethylation; Deamidation (NQ)	34111	seq|Q1Q117|Q1Q117_KUEST	Q1Q117_KUEST Phosphoribosylaminoimidazole-succinocarboxamide synthase OS=Kuenenia stuttgartiensis OX=174633 GN=purC PE=3 SV=1
387	461	Q1PV71	233.64	49	49	8570000	7	7	12	Carbamidomethylation	29322	seq|Q1PV71|Q1PV71_KUEST	Q1PV71_KUEST Strongly similar to molybdopterin synthesis protein MoeB and thiamin biosynthesis protein ThiF OS=Kuenenia stuttgartiensis OX=174633 GN=moeB PE=4 SV=1
238	189	Q1PUX8	233.48	36	36	25700000	15	15	19	Carbamidomethylation; Deamidation (NQ)	51323	seq|Q1PUX8|Q1PUX8_KUEST	Q1PUX8_KUEST Uncharacterized protein OS=Kuenenia stuttgartiensis OX=174633 GN=KSMBR1_2011 PE=4 SV=1
266	166	Q1Q5R4	232.74	34	34	19200000	13	13	17	Deamidation (NQ)	63549	seq|Q1Q5R4|Q1Q5R4_KUEST	Q1Q5R4_KUEST Similar to multi drug resistance ABC-transporter ATP-binding protein OS=Kuenenia stuttgartiensis OX=174633 GN=oleB PE=4 SV=1
336	236	Q1PZA6	232.41	22	22	16800000	12	12	14		71425	seq|Q1PZA6|Q1PZA6_KUEST	Q1PZA6_KUEST Amidohydrolase OS=Kuenenia stuttgartiensis OX=174633 GN=KSMBR1_1433 PE=4 SV=1
328	542	Q1Q539	232.39	47	47	41900000	6	6	14	Deamidation (NQ)	20394	seq|Q1Q539|Q1Q539_KUEST	Q1Q539_KUEST Similar to rubrerythrin OS=Kuenenia stuttgartiensis OX=174633 GN=KSMBR1_0254 PE=4 SV=1
301	294	Q1Q122	232.08	34	34	26200000	11	11	16	Carbamidomethylation; Deamidation (NQ)	47428	seq|Q1Q122|Q1Q122_KUEST	Q1Q122_KUEST 3-isopropylmalate dehydratase large subunit OS=Kuenenia stuttgartiensis OX=174633 GN=leuC PE=3 SV=1
257	492	Q1PZB6	231.56	41	41	64500000	10	10	18	Deamidation (NQ); Oxidation (M)	18537	seq|Q1PZB6|Q1PZB6_KUEST	Q1PZB6_KUEST Similar to cytochrome c (CII) OS=Kuenenia stuttgartiensis OX=174633 GN=cyt_C2 PE=4 SV=1
191	260	Q1Q053	231.5	36	36	77000000	15	15	24	Deamidation (NQ)	43397	seq|Q1Q053|Q1Q053_KUEST	Q1Q053_KUEST TPR_REGION domain-containing protein OS=Kuenenia stuttgartiensis OX=174633 GN=KSMBR1_1721 PE=4 SV=1
434	367	Q1PZS8	230.93	28	28	17800000	8	8	10	Carbamidomethylation; Deamidation (NQ)	43414	seq|Q1PZS8|Q1PZS8_KUEST	Q1PZS8_KUEST Arginine biosynthesis bifunctional protein ArgJ OS=Kuenenia stuttgartiensis OX=174633 GN=argJ PE=3 SV=1
268	437	A0A2C9CID0	230.88	32	32	37100000	11	11	17	Carbamidomethylation	26571	seq|A0A2C9CID0|A0A2C9CID0_KUEST	A0A2C9CID0_KUEST 30S ribosomal protein S4 OS=Kuenenia stuttgartiensis OX=174633 GN=rpsD PE=3 SV=1
233	241	A0A2C9CKT8	230.87	30	30	17400000	12	11	19	Carbamidomethylation; Deamidation (NQ)	55185	seq|A0A2C9CKT8|A0A2C9CKT8_KUEST	A0A2C9CKT8_KUEST TPR_REGION domain-containing protein OS=Kuenenia stuttgartiensis OX=174633 GN=KSMBR1_3787 PE=4 SV=1
233	242	Q1Q5Q0	230.87	30	30	17400000	12	11	19	Carbamidomethylation; Deamidation (NQ)	55284	seq|Q1Q5Q0|Q1Q5Q0_KUEST	Q1Q5Q0_KUEST TPR_REGION domain-containing protein OS=Kuenenia stuttgartiensis OX=174633 GN=kuste4581 PE=4 SV=1
322	477	Q1PZF0	229.97	47	47	124000000	8	8	15	Carbamidomethylation	20556	seq|Q1PZF0|Q1PZF0_KUEST	Q1PZF0_KUEST Conserved hypothetical (Monoheme) protein OS=Kuenenia stuttgartiensis OX=174633 GN=KSMBR1_1462 PE=4 SV=1
245	113	Q1PZJ6	229.74	30	30	8040000	17	17	18	Carbamidomethylation; Deamidation (NQ)	107869	seq|Q1PZJ6|Q1PZJ6_KUEST	Q1PZJ6_KUEST Isoleucine--tRNA ligase OS=Kuenenia stuttgartiensis OX=174633 GN=IleS PE=3 SV=1
297	264	Q1PYX5	229.73	71	71	54400000	13	13	16	Carbamidomethylation; Deamidation (NQ)	28661	seq|Q1PYX5|Q1PYX5_KUEST	Q1PYX5_KUEST Similar to nickel insertase (AcsF) of CODH/ACS complex OS=Kuenenia stuttgartiensis OX=174633 GN=acsF PE=4 SV=1
249	222	Q1Q1M6	229.65	50	50	19500000	12	12	18	Carbamidomethylation	44515	seq|Q1Q1M6|Q1Q1M6_KUEST	Q1Q1M6_KUEST Similar to putative nitric oxide detoxifying norVW flavorubredoxin OS=Kuenenia stuttgartiensis OX=174633 GN=norVW PE=3 SV=1
337	263	Q1PVG9	229.64	36	36	20400000	12	12	14	Deamidation (NQ)	58601	seq|Q1PVG9|Q1PVG9_KUEST	Q1PVG9_KUEST Ribonuclease Y OS=Kuenenia stuttgartiensis OX=174633 GN=rny PE=3 SV=1
181	136	Q1PZI6	229.34	26	26	24700000	19	19	24	Deamidation (NQ)	93898	seq|Q1PZI6|Q1PZI6_KUEST	Q1PZI6_KUEST DNA gyrase subunit A OS=Kuenenia stuttgartiensis OX=174633 GN=gyrA PE=3 SV=1
405	309	Q1PYH2	229.13	44	44	8810000	10	10	11	Carbamidomethylation	36350	seq|Q1PYH2|Q1PYH2_KUEST	Q1PYH2_KUEST Phosphate acyltransferase OS=Kuenenia stuttgartiensis OX=174633 GN=plsX PE=3 SV=1
176	208	A0A2C9CKW5	228.98	56	56	36200000	18	18	25	Carbamidomethylation; Deamidation (NQ)	34388	seq|A0A2C9CKW5|A0A2C9CKW5_KUEST	A0A2C9CKW5_KUEST Porphobilinogen deaminase OS=Kuenenia stuttgartiensis OX=174633 GN=hemC PE=3 SV=1
263	670	Q1PY25	228.92	72	72	55700000	6	6	18	Carbamidomethylation; Deamidation (NQ)	11690	seq|Q1PY25|Q1PY25_KUEST	Q1PY25_KUEST Thioredoxin OS=Kuenenia stuttgartiensis OX=174633 GN=trxA PE=3 SV=1
317	460	Q1Q142	228.49	54	54	24700000	10	10	15	Carbamidomethylation; Deamidation (NQ)	18315	seq|Q1Q142|Q1Q142_KUEST	Q1Q142_KUEST 30S ribosomal protein S7 OS=Kuenenia stuttgartiensis OX=174633 GN=rpsG PE=3 SV=1
406	436	Q1PUX6	228.24	32	32	15500000	7	7	11	Deamidation (NQ)	39402	seq|Q1PUX6|Q1PUX6_KUEST	Q1PUX6_KUEST Delta-aminolevulinic acid dehydratase OS=Kuenenia stuttgartiensis OX=174633 GN=hemB PE=3 SV=1
121	884	Q1Q7P3	228.01	40	40	763000000	7	7	35	Carbamidomethylation; Deamidation (NQ); Oxidation (M)	13694	seq|Q1Q7P3|Q1Q7P3_KUEST	Q1Q7P3_KUEST Cytochrome c domain-containing protein OS=Kuenenia stuttgartiensis OX=174633 GN=KSMBR1_3083 PE=1 SV=1
240	363	Q1Q133	227.98	65	65	68800000	10	10	19	Oxidation (M)	20960	seq|Q1Q133|Q1Q133_KUEST	Q1Q133_KUEST Transcription termination/antitermination protein NusG OS=Kuenenia stuttgartiensis OX=174633 GN=nusG PE=3 SV=1
190	833	Q1Q0K9	227.55	39	39	209000000	7	7	24	Carbamidomethylation; Deamidation (NQ)	14911	seq|Q1Q0K9|Q1Q0K9_KUEST	Q1Q0K9_KUEST Uncharacterized protein OS=Kuenenia stuttgartiensis OX=174633 GN=KSMBR1_3634 PE=4 SV=1
262	510	Q1Q6M1	227.2	35	35	36700000	9	9	18	Carbamidomethylation; Deamidation (NQ)	36010	seq|Q1Q6M1|Q1Q6M1_KUEST	Q1Q6M1_KUEST Uncharacterized protein OS=Kuenenia stuttgartiensis OX=174633 GN=KSMBR1_3437 PE=4 SV=1
244	119	A0A2C9CF24	227.2	36	36	14800000	15	15	18	Carbamidomethylation	70289	seq|A0A2C9CF24|A0A2C9CF24_KUEST	A0A2C9CF24_KUEST Uncharacterized protein OS=Kuenenia stuttgartiensis OX=174633 GN=KSMBR1_1674 PE=4 SV=1
276	346	Q1Q0I8	227.13	36	36	22500000	11	11	17	Deamidation (NQ)	42055	seq|Q1Q0I8|Q1Q0I8_KUEST	Q1Q0I8_KUEST Similar to selenocysteine lyase OS=Kuenenia stuttgartiensis OX=174633 GN=csdB PE=3 SV=1
442	464	Q1Q459	226.87	26	26	8640000	7	7	10	Deamidation (NQ)	48009	seq|Q1Q459|Q1Q459_KUEST	Q1Q459_KUEST Uncharacterized protein OS=Kuenenia stuttgartiensis OX=174633 GN=kuste4044 PE=4 SV=1
225	420	Q1PXH0	226.79	50	50	40400000	11	11	20		21434	seq|Q1PXH0|Q1PXH0_KUEST	Q1PXH0_KUEST Uncharacterized protein OS=Kuenenia stuttgartiensis OX=174633 GN=KSMBR1_2934 PE=4 SV=1
235	716	Q30JB5	226.73	54	54	139000000	7	7	19	Carbamidomethylation; Oxidation (M)	12640	seq|Q30JB5|Q30JB5_KUEST	Q30JB5_KUEST Cytochrome c-552 Ks_3358 OS=Kuenenia stuttgartiensis OX=174633 GN=kustc0563 PE=1 SV=1
55	635	seq_3839_3	226.67	10	10	4510000	7	2	62	Deamidation (NQ)	61292	seq_3839_3	#N/A
379	358	Q1Q2C9	226.52	36	36	23200000	9	9	12	Deamidation (NQ)	39875	seq|Q1Q2C9|Q1Q2C9_KUEST	Q1Q2C9_KUEST Histidinol-phosphate aminotransferase OS=Kuenenia stuttgartiensis OX=174633 GN=hisC PE=3 SV=1
352	362	Q1Q5U2	226.43	48	48	23900000	11	11	13	Carbamidomethylation	30342	seq|Q1Q5U2|Q1Q5U2_KUEST	Q1Q5U2_KUEST Uncharacterized protein OS=Kuenenia stuttgartiensis OX=174633 GN=KSMBR1_3761 PE=4 SV=1
292	280	Q1PZJ2	225.59	27	27	25900000	12	12	16		72022	seq|Q1PZJ2|Q1PZJ2_KUEST	Q1PZJ2_KUEST Similar to ResB-like c-type cytochrome synthesis protein OS=Kuenenia stuttgartiensis OX=174633 GN=resB PE=4 SV=1
334	290	Q1PX89	225.56	38	38	41900000	10	10	14	Carbamidomethylation	36780	seq|Q1PX89|Q1PX89_KUEST	Q1PX89_KUEST UPF0365 protein kustc1095 OS=Kuenenia stuttgartiensis OX=174633 GN=kustc1095 PE=3 SV=1
200	388	Q1Q1N9	225.46	61	61	140000000	9	9	22	Carbamidomethylation; Deamidation (NQ); Oxidation (M)	18470	seq|Q1Q1N9|Q1Q1N9_KUEST	Q1Q1N9_KUEST Similar to inosine-5'-monophosphate dehydrogenase related protein II OS=Kuenenia stuttgartiensis OX=174633 GN=PAB2191 PE=4 SV=1
284	409	Q1Q6Q1	225.46	69	69	14300000	9	8	17	Deamidation (NQ)	15941	seq|Q1Q6Q1|Q1Q6Q1_KUEST	Q1Q6Q1_KUEST Similar to small heat shock protein OS=Kuenenia stuttgartiensis OX=174633 GN=hsp21 PE=3 SV=1
278	365	A0A2C9CKH7	225.04	46	46	64400000	10	10	17	Carbamidomethylation; Deamidation (NQ)	22231	seq|A0A2C9CKH7|A0A2C9CKH7_KUEST	A0A2C9CKH7_KUEST 50S ribosomal protein L3 OS=Kuenenia stuttgartiensis OX=174633 GN=rplC PE=3 SV=1
331	258	Q1PYI5	224.41	33	33	8660000	11	11	14	Carbamidomethylation; Deamidation (NQ)	52023	seq|Q1PYI5|Q1PYI5_KUEST	Q1PYI5_KUEST Glutamate--tRNA ligase OS=Kuenenia stuttgartiensis OX=174633 GN=gltX PE=3 SV=1
19	900	Q1PW28	223.26	51	51	274000000	5	5	136	Deamidation (NQ); Oxidation (M)	12508	seq|Q1PW28|Q1PW28_KUEST	Q1PW28_KUEST Uncharacterized protein OS=Kuenenia stuttgartiensis OX=174633 GN=kustc0678 PE=4 SV=1
154	575	Q1Q129	223.2	67	67	119000000	9	8	27	Oxidation (M)	14586	seq|Q1Q129|Q1Q129_KUEST	Q1Q129_KUEST 50S ribosomal protein L7/L12 OS=Kuenenia stuttgartiensis OX=174633 GN=rplL PE=3 SV=1
212	391	Q1Q7I1	223.13	46	46	59300000	12	12	21		24422	seq|Q1Q7I1|Q1Q7I1_KUEST	Q1Q7I1_KUEST Uncharacterized protein OS=Kuenenia stuttgartiensis OX=174633 GN=kusta0034 PE=4 SV=1
397	310	Q1PXT4	223.11	26	26	7300000	10	10	11	Carbamidomethylation	49755	seq|Q1PXT4|Q1PXT4_KUEST	Q1PXT4_KUEST Histidine--tRNA ligase OS=Kuenenia stuttgartiensis OX=174633 GN=hisS PE=3 SV=1
368	373	Q1Q3B8	223.01	28	28	4530000	11	11	12	Carbamidomethylation	54851	seq|Q1Q3B8|Q1Q3B8_KUEST	Q1Q3B8_KUEST Lysine--tRNA ligase OS=Kuenenia stuttgartiensis OX=174633 GN=lysS PE=3 SV=1
272	411	A0A2C9CFF5	223	58	58	76500000	11	11	17	Carbamidomethylation	17058	seq|A0A2C9CFF5|A0A2C9CFF5_KUEST	A0A2C9CFF5_KUEST PTS EIIA type-2 domain-containing protein OS=Kuenenia stuttgartiensis OX=174633 GN=ptsN_3 PE=4 SV=1
250	256	Q1PYS0	222.69	54	54	22500000	12	12	18	Deamidation (NQ)	37386	seq|Q1PYS0|Q1PYS0_KUEST	Q1PYS0_KUEST Fructose-1,6-bisphosphatase class 1 OS=Kuenenia stuttgartiensis OX=174633 GN=fbp PE=3 SV=1
300	227	Q1PW44	222.65	39	39	17900000	12	12	16	Carbamidomethylation; Deamidation (NQ)	47806	seq|Q1PW44|Q1PW44_KUEST	Q1PW44_KUEST Glyco_trans_2-like domain-containing protein OS=Kuenenia stuttgartiensis OX=174633 GN=KSMBR1_2372 PE=4 SV=1
271	301	Q1Q2J2	222.59	64	64	66400000	10	10	17	Carbamidomethylation	21071	seq|Q1Q2J2|Q1Q2J2_KUEST	Q1Q2J2_KUEST Ribosome-recycling factor OS=Kuenenia stuttgartiensis OX=174633 GN=rrf PE=3 SV=1
271	302	A0A2C9CC13	222.59	64	64	66400000	10	10	17	Carbamidomethylation	21041	seq|A0A2C9CC13|A0A2C9CC13_KUEST	A0A2C9CC13_KUEST Ribosome-recycling factor OS=Kuenenia stuttgartiensis OX=174633 GN=rrf PE=3 SV=1
139	438	seq_4490_3	222.17	17	17	572000	11	1	30	Deamidation (NQ); Oxidation (M)	55363	seq_4490_3	#N/A
312	540	A0A2C9CKA3	222.08	50	50	51500000	7	7	15	Carbamidomethylation; Deamidation (NQ)	16936	seq|A0A2C9CKA3|A0A2C9CKA3_KUEST	A0A2C9CKA3_KUEST Strongly similar to small heat shock protein OS=Kuenenia stuttgartiensis OX=174633 GN=hsp_4 PE=3 SV=1
312	541	Q1Q0W8	222.08	50	50	51500000	7	7	15	Carbamidomethylation; Deamidation (NQ)	16950	seq|Q1Q0W8|Q1Q0W8_KUEST	Q1Q0W8_KUEST Strongly similar to small heat shock protein OS=Kuenenia stuttgartiensis OX=174633 GN=hsp PE=3 SV=1
293	289	Q1Q1P1	221.94	40	40	13100000	10	10	16	Carbamidomethylation; Deamidation (NQ); Oxidation (M)	43758	seq|Q1Q1P1|Q1Q1P1_KUEST	Q1Q1P1_KUEST Similar to succinyl-diaminopimelate desuccinylase OS=Kuenenia stuttgartiensis OX=174633 GN=dapE PE=4 SV=1
481	1071	Q1Q0T8	221.48	15	15	42400000	5	5	9		38741	seq|Q1Q0T8|Q1Q0T8_KUEST	Q1Q0T8_KUEST Hypothetical (Hepta heme) protein OS=Kuenenia stuttgartiensis OX=174633 GN=KSMBR1_3597 PE=4 SV=1
286	237	Q1Q1P0	220.3	27	27	14200000	12	12	16	Carbamidomethylation	71125	seq|Q1Q1P0|Q1Q1P0_KUEST	Q1Q1P0_KUEST ATP-dependent zinc metalloprotease FtsH OS=Kuenenia stuttgartiensis OX=174633 GN=FtsH PE=3 SV=1
267	210	Q1Q1G5	220.19	24	24	19900000	14	14	17	Carbamidomethylation	82616	seq|Q1Q1G5|Q1Q1G5_KUEST	Q1Q1G5_KUEST Translation initiation factor IF-2 OS=Kuenenia stuttgartiensis OX=174633 GN=infB PE=3 SV=1
259	288	Q1PZZ1	219.25	40	40	20500000	11	11	18	Deamidation (NQ)	37462	seq|Q1PZZ1|Q1PZZ1_KUEST	Q1PZZ1_KUEST Strongly similar to cell shape-determining protein OS=Kuenenia stuttgartiensis OX=174633 GN=mreB PE=4 SV=1
493	355	seq_982_1	218.94	19	19	2790000	8	8	8		92801	seq_982_1	#N/A
189	470	Q1PV11	218.64	93	93	90200000	12	12	24	Carbamidomethylation; Deamidation (NQ)	10026	seq|Q1PV11|Q1PV11_KUEST	Q1PV11_KUEST Uncharacterized protein OS=Kuenenia stuttgartiensis OX=174633 GN=KSMBR1_1765 PE=4 SV=1
285	582	Q1Q137	218.17	40	40	25900000	9	9	17		22561	seq|Q1Q137|Q1Q137_KUEST	Q1Q137_KUEST 50S ribosomal protein L4 OS=Kuenenia stuttgartiensis OX=174633 GN=rplD PE=3 SV=1
303	400	Q1Q690	218.08	46	46	47200000	10	10	16	Carbamidomethylation; Deamidation (NQ); Oxidation (M)	25443	seq|Q1Q690|Q1Q690_KUEST	Q1Q690_KUEST TPR_REGION domain-containing protein OS=Kuenenia stuttgartiensis OX=174633 GN=kuste2346 PE=4 SV=1
479	583	Q1PUX0	217.7	65	65	17900000	7	7	9	Carbamidomethylation	16500	seq|Q1PUX0|Q1PUX0_KUEST	Q1PUX0_KUEST 6,7-dimethyl-8-ribityllumazine synthase OS=Kuenenia stuttgartiensis OX=174633 GN=ribH PE=3 SV=1
366	354	Q1PY88	217.05	49	49	21700000	10	10	12	Deamidation (NQ)	26111	seq|Q1PY88|Q1PY88_KUEST	Q1PY88_KUEST Similar to superoxide dismutase OS=Kuenenia stuttgartiensis OX=174633 GN=sod PE=4 SV=1
251	298	Q1Q2J5	216.8	44	44	82400000	12	12	18	Oxidation (M)	26549	seq|Q1Q2J5|Q1Q2J5_KUEST	Q1Q2J5_KUEST 30S ribosomal protein S2 OS=Kuenenia stuttgartiensis OX=174633 GN=rpsB PE=3 SV=1
323	848	Q1Q201	215.5	53	53	31500000	8	8	15	Oxidation (M)	11755	seq|Q1Q201|Q1Q201_KUEST	Q1Q201_KUEST Integration host factor subunit beta OS=Kuenenia stuttgartiensis OX=174633 GN=KSMBR1_0833 PE=3 SV=1
288	273	Q1PUU5	215.46	34	34	16900000	10	10	16	Carbamidomethylation; Deamidation (NQ)	55648	seq|Q1PUU5|Q1PUU5_KUEST	Q1PUU5_KUEST Inosine-5'-monophosphate dehydrogenase OS=Kuenenia stuttgartiensis OX=174633 GN=guaB PE=3 SV=1
318	472	A0A2C9CDA8	215.45	62	62	24000000	9	9	15	Deamidation (NQ)	23160	seq|A0A2C9CDA8|A0A2C9CDA8_KUEST	A0A2C9CDA8_KUEST Adenylyl-sulfate kinase OS=Kuenenia stuttgartiensis OX=174633 GN=cysC PE=3 SV=1
318	473	Q1PYG3	215.45	62	62	24000000	9	9	15	Deamidation (NQ)	23132	seq|Q1PYG3|Q1PYG3_KUEST	Q1PYG3_KUEST Adenylyl-sulfate kinase OS=Kuenenia stuttgartiensis OX=174633 GN=cysC PE=3 SV=1
280	415	Q1Q145	215.38	55	55	33700000	10	10	17	Carbamidomethylation; Deamidation (NQ)	21141	seq|Q1Q145|Q1Q145_KUEST	Q1Q145_KUEST 50S ribosomal protein L5 OS=Kuenenia stuttgartiensis OX=174633 GN=rplE PE=3 SV=1
325	669	seq_408_4	214.53	74	74	21600000	6	6	15	Carbamidomethylation; Deamidation (NQ)	12984	seq_408_4	#N/A
237	178	Q1Q758	214.39	32	32	15800000	15	15	19		67275	seq|Q1Q758|Q1Q758_KUEST	Q1Q758_KUEST Strongly similar to NADH dehydrogenase I chain C/D OS=Kuenenia stuttgartiensis OX=174633 GN=nuoCD PE=3 SV=1
342	502	Q1Q325	214.24	32	32	38500000	8	8	14		26725	seq|Q1Q325|Q1Q325_KUEST	Q1Q325_KUEST 3-oxoacyl-[acyl-carrier-protein] reductase OS=Kuenenia stuttgartiensis OX=174633 GN=fabG PE=3 SV=1
236	175	Q1Q6K5	214.12	28	28	20100000	16	16	19	Carbamidomethylation; Deamidation (NQ)	83446	seq|Q1Q6K5|Q1Q6K5_KUEST	Q1Q6K5_KUEST Ribonuclease R OS=Kuenenia stuttgartiensis OX=174633 GN=vacB PE=3 SV=1
277	353	Q1Q4B5	213.63	48	48	24600000	9	9	17	Carbamidomethylation; Deamidation (NQ)	35793	seq|Q1Q4B5|Q1Q4B5_KUEST	Q1Q4B5_KUEST Uncharacterized protein OS=Kuenenia stuttgartiensis OX=174633 GN=KSMBR1_0479 PE=4 SV=1
429	601	Q1PVE2	213.3	26	26	29400000	7	7	11		28127	seq|Q1PVE2|Q1PVE2_KUEST	Q1PVE2_KUEST Uncharacterized protein OS=Kuenenia stuttgartiensis OX=174633 GN=KSMBR1_2161 PE=4 SV=1
347	168	Q1Q2C4	213.25	31	31	6360000	13	13	13	Deamidation (NQ)	69046	seq|Q1Q2C4|Q1Q2C4_KUEST	Q1Q2C4_KUEST TPR_REGION domain-containing protein OS=Kuenenia stuttgartiensis OX=174633 GN=KSMBR1_0730 PE=4 SV=1
324	398	Q1Q6F1	212.98	62	62	15600000	11	11	15		25588	seq|Q1Q6F1|Q1Q6F1_KUEST	Q1Q6F1_KUEST Methyltranfer_dom domain-containing protein OS=Kuenenia stuttgartiensis OX=174633 GN=KSMBR1_3372 PE=4 SV=1
253	1057	Q1PVN1	212.96	65	65	83000000	4	4	18	Deamidation (NQ)	8673	seq|Q1PVN1|Q1PVN1_KUEST	Q1PVN1_KUEST Similar to Cold shock protein (CspB) OS=Kuenenia stuttgartiensis OX=174633 GN=kustc0536 PE=4 SV=1
472	817	Q1PZQ2	212.94	46	46	8910000	6	6	9		18150	seq|Q1PZQ2|Q1PZQ2_KUEST	Q1PZQ2_KUEST Uncharacterized protein OS=Kuenenia stuttgartiensis OX=174633 GN=kustd1812 PE=4 SV=1
461	329	A0A2C9CEZ6	212.72	23	23	7760000	9	9	9	Deamidation (NQ)	58224	seq|A0A2C9CEZ6|A0A2C9CEZ6_KUEST	A0A2C9CEZ6_KUEST Strongly similar to molecular chaperone DnaK OS=Kuenenia stuttgartiensis OX=174633 GN=dnaK_2 PE=3 SV=1
461	330	Q1Q0A3	212.72	23	23	7760000	9	9	9	Deamidation (NQ)	59794	seq|Q1Q0A3|Q1Q0A3_KUEST	Q1Q0A3_KUEST Strongly similar to molecular chaperone DnaK OS=Kuenenia stuttgartiensis OX=174633 GN=dnaK PE=3 SV=1
290	249	Q1PUV0	212.6	32	32	19500000	13	12	16		51407	seq|Q1PUV0|Q1PUV0_KUEST	Q1PUV0_KUEST Transcription termination factor Rho OS=Kuenenia stuttgartiensis OX=174633 GN=rho PE=3 SV=1
400	315	Q1PZG5	212.37	16	16	4430000	9	9	11	Deamidation (NQ)	91256	seq|Q1PZG5|Q1PZG5_KUEST	Q1PZG5_KUEST Similar to oxygen sensitive ribonucleoside triphosphate reductase NrdD OS=Kuenenia stuttgartiensis OX=174633 GN=nrdD PE=4 SV=1
252	489	Q1PY51	211.84	68	68	49300000	7	7	18	Carbamidomethylation	15939	seq|Q1PY51|Q1PY51_KUEST	Q1PY51_KUEST Strongly similar to iron-sulfur cofactor synthesis protein NifU OS=Kuenenia stuttgartiensis OX=174633 GN=nifU PE=4 SV=1
218	681	Q1Q4L1	211.32	50	50	129000000	6	6	21	Carbamidomethylation; Deamidation (NQ); Oxidation (M)	13402	seq|Q1Q4L1|Q1Q4L1_KUEST	Q1Q4L1_KUEST Uncharacterized protein OS=Kuenenia stuttgartiensis OX=174633 GN=KSMBR1_0402 PE=4 SV=1
459	433	Q1PXS0	211.29	27	27	10400000	8	8	9	Carbamidomethylation	33702	seq|Q1PXS0|Q1PXS0_KUEST	Q1PXS0_KUEST Similar to dehydratase OleE [Streptomyces antibioticus] OS=Kuenenia stuttgartiensis OX=174633 GN=oleE PE=4 SV=1
441	569	Q1PYY2	211.22	59	59	746000	6	1	10	Carbamidomethylation; Deamidation (NQ); Oxidation (M)	18078	seq|Q1PYY2|Q1PYY2_KUEST	Q1PYY2_KUEST Similar to nuoE subunit of the NADH:ubiquinone oxidoreductase OS=Kuenenia stuttgartiensis OX=174633 GN=nuoE PE=4 SV=1
295	377	Q1Q604	211.09	37	37	11500000	9	9	16	Carbamidomethylation; Deamidation (NQ); Oxidation (M)	34260	seq|Q1Q604|Q1Q604_KUEST	Q1Q604_KUEST N-acetylmuramic acid 6-phosphate etherase OS=Kuenenia stuttgartiensis OX=174633 GN=murQ PE=3 SV=1
353	431	Q1Q4R8	210.42	25	25	10800000	7	7	13	Deamidation (NQ)	40455	seq|Q1Q4R8|Q1Q4R8_KUEST	Q1Q4R8_KUEST Strongly similar to chorismate mutase / prephenate dehydratase OS=Kuenenia stuttgartiensis OX=174633 GN=pheA PE=4 SV=1
311	494	Q1PX19	209.84	51	51	31500000	10	10	15	Carbamidomethylation; Deamidation (NQ)	19081	seq|Q1PX19|Q1PX19_KUEST	Q1PX19_KUEST Similar to intracellular proteinase I OS=Kuenenia stuttgartiensis OX=174633 GN=kustc1036 PE=4 SV=1
311	496	A0A2C9CHA8	209.84	45	45	31500000	10	10	15	Carbamidomethylation; Deamidation (NQ)	21796	seq|A0A2C9CHA8|A0A2C9CHA8_KUEST	A0A2C9CHA8_KUEST DJ-1_PfpI domain-containing protein OS=Kuenenia stuttgartiensis OX=174633 GN=KSMBR1_2647 PE=4 SV=1
305	595	Q1Q3G9	209.28	66	66	28900000	10	10	16	Carbamidomethylation	14852	seq|Q1Q3G9|Q1Q3G9_KUEST	Q1Q3G9_KUEST ATP synthase epsilon chain OS=Kuenenia stuttgartiensis OX=174633 GN=atpC PE=3 SV=1
232	525	Q1PV06	209.17	67	67	17700000	10	10	19	Carbamidomethylation	16933	seq|Q1PV06|Q1PV06_KUEST	Q1PV06_KUEST Uncharacterized protein OS=Kuenenia stuttgartiensis OX=174633 GN=KSMBR1_2034 PE=4 SV=1
360	349	Q1Q3T5	208.72	40	40	22700000	10	10	13	Carbamidomethylation	40111	seq|Q1Q3T5|Q1Q3T5_KUEST	Q1Q3T5_KUEST Similar to deoxyhypusine synthase OS=Kuenenia stuttgartiensis OX=174633 GN=dys-1 PE=4 SV=1
391	413	Q1Q6D5	208.64	32	32	28500000	8	8	12		38952	seq|Q1Q6D5|Q1Q6D5_KUEST	Q1Q6D5_KUEST TPR_REGION domain-containing protein OS=Kuenenia stuttgartiensis OX=174633 GN=KSMBR1_3370 PE=4 SV=1
294	326	Q1PX69	208.62	36	36	11500000	13	13	16	Carbamidomethylation; Deamidation (NQ)	41175	seq|Q1PX69|Q1PX69_KUEST	Q1PX69_KUEST Aminotransferase OS=Kuenenia stuttgartiensis OX=174633 GN=aspC PE=3 SV=1
294	371	A0A2C9CI21	208.62	36	36	11500000	13	13	16	Carbamidomethylation; Deamidation (NQ)	41184	seq|A0A2C9CI21|A0A2C9CI21_KUEST	A0A2C9CI21_KUEST Aminotransferase OS=Kuenenia stuttgartiensis OX=174633 GN=aspC_3 PE=3 SV=1
310	372	Q1PW64	208.44	54	54	16600000	10	10	15	Carbamidomethylation	27895	seq|Q1PW64|Q1PW64_KUEST	Q1PW64_KUEST Zinc ribbon domain protein OS=Kuenenia stuttgartiensis OX=174633 GN=KSMBR1_2386 PE=4 SV=1
491	406	Q1Q4E3	208.32	19	19	4880000	8	8	8	Carbamidomethylation; Deamidation (NQ)	85060	seq|Q1Q4E3|Q1Q4E3_KUEST	Q1Q4E3_KUEST Uncharacterized protein OS=Kuenenia stuttgartiensis OX=174633 GN=KSMBR1_0458 PE=4 SV=1
287	449	Q1Q658	207.39	16	16	12900000	9	9	16		50626	seq|Q1Q658|Q1Q658_KUEST	Q1Q658_KUEST Cache domain-containing protein OS=Kuenenia stuttgartiensis OX=174633 GN=kuste2305 PE=4 SV=1
287	450	A0A2C9CJ30	207.39	16	16	12900000	9	9	16		51600	seq|A0A2C9CJ30|A0A2C9CJ30_KUEST	A0A2C9CJ30_KUEST Cache domain-containing protein OS=Kuenenia stuttgartiensis OX=174633 GN=KSMBR1_3297 PE=4 SV=1
298	276	Q1PY04	207.39	25	25	19200000	12	12	16	Deamidation (NQ)	58645	seq|Q1PY04|Q1PY04_KUEST	Q1PY04_KUEST Strongly similar to ribonuclease E (RNase E) OS=Kuenenia stuttgartiensis OX=174633 GN=rne PE=4 SV=1
380	421	Q1Q042	207.26	39	39	9980000	9	9	12		31255	seq|Q1Q042|Q1Q042_KUEST	Q1Q042_KUEST LysM domain/BON superfamily protein OS=Kuenenia stuttgartiensis OX=174633 GN=KSMBR1_1713 PE=4 SV=1
270	585	Q1Q7I4	207.05	47	47	34800000	8	8	17	Carbamidomethylation; Oxidation (M)	17059	seq|Q1Q7I4|Q1Q7I4_KUEST	Q1Q7I4_KUEST 50S ribosomal protein L9 OS=Kuenenia stuttgartiensis OX=174633 GN=RplI PE=3 SV=1
425	336	Q1Q091	206.85	26	26	12000000	9	9	11		53784	seq|Q1Q091|Q1Q091_KUEST	Q1Q091_KUEST Uncharacterized protein OS=Kuenenia stuttgartiensis OX=174633 GN=KSMBR1_1750 PE=4 SV=1
367	270	Q1PXT3	206.72	26	26	13000000	10	10	12	Carbamidomethylation; Deamidation (NQ)	66361	seq|Q1PXT3|Q1PXT3_KUEST	Q1PXT3_KUEST Aspartate--tRNA(Asp/Asn) ligase OS=Kuenenia stuttgartiensis OX=174633 GN=aspS PE=3 SV=1
367	293	A0A2C9CEZ2	206.72	26	26	13000000	10	10	12	Carbamidomethylation; Deamidation (NQ)	66482	seq|A0A2C9CEZ2|A0A2C9CEZ2_KUEST	A0A2C9CEZ2_KUEST Aspartate--tRNA(Asp/Asn) ligase OS=Kuenenia stuttgartiensis OX=174633 GN=aspS PE=3 SV=1
471	660	A0A2C9CGC3	206.69	47	47	19000000	5	5	9	Carbamidomethylation; Deamidation (NQ)	21211	seq|A0A2C9CGC3|A0A2C9CGC3_KUEST	A0A2C9CGC3_KUEST Uncharacterized protein OS=Kuenenia stuttgartiensis OX=174633 GN=KSMBR1_2462 PE=4 SV=1
471	661	Q1PWG1	206.69	47	47	19000000	5	5	9	Carbamidomethylation; Deamidation (NQ)	21193	seq|Q1PWG1|Q1PWG1_KUEST	Q1PWG1_KUEST Uncharacterized protein OS=Kuenenia stuttgartiensis OX=174633 GN=kustc0814 PE=4 SV=1
369	378	Q1PW98	204.95	28	28	8040000	9	9	12	Deamidation (NQ)	54247	seq|Q1PW98|Q1PW98_KUEST	Q1PW98_KUEST Similar to HtrA-like protein OS=Kuenenia stuttgartiensis OX=174633 GN=kustc0762 PE=4 SV=1
363	272	Q1Q353	204.91	20	20	6370000	9	9	12	Deamidation (NQ)	65024	seq|Q1Q353|Q1Q353_KUEST	Q1Q353_KUEST Strongly similar to DNA polymerase beta family OS=Kuenenia stuttgartiensis OX=174633 GN=KSMBR1_3872 PE=4 SV=1
361	501	Q1Q7L6	204.86	59	59	38900000	7	7	13		16759	seq|Q1Q7L6|Q1Q7L6_KUEST	Q1Q7L6_KUEST 50S ribosomal protein L13 OS=Kuenenia stuttgartiensis OX=174633 GN=rplM PE=3 SV=1
327	238	Q1Q3Z6	204.37	19	19	11000000	11	11	14		74786	seq|Q1Q3Z6|Q1Q3Z6_KUEST	Q1Q3Z6_KUEST Phenylalanine--tRNA ligase beta subunit OS=Kuenenia stuttgartiensis OX=174633 GN=pheT PE=3 SV=1
399	281	Q1Q4Z4	204.14	30	30	7650000	9	9	11	Carbamidomethylation; Deamidation (NQ)	46636	seq|Q1Q4Z4|Q1Q4Z4_KUEST	Q1Q4Z4_KUEST Homoserine dehydrogenase OS=Kuenenia stuttgartiensis OX=174633 GN=hom PE=3 SV=1
299	838	Q1Q7J2	203.99	72	72	82100000	7	7	16		9357	seq|Q1Q7J2|Q1Q7J2_KUEST	Q1Q7J2_KUEST DUF2249 domain-containing protein OS=Kuenenia stuttgartiensis OX=174633 GN=KSMBR1_3039 PE=4 SV=1
375	476	Q1PXR2	203.95	38	38	17000000	8	8	12		27230	seq|Q1PXR2|Q1PXR2_KUEST	Q1PXR2_KUEST Uncharacterized protein OS=Kuenenia stuttgartiensis OX=174633 GN=kustd2086 PE=4 SV=1
433	527	Q1Q7F3	203.59	22	22	15300000	6	6	10		43477	seq|Q1Q7F3|Q1Q7F3_KUEST	Q1Q7F3_KUEST Similar to membrane-bound lytic murein transglycosylase A OS=Kuenenia stuttgartiensis OX=174633 GN=MltA PE=4 SV=1
338	268	Q1Q7M8	203.4	25	25	10800000	11	11	14	Carbamidomethylation	65121	seq|Q1Q7M8|Q1Q7M8_KUEST	Q1Q7M8_KUEST Proline--tRNA ligase OS=Kuenenia stuttgartiensis OX=174633 GN=proS PE=3 SV=1
355	571	A0A2C9CAW2	203.37	51	51	16200000	8	8	13	Carbamidomethylation	20825	seq|A0A2C9CAW2|A0A2C9CAW2_KUEST	A0A2C9CAW2_KUEST Uncharacterized protein OS=Kuenenia stuttgartiensis OX=174633 GN=KSMBR1_0314 PE=4 SV=1
355	572	Q1Q4X7	203.37	51	51	16200000	8	8	13	Carbamidomethylation	20751	seq|Q1Q4X7|Q1Q4X7_KUEST	Q1Q4X7_KUEST Uncharacterized protein OS=Kuenenia stuttgartiensis OX=174633 GN=kuste4309 PE=4 SV=1
358	419	A0A2C9CDK8	203.36	29	29	20500000	9	9	13	Carbamidomethylation; Deamidation (NQ)	45594	seq|A0A2C9CDK8|A0A2C9CDK8_KUEST	A0A2C9CDK8_KUEST Gamma-glutamyl phosphate reductase OS=Kuenenia stuttgartiensis OX=174633 GN=proA PE=3 SV=1
357	295	Q1PVP9	203.29	46	46	15000000	10	10	13	Carbamidomethylation	34337	seq|Q1PVP9|Q1PVP9_KUEST	Q1PVP9_KUEST Methylenetetrahydrofolate reductase OS=Kuenenia stuttgartiensis OX=174633 GN=metF PE=3 SV=1
269	488	Q1PW15	202.77	42	42	32900000	8	8	17	Carbamidomethylation; Deamidation (NQ)	25293	seq|Q1PW15|Q1PW15_KUEST	Q1PW15_KUEST ATP-dependent Clp protease proteolytic subunit OS=Kuenenia stuttgartiensis OX=174633 GN=clpP PE=3 SV=1
273	531	Q1Q5P0	202.74	31	31	74400000	6	6	17	Deamidation (NQ)	29248	seq|Q1Q5P0|Q1Q5P0_KUEST	Q1Q5P0_KUEST Similar to cytochrome b6 OS=Kuenenia stuttgartiensis OX=174633 GN=qcrB PE=4 SV=1
403	748	Q1PZS9	202.63	38	38	24800000	8	8	11		25732	seq|Q1PZS9|Q1PZS9_KUEST	Q1PZS9_KUEST Similar to pyruvoyl-dependent arginine decarboxylase OS=Kuenenia stuttgartiensis OX=174633 GN=speA PE=3 SV=1
504	514	A0A2C9CDL0	202.4	30	30	8010000	7	7	8	Deamidation (NQ)	35880	seq|A0A2C9CDL0|A0A2C9CDL0_KUEST	A0A2C9CDL0_KUEST 3-oxoacyl-[acyl-carrier-protein] synthase 3 OS=Kuenenia stuttgartiensis OX=174633 GN=fabH PE=3 SV=1
504	515	Q1PYH3	202.4	29	29	8010000	7	7	8	Deamidation (NQ)	36422	seq|Q1PYH3|Q1PYH3_KUEST	Q1PYH3_KUEST 3-oxoacyl-[acyl-carrier-protein] synthase 3 OS=Kuenenia stuttgartiensis OX=174633 GN=fabH PE=3 SV=1
381	442	Q1Q6H1	202.2	48	48	1960000	8	2	12		36824	seq|Q1Q6H1|Q1Q6H1_KUEST	Q1Q6H1_KUEST GGDEF domain-containing protein OS=Kuenenia stuttgartiensis OX=174633 GN=kuste2433 PE=4 SV=1
409	637	Q1Q147	201.74	51	51	29900000	7	7	11		13287	seq|Q1Q147|Q1Q147_KUEST	Q1Q147_KUEST 50S ribosomal protein L14 OS=Kuenenia stuttgartiensis OX=174633 GN=rplN PE=3 SV=1
329	318	A0A2C9CFA1	201.59	36	36	15600000	10	10	14	Carbamidomethylation; Deamidation (NQ)	40717	seq|A0A2C9CFA1|A0A2C9CFA1_KUEST	A0A2C9CFA1_KUEST Chaperone protein DnaJ OS=Kuenenia stuttgartiensis OX=174633 GN=dnaJ_1 PE=3 SV=1
329	319	Q1PY59	201.59	36	36	15600000	10	10	14	Carbamidomethylation; Deamidation (NQ)	40717	seq|Q1PY59|Q1PY59_KUEST	Q1PY59_KUEST Chaperone protein DnaJ OS=Kuenenia stuttgartiensis OX=174633 GN=dnaJ PE=3 SV=1
374	448	seq_58_37	200.96	45	45	23700000	8	8	12	Deamidation (NQ)	25137	seq_58_37	#N/A
374	452	Q1Q1G8	200.96	32	32	23700000	8	8	12	Deamidation (NQ)	35828	seq|Q1Q1G8|Q1Q1G8_KUEST	Q1Q1G8_KUEST Uncharacterized protein OS=Kuenenia stuttgartiensis OX=174633 GN=KSMBR1_1015 PE=4 SV=1
309	171	Q1Q755	200.47	25	25	8790000	13	13	15	Deamidation (NQ)	101316	seq|Q1Q755|Q1Q755_KUEST	Q1Q755_KUEST NADH-quinone oxidoreductase OS=Kuenenia stuttgartiensis OX=174633 GN=nuoG PE=3 SV=1
309	172	A0A2C9CNU1	200.47	25	25	8790000	13	13	15	Deamidation (NQ)	101298	seq|A0A2C9CNU1|A0A2C9CNU1_KUEST	A0A2C9CNU1_KUEST NADH-quinone oxidoreductase OS=Kuenenia stuttgartiensis OX=174633 GN=nuoG PE=3 SV=1
431	1010	Q1Q0S2	200.12	45	45	12300000	4	4	11	Deamidation (NQ)	17491	seq|Q1Q0S2|Q1Q0S2_KUEST	Q1Q0S2_KUEST Biotin carboxyl carrier protein of acetyl-CoA carboxylase OS=Kuenenia stuttgartiensis OX=174633 GN=accB PE=4 SV=1
502	446	Q1PXR4	199.9	25	25	4580000	8	8	8		56135	seq|Q1PXR4|Q1PXR4_KUEST	Q1PXR4_KUEST Uncharacterized protein OS=Kuenenia stuttgartiensis OX=174633 GN=KSMBR1_1820 PE=3 SV=1
307	860	Q1Q1A6	199.76	93	93	83100000	5	5	16	Oxidation (M)	6598	seq|Q1Q1A6|Q1Q1A6_KUEST	Q1Q1A6_KUEST Uncharacterized protein OS=Kuenenia stuttgartiensis OX=174633 GN=KSMBR1_1094 PE=4 SV=1
346	616	Q1Q3G8	199.2	26	26	9500000	9	9	13		39155	seq|Q1Q3G8|Q1Q3G8_KUEST	Q1Q3G8_KUEST dTDP-glucose 4,6-dehydratase OS=Kuenenia stuttgartiensis OX=174633 GN=Rmlb PE=3 SV=1
345	250	Q1PWG5	198.96	18	18	12300000	12	12	13	Carbamidomethylation; Deamidation (NQ)	98486	seq|Q1PWG5|Q1PWG5_KUEST	Q1PWG5_KUEST Similar to molybdopterin oxidoreductase, molybdopterin-containing subunit/ NuoG subunit of NADH dehydrogenase I OS=Kuenenia stuttgartiensis OX=174633 GN=KSMBR1_2474 PE=4 SV=1
319	529	Q1PXG9	198.86	55	55	31000000	8	8	15		16897	seq|Q1PXG9|Q1PXG9_KUEST	Q1PXG9_KUEST Strongly similar to small heat shock protein OS=Kuenenia stuttgartiensis OX=174633 GN=hsp PE=3 SV=1
364	440	Q1PXM7	198.84	14	14	44700000	8	8	12	Deamidation (NQ)	65583	seq|Q1PXM7|Q1PXM7_KUEST	Q1PXM7_KUEST DUF1858 domain-containing protein OS=Kuenenia stuttgartiensis OX=174633 GN=KSMBR1_2978 PE=4 SV=1
377	271	Q1PUZ2	198.59	27	27	4530000	11	4	12		58101	seq|Q1PUZ2|Q1PUZ2_KUEST	Q1PUZ2_KUEST Glucose-6-phosphate 1-dehydrogenase OS=Kuenenia stuttgartiensis OX=174633 GN=zwf PE=3 SV=1
449	714	Q1PZY9	198.53	17	17	10600000	6	6	10	Deamidation (NQ)	43657	seq|Q1PZY9|Q1PZY9_KUEST	Q1PZY9_KUEST Molybdopterin molybdenumtransferase OS=Kuenenia stuttgartiensis OX=174633 GN=moeA PE=3 SV=1
448	683	Q1Q131	198.3	30	30	32900000	5	5	10	Deamidation (NQ)	24396	seq|Q1Q131|Q1Q131_KUEST	Q1Q131_KUEST 50S ribosomal protein L1 OS=Kuenenia stuttgartiensis OX=174633 GN=rplA PE=3 SV=1
344	706	Q1PX08	197.57	58	58	85100000	7	7	14	Oxidation (M)	12696	seq|Q1PX08|Q1PX08_KUEST	Q1PX08_KUEST Strongly similar to nitrogen regulatory protein P-II OS=Kuenenia stuttgartiensis OX=174633 GN=nrp PE=3 SV=1
412	962	A0A2C9CBQ7	197.33	42	42	30900000	5	5	11		14698	seq|A0A2C9CBQ7|A0A2C9CBQ7_KUEST	A0A2C9CBQ7_KUEST Uncharacterized protein OS=Kuenenia stuttgartiensis OX=174633 GN=KSMBR1_0703 PE=4 SV=1
412	963	Q1Q2G7	197.33	36	36	30900000	5	5	11		17241	seq|Q1Q2G7|Q1Q2G7_KUEST	Q1Q2G7_KUEST Uncharacterized protein OS=Kuenenia stuttgartiensis OX=174633 GN=kuste3440 PE=4 SV=1
412	1009	seq_68_51	197.33	48	48	30900000	5	5	11		12638	seq_68_51	#N/A
525	576	seq_882_7	197.31	25	25	7820000	8	8	8		41815	seq_882_7	#N/A
362	265	Q1PV54	196.92	23	23	7090000	10	10	12	Deamidation (NQ)	70648	seq|Q1PV54|Q1PV54_KUEST	Q1PV54_KUEST 1-deoxy-D-xylulose-5-phosphate synthase OS=Kuenenia stuttgartiensis OX=174633 GN=dxs PE=3 SV=1
401	316	Q1PX83	196.76	39	39	12000000	9	9	11	Carbamidomethylation; Deamidation (NQ)	43190	seq|Q1PX83|Q1PX83_KUEST	Q1PX83_KUEST Acetylornithine aminotransferase OS=Kuenenia stuttgartiensis OX=174633 GN=argD PE=3 SV=1
402	454	Q1Q2D7	196.75	33	33	16000000	8	8	11	Carbamidomethylation	31021	seq|Q1Q2D7|Q1Q2D7_KUEST	Q1Q2D7_KUEST Nitrogen fixation protein NifU OS=Kuenenia stuttgartiensis OX=174633 GN=nifU PE=3 SV=1
340	462	Q1PXZ5	196.73	36	36	26700000	7	7	14		26343	seq|Q1PXZ5|Q1PXZ5_KUEST	Q1PXZ5_KUEST Uncharacterized protein OS=Kuenenia stuttgartiensis OX=174633 GN=KSMBR1_1881 PE=4 SV=1
410	707	A0A2C9CEY4	196.64	36	36	73000000	5	5	11	Carbamidomethylation; Deamidation (NQ)	30548	seq|A0A2C9CEY4|A0A2C9CEY4_KUEST	A0A2C9CEY4_KUEST Uncharacterized protein OS=Kuenenia stuttgartiensis OX=174633 GN=KSMBR1_1751 PE=4 SV=1
410	708	Q1Q090	196.64	36	36	73000000	5	5	11	Carbamidomethylation; Deamidation (NQ)	30520	seq|Q1Q090|Q1Q090_KUEST	Q1Q090_KUEST Uncharacterized protein OS=Kuenenia stuttgartiensis OX=174633 GN=kustd2006 PE=4 SV=1
420	561	Q1Q105	196.51	57	57	20400000	8	8	11	Carbamidomethylation; Deamidation (NQ)	18192	seq|Q1Q105|Q1Q105_KUEST	Q1Q105_KUEST 3-isopropylmalate dehydratase small subunit OS=Kuenenia stuttgartiensis OX=174633 GN=leuD PE=3 SV=1
478	493	Q1PZB4	196.48	59	59	15300000	8	8	9		20324	seq|Q1PZB4|Q1PZB4_KUEST	Q1PZB4_KUEST CSD domain-containing protein OS=Kuenenia stuttgartiensis OX=174633 GN=KSMBR1_1426 PE=4 SV=1
458	323	Q1Q226	196.13	27	27	9040000	9	9	9		55802	seq|Q1Q226|Q1Q226_KUEST	Q1Q226_KUEST Bifunctional protein HldE OS=Kuenenia stuttgartiensis OX=174633 GN=rfaE PE=3 SV=1
445	672	Q1PX27	196.08	41	41	19700000	5	5	10	Carbamidomethylation	19672	seq|Q1PX27|Q1PX27_KUEST	Q1PX27_KUEST Uncharacterized protein OS=Kuenenia stuttgartiensis OX=174633 GN=kustc1028 PE=4 SV=1
418	524	A0A2C9CKI9	196.04	53	53	16900000	7	7	11	Carbamidomethylation; Deamidation (NQ)	16476	seq|A0A2C9CKI9|A0A2C9CKI9_KUEST	A0A2C9CKI9_KUEST Strongly similar to nitrogen regulatory protein P-II OS=Kuenenia stuttgartiensis OX=174633 GN=nrp_3 PE=3 SV=1
316	379	A0A2C9CL37	195.89	17	17	15600000	9	9	15	Deamidation (NQ)	63860	seq|A0A2C9CL37|A0A2C9CL37_KUEST	A0A2C9CL37_KUEST Uncharacterized protein OS=Kuenenia stuttgartiensis OX=174633 GN=KSMBR1_3992 PE=4 SV=1
316	380	Q1Q762	195.89	17	17	15600000	9	9	15	Deamidation (NQ)	63888	seq|Q1Q762|Q1Q762_KUEST	Q1Q762_KUEST Uncharacterized protein OS=Kuenenia stuttgartiensis OX=174633 GN=kuste2658 PE=4 SV=1
382	694	Q1Q230	195.59	48	48	28100000	7	7	12	Carbamidomethylation; Deamidation (NQ)	21274	seq|Q1Q230|Q1Q230_KUEST	Q1Q230_KUEST Uncharacterized protein OS=Kuenenia stuttgartiensis OX=174633 GN=kuste3298 PE=4 SV=1
330	357	Q1PX67	195.57	39	39	31900000	9	9	14		35116	seq|Q1PX67|Q1PX67_KUEST	Q1PX67_KUEST Uncharacterized protein OS=Kuenenia stuttgartiensis OX=174633 GN=kustc1079 PE=4 SV=1
455	305	A0A2C9CDU6	195.2	11	11	4530000	9	9	9	Deamidation (NQ)	129322	seq|A0A2C9CDU6|A0A2C9CDU6_KUEST	A0A2C9CDU6_KUEST Uncharacterized protein OS=Kuenenia stuttgartiensis OX=174633 GN=KSMBR1_1251 PE=4 SV=1
455	313	Q1PYN5	195.2	11	11	4530000	9	9	9	Deamidation (NQ)	129340	seq|Q1PYN5|Q1PYN5_KUEST	Q1PYN5_KUEST Uncharacterized protein OS=Kuenenia stuttgartiensis OX=174633 GN=kustd1447 PE=4 SV=1
372	296	Q1Q0H8	194.86	41	41	18600000	11	11	12	Deamidation (NQ)	30328	seq|Q1Q0H8|Q1Q0H8_KUEST	Q1Q0H8_KUEST TPR_REGION domain-containing protein OS=Kuenenia stuttgartiensis OX=174633 GN=kustd1278 PE=4 SV=1
419	539	Q1Q4Y7	194.77	36	36	8650000	6	6	11	Deamidation (NQ)	27147	seq|Q1Q4Y7|Q1Q4Y7_KUEST	Q1Q4Y7_KUEST TPR_REGION domain-containing protein OS=Kuenenia stuttgartiensis OX=174633 GN=KSMBR1_0306 PE=4 SV=1
529	835	Q1PZ96	194.68	49	49	8530000	5	5	8		15276	seq|Q1PZ96|Q1PZ96_KUEST	Q1PZ96_KUEST Similar to regulator of nucleoside diphosphate kinase OS=Kuenenia stuttgartiensis OX=174633 GN=rnk PE=4 SV=1
519	855	Q1Q172	194.27	37	37	37200000	5	5	8		14452	seq|Q1Q172|Q1Q172_KUEST	Q1Q172_KUEST 30S ribosomal protein S13 OS=Kuenenia stuttgartiensis OX=174633 GN=rpsM PE=3 SV=1
597	597	Q1PWN4	194.17	25	25	7420000	6	6	6		35315	seq|Q1PWN4|Q1PWN4_KUEST	Q1PWN4_KUEST Iron-sulfur cluster carrier protein OS=Kuenenia stuttgartiensis OX=174633 GN=parA PE=3 SV=1
468	385	seq_113_18	193.71	33	33	9300000	8	8	9		39873	seq_113_18	#N/A
468	386	Q1PV51	193.71	33	33	9300000	8	8	9		39843	seq|Q1PV51|Q1PV51_KUEST	Q1PV51_KUEST Strongly similar to pyruvate:ferredoxin and related 2-oxoacid:ferredoxin oxidoreductases, alpha subunit OS=Kuenenia stuttgartiensis OX=174633 GN=KSMBR1_2067 PE=4 SV=1
522	516	seq_337_4	193.41	36	36	6330000	7	7	8	Deamidation (NQ)	28560	seq_337_4	#N/A
393	614	A0A2C9CI57	193.39	45	45	666000	6	1	12	Carbamidomethylation; Deamidation (NQ)	23696	seq|A0A2C9CI57|A0A2C9CI57_KUEST	A0A2C9CI57_KUEST dITP/XTP pyrophosphatase OS=Kuenenia stuttgartiensis OX=174633 GN=KSMBR1_2880 PE=3 SV=1
365	292	Q1PXP0	192.91	20	20	4520000	9	9	12		66940	seq|Q1PXP0|Q1PXP0_KUEST	Q1PXP0_KUEST Similar to chemotaxis histidine kinase OS=Kuenenia stuttgartiensis OX=174633 GN=cheA PE=4 SV=1
438	434	Q1PV10	192.86	44	44	11900000	7	7	10	Carbamidomethylation	31983	seq|Q1PV10|Q1PV10_KUEST	Q1PV10_KUEST Aldo_ket_red domain-containing protein OS=Kuenenia stuttgartiensis OX=174633 GN=kustc0318 PE=4 SV=1
438	483	A0A2C9CF58	192.86	46	46	11900000	7	7	10	Carbamidomethylation	30485	seq|A0A2C9CF58|A0A2C9CF58_KUEST	A0A2C9CF58_KUEST Aldo_ket_red domain-containing protein OS=Kuenenia stuttgartiensis OX=174633 GN=KSMBR1_2031 PE=4 SV=1
349	207	Q1PXZ9	192.79	21	21	8530000	12	12	13	Deamidation (NQ)	91761	seq|Q1PXZ9|Q1PXZ9_KUEST	Q1PXZ9_KUEST Histidine kinase OS=Kuenenia stuttgartiensis OX=174633 GN=KSMBR1_1894 PE=4 SV=1
396	518	Q1Q5S7	192.52	12	12	8380000	6	6	11		70516	seq|Q1Q5S7|Q1Q5S7_KUEST	Q1Q5S7_KUEST Carbon monoxide dehydrogenase OS=Kuenenia stuttgartiensis OX=174633 GN=acsA PE=4 SV=1
396	519	A0A2C9CKW7	192.52	12	12	8380000	6	6	11		70458	seq|A0A2C9CKW7|A0A2C9CKW7_KUEST	A0A2C9CKW7_KUEST Carbon monoxide dehydrogenase OS=Kuenenia stuttgartiensis OX=174633 GN=acsA_2 PE=4 SV=1
394	677	A0A2C9CK93	192.4	46	46	27800000	6	6	12	Carbamidomethylation	20566	seq|A0A2C9CK93|A0A2C9CK93_KUEST	A0A2C9CK93_KUEST Flavoredoxin OS=Kuenenia stuttgartiensis OX=174633 GN=flr PE=4 SV=1
350	467	Q1PXW2	192.27	77	77	16900000	9	9	13	Deamidation (NQ)	17418	seq|Q1PXW2|Q1PXW2_KUEST	Q1PXW2_KUEST Similar to small heat shock protein OS=Kuenenia stuttgartiensis OX=174633 GN=hsp PE=3 SV=1
447	590	Q1Q167	192.21	49	49	23900000	8	8	10	Carbamidomethylation	21566	seq|Q1Q167|Q1Q167_KUEST	Q1Q167_KUEST 50S ribosomal protein L17 OS=Kuenenia stuttgartiensis OX=174633 GN=rplQ PE=3 SV=1
226	711	Q1PZK3	192.09	58	58	202000000	6	6	20	Deamidation (NQ)	10345	seq|Q1PZK3|Q1PZK3_KUEST	Q1PZK3_KUEST 10 kDa chaperonin OS=Kuenenia stuttgartiensis OX=174633 GN=cpn10 PE=3 SV=1
395	897	seq_6156_2	192	11	11	3390000	4	2	12	Carbamidomethylation	40564	seq_6156_2	#N/A
359	579	Q1Q1G0	191.9	58	58	22600000	6	6	13	Deamidation (NQ)	20437	seq|Q1Q1G0|Q1Q1G0_KUEST	Q1Q1G0_KUEST Protein YceI OS=Kuenenia stuttgartiensis OX=174633 GN=yceI PE=3 SV=1
408	587	Q1PW18	191.57	47	47	14700000	7	7	11		19120	seq|Q1PW18|Q1PW18_KUEST	Q1PW18_KUEST Uncharacterized protein OS=Kuenenia stuttgartiensis OX=174633 GN=kustc0674 PE=4 SV=1
554	655	Q1Q3D6	191.44	36	36	12600000	5	5	7	Carbamidomethylation; Deamidation (NQ)	27224	seq|Q1Q3D6|Q1Q3D6_KUEST	Q1Q3D6_KUEST Uncharacterized protein OS=Kuenenia stuttgartiensis OX=174633 GN=KSMBR1_0145 PE=4 SV=1
414	381	Q1PZ35	191.43	26	26	4270000	8	8	11	Deamidation (NQ)	65539	seq|Q1PZ35|Q1PZ35_KUEST	Q1PZ35_KUEST Uncharacterized protein OS=Kuenenia stuttgartiensis OX=174633 GN=kustd1592 PE=3 SV=1
414	382	A0A2C9CDM8	191.43	26	26	4270000	8	8	11	Deamidation (NQ)	65553	seq|A0A2C9CDM8|A0A2C9CDM8_KUEST	A0A2C9CDM8_KUEST Uncharacterized protein OS=Kuenenia stuttgartiensis OX=174633 GN=htrA_1 PE=3 SV=1
428	484	Q1PZP3	191.21	53	53	17800000	7	7	11	Carbamidomethylation	16816	seq|Q1PZP3|Q1PZP3_KUEST	Q1PZP3_KUEST Universal stress protein OS=Kuenenia stuttgartiensis OX=174633 GN=kustd1803 PE=3 SV=1
566	586	Q1PWC9	190.54	39	39	4000000	7	7	7	Carbamidomethylation	25797	seq|Q1PWC9|Q1PWC9_KUEST	Q1PWC9_KUEST Orotate phosphoribosyltransferase OS=Kuenenia stuttgartiensis OX=174633 GN=PyrE PE=3 SV=1
470	568	Q1Q6R3	190.08	59	59	0	6	1	9	Carbamidomethylation; Deamidation (NQ); Oxidation (M)	17447	seq|Q1Q6R3|Q1Q6R3_KUEST	Q1Q6R3_KUEST Strongly similar to to proton-translocating NADH dehydrogenase I, 24 kDa subunit (NuoE) OS=Kuenenia stuttgartiensis OX=174633 GN=nuoE PE=4 SV=1
495	499	Q1Q3W8	189.82	21	21	6670000	6	6	8		53518	seq|Q1Q3W8|Q1Q3W8_KUEST	Q1Q3W8_KUEST Uncharacterized protein OS=Kuenenia stuttgartiensis OX=174633 GN=KSMBR1_3560 PE=4 SV=1
573	693	Q1Q1G4	189.77	23	23	6480000	6	6	7	Deamidation (NQ)	39603	seq|Q1Q1G4|Q1Q1G4_KUEST	Q1Q1G4_KUEST Transcription termination/antitermination protein NusA OS=Kuenenia stuttgartiensis OX=174633 GN=nusA PE=3 SV=1
308	1059	Q1PVQ6	189.53	83	83	35500000	3	3	16	Deamidation (NQ); Oxidation (M)	7247	seq|Q1PVQ6|Q1PVQ6_KUEST	Q1PVQ6_KUEST Uncharacterized protein OS=Kuenenia stuttgartiensis OX=174633 GN=KSMBR1_2243 PE=4 SV=1
373	425	Q1Q2L9	189.44	38	38	11200000	8	8	12	Carbamidomethylation; Deamidation (NQ)	37708	seq|Q1Q2L9|Q1Q2L9_KUEST	Q1Q2L9_KUEST Aspartate-semialdehyde dehydrogenase OS=Kuenenia stuttgartiensis OX=174633 GN=asd PE=3 SV=1
444	589	Q1PZY5	189.36	30	30	8610000	6	5	10	Deamidation (NQ)	38809	seq|Q1PZY5|Q1PZY5_KUEST	Q1PZY5_KUEST Strongly similar to cytochrome c peroxidase OS=Kuenenia stuttgartiensis OX=174633 GN=yhjA PE=4 SV=1
436	435	A0A2C9CE12	189.18	41	41	8830000	8	8	10	Carbamidomethylation; Deamidation (NQ)	27630	seq|A0A2C9CE12|A0A2C9CE12_KUEST	A0A2C9CE12_KUEST CbiA domain-containing protein OS=Kuenenia stuttgartiensis OX=174633 GN=cooC PE=4 SV=1
436	447	Q1PYY7	189.18	45	45	8830000	8	8	10	Carbamidomethylation; Deamidation (NQ)	25532	seq|Q1PYY7|Q1PYY7_KUEST	Q1PYY7_KUEST Similar to nickel insertase (CooC) of CODH/ACS complex OS=Kuenenia stuttgartiensis OX=174633 GN=cooC PE=4 SV=1
488	674	Q1Q087	188.29	25	25	11100000	6	6	9		28511	seq|Q1Q087|Q1Q087_KUEST	Q1Q087_KUEST Pyrroline-5-carboxylate reductase OS=Kuenenia stuttgartiensis OX=174633 GN=proC PE=3 SV=1
488	675	A0A2C9CFA5	188.29	25	25	11100000	6	6	9		28458	seq|A0A2C9CFA5|A0A2C9CFA5_KUEST	A0A2C9CFA5_KUEST Pyrroline-5-carboxylate reductase OS=Kuenenia stuttgartiensis OX=174633 GN=proC PE=3 SV=1
386	451	Q1PZY2	187.94	29	29	12100000	10	10	12		40522	seq|Q1PZY2|Q1PZY2_KUEST	Q1PZY2_KUEST Uncharacterized protein OS=Kuenenia stuttgartiensis OX=174633 GN=KSMBR1_1632 PE=4 SV=1
451	832	Q1Q256	187.91	25	25	11100000	5	5	10		25945	seq|Q1Q256|Q1Q256_KUEST	Q1Q256_KUEST Similar to Na(+)-translocating NADH-quinone reductase subunit C OS=Kuenenia stuttgartiensis OX=174633 GN=NqrC PE=4 SV=1
499	866	Q1Q0G0	187.41	35	35	16900000	4	4	8		22860	seq|Q1Q0G0|Q1Q0G0_KUEST	Q1Q0G0_KUEST Uncharacterized protein OS=Kuenenia stuttgartiensis OX=174633 GN=KSMBR1_2688 PE=4 SV=1
599	642	Q1PZV2	186.78	20	20	1730000	5	5	6		45115	seq|Q1PZV2|Q1PZV2_KUEST	Q1PZV2_KUEST Tyrosine--tRNA ligase OS=Kuenenia stuttgartiensis OX=174633 GN=tyrS PE=3 SV=1
661	907	Q1Q277	186.63	20	20	3610000	4	4	5		32696	seq|Q1Q277|Q1Q277_KUEST	Q1Q277_KUEST Uncharacterized protein OS=Kuenenia stuttgartiensis OX=174633 GN=KSMBR1_0772 PE=4 SV=1
618	673	Q1Q7M7	186.37	38	38	14000000	5	5	6	Carbamidomethylation	20208	seq|Q1Q7M7|Q1Q7M7_KUEST	Q1Q7M7_KUEST Uncharacterized protein OS=Kuenenia stuttgartiensis OX=174633 GN=kusta0085 PE=4 SV=1
371	278	Q1Q5P8	186.35	30	30	5280000	10	10	12		59348	seq|Q1Q5P8|Q1Q5P8_KUEST	Q1Q5P8_KUEST Similar to isopropylmalate synthase OS=Kuenenia stuttgartiensis OX=174633 GN=leuA PE=3 SV=1
371	279	seq_282_3	186.35	30	30	5280000	10	10	12		59357	seq_282_3	#N/A
439	443	A0A2C9CJM0	186.28	37	37	0	7	1	10		44338	seq|A0A2C9CJM0|A0A2C9CJM0_KUEST	A0A2C9CJM0_KUEST GGDEF domain-containing protein OS=Kuenenia stuttgartiensis OX=174633 GN=KSMBR1_3396 PE=4 SV=1
505	678	Q1PZK9	186.09	46	46	23800000	5	5	8	Carbamidomethylation	14532	seq|Q1PZK9|Q1PZK9_KUEST	Q1PZK9_KUEST Phosphoribosyl-AMP cyclohydrolase OS=Kuenenia stuttgartiensis OX=174633 GN=hisIE PE=3 SV=1
653	812	Q1Q5Y6	186.06	37	37	2050000	4	4	5	Deamidation (NQ)	19661	seq|Q1Q5Y6|Q1Q5Y6_KUEST	Q1Q5Y6_KUEST Segregation and condensation protein B OS=Kuenenia stuttgartiensis OX=174633 GN=KSMBR1_3730 PE=3 SV=1
378	328	Q1PXW4	185.78	34	34	13200000	9	9	12	Carbamidomethylation; Deamidation (NQ)	38181	seq|Q1PXW4|Q1PXW4_KUEST	Q1PXW4_KUEST N-acetyl-gamma-glutamyl-phosphate reductase OS=Kuenenia stuttgartiensis OX=174633 GN=argC PE=3 SV=1
521	490	A0A2C9CHD5	185.64	25	25	15000000	7	7	8	Deamidation (NQ)	38506	seq|A0A2C9CHD5|A0A2C9CHD5_KUEST	A0A2C9CHD5_KUEST Putative methyl-accepting chemotaxis protein OS=Kuenenia stuttgartiensis OX=174633 GN=KSMBR1_2635 PE=4 SV=1
469	537	Q1PUW4	185.28	37	37	24600000	6	6	9	Carbamidomethylation	21765	seq|Q1PUW4|Q1PUW4_KUEST	Q1PUW4_KUEST Lipocalin-like domain-containing protein OS=Kuenenia stuttgartiensis OX=174633 GN=KSMBR1_1998 PE=4 SV=1
500	370	Q1PZ48	185.06	25	25	11500000	8	8	8	Carbamidomethylation	61650	seq|Q1PZ48|Q1PZ48_KUEST	Q1PZ48_KUEST Urocanate hydratase OS=Kuenenia stuttgartiensis OX=174633 GN=hutU PE=3 SV=1
585	535	Q1Q4M1	184.99	28	28	1200000	6	6	6		38234	seq|Q1Q4M1|Q1Q4M1_KUEST	Q1Q4M1_KUEST Uncharacterized protein OS=Kuenenia stuttgartiensis OX=174633 GN=kuste4202 PE=4 SV=1
585	536	A0A2C9CB47	184.99	28	28	1200000	6	6	6		38248	seq|A0A2C9CB47|A0A2C9CB47_KUEST	A0A2C9CB47_KUEST Uncharacterized protein OS=Kuenenia stuttgartiensis OX=174633 GN=KSMBR1_0395 PE=4 SV=1
389	756	Q1PYV7	184.21	28	28	3100000	8	2	12		20772	seq|Q1PYV7|Q1PYV7_KUEST	Q1PYV7_KUEST Conserved hypotheical protein OS=Kuenenia stuttgartiensis OX=174633 GN=kustd1521 PE=4 SV=1
343	604	A0A2C9CJT6	183.55	39	39	84100000	7	7	14		23338	seq|A0A2C9CJT6|A0A2C9CJT6_KUEST	A0A2C9CJT6_KUEST Uncharacterized protein OS=Kuenenia stuttgartiensis OX=174633 GN=KSMBR1_3706 PE=4 SV=1
685	1094	Q1Q7J5	183.36	73	73	7540000	4	4	5	Carbamidomethylation	8537	seq|Q1Q7J5|Q1Q7J5_KUEST	Q1Q7J5_KUEST DUF1858 domain-containing protein OS=Kuenenia stuttgartiensis OX=174633 GN=KSMBR1_3036 PE=4 SV=1
549	423	Q1PVR0	182.85	30	30	4320000	7	4	7		38045	seq|Q1PVR0|Q1PVR0_KUEST	Q1PVR0_KUEST ATP-dependent 6-phosphofructokinase OS=Kuenenia stuttgartiensis OX=174633 GN=pfk PE=3 SV=1
390	239	A0A2C9CG64	182.59	20	20	63600000	12	12	12		92505	seq|A0A2C9CG64|A0A2C9CG64_KUEST	A0A2C9CG64_KUEST DNA gyrase subunit B OS=Kuenenia stuttgartiensis OX=174633 GN=gyrB_2 PE=3 SV=1
390	240	Q1PVC2	182.59	20	20	63600000	12	12	12		92538	seq|Q1PVC2|Q1PVC2_KUEST	Q1PVC2_KUEST DNA gyrase subunit B OS=Kuenenia stuttgartiensis OX=174633 GN=gyrB PE=3 SV=1
485	486	Q1PVS7	182.5	20	20	3410000	7	7	9	Deamidation (NQ)	51354	seq|Q1PVS7|Q1PVS7_KUEST	Q1PVS7_KUEST Uncharacterized protein OS=Kuenenia stuttgartiensis OX=174633 GN=KSMBR1_2259 PE=4 SV=1
404	1208	Q1PXB2	182.11	38	38	76200000	2	2	11	Carbamidomethylation; Deamidation (NQ)	15529	seq|Q1PXB2|Q1PXB2_KUEST	Q1PXB2_KUEST Uncharacterized protein OS=Kuenenia stuttgartiensis OX=174633 GN=kustc1130 PE=4 SV=1
467	375	A0A2C9CHM9	182	38	38	4760000	8	8	9		38144	seq|A0A2C9CHM9|A0A2C9CHM9_KUEST	A0A2C9CHM9_KUEST Nicotinate-nucleotide--dimethylbenzimidazole phosphoribosyltransferase OS=Kuenenia stuttgartiensis OX=174633 GN=cobT PE=3 SV=1
440	553	Q1PX84	181.84	31	31	6450000	7	7	10		35173	seq|Q1PX84|Q1PX84_KUEST	Q1PX84_KUEST Acetylglutamate kinase OS=Kuenenia stuttgartiensis OX=174633 GN=argB PE=3 SV=1
568	594	Q1PXM9	181.63	21	21	5530000	6	6	7		40495	seq|Q1PXM9|Q1PXM9_KUEST	Q1PXM9_KUEST Strongly similar to serine protease OS=Kuenenia stuttgartiensis OX=174633 GN=htrA PE=4 SV=1
356	808	Q1PVQ3	181.4	33	33	82300000	4	4	13		15242	seq|Q1PVQ3|Q1PVQ3_KUEST	Q1PVQ3_KUEST Similar to small heat shock protein OS=Kuenenia stuttgartiensis OX=174633 GN=hsp PE=3 SV=1
332	390	Q1Q3L8	181.28	26	26	12500000	9	9	14	Deamidation (NQ)	54182	seq|Q1Q3L8|Q1Q3L8_KUEST	Q1Q3L8_KUEST DUF4139 domain-containing protein OS=Kuenenia stuttgartiensis OX=174633 GN=kuste3839 PE=4 SV=1
584	523	Q1Q4F3	181.25	15	15	1720000	6	6	7		64433	seq|Q1Q4F3|Q1Q4F3_KUEST	Q1Q4F3_KUEST Conserved hypothetical nirN maturation protein OS=Kuenenia stuttgartiensis OX=174633 GN=nirN PE=4 SV=1
388	691	Q1Q7L7	180.44	50	50	29900000	6	6	12	Carbamidomethylation; Deamidation (NQ)	14563	seq|Q1Q7L7|Q1Q7L7_KUEST	Q1Q7L7_KUEST 30S ribosomal protein S9 OS=Kuenenia stuttgartiensis OX=174633 GN=rpsI PE=3 SV=1
415	458	seq_196_6	180.38	36	36	7880000	8	8	11	Deamidation (NQ)	32179	seq_196_6	#N/A
427	364	Q1PXC8	180.37	35	35	10300000	9	9	11	Deamidation (NQ)	35292	seq|Q1PXC8|Q1PXC8_KUEST	Q1PXC8_KUEST Peptidylprolyl isomerase OS=Kuenenia stuttgartiensis OX=174633 GN=surA PE=4 SV=1
552	533	Q1PZD6	180.37	35	35	2970000	6	6	7	Carbamidomethylation; Deamidation (NQ)	30598	seq|Q1PZD6|Q1PZD6_KUEST	Q1PZD6_KUEST Uncharacterized protein OS=Kuenenia stuttgartiensis OX=174633 GN=kustd1702 PE=4 SV=1
351	342	Q1Q646	180.27	26	26	8980000	9	9	13	Carbamidomethylation; Deamidation (NQ)	55182	seq|Q1Q646|Q1Q646_KUEST	Q1Q646_KUEST Probable cytosol aminopeptidase OS=Kuenenia stuttgartiensis OX=174633 GN=pepA PE=3 SV=1
489	834	Q1PV37	180.23	20	20	3650000	4	4	9	Carbamidomethylation	41440	seq|Q1PV37|Q1PV37_KUEST	Q1PV37_KUEST Strongly similar to pleiotrophic regulatory protein DegT OS=Kuenenia stuttgartiensis OX=174633 GN=degT PE=3 SV=1
501	387	seq_9941_1	179.99	20	20	4130000	8	8	8	Deamidation (NQ)	66750	seq_9941_1	#N/A
537	630	Q1Q516	179.88	17	17	6030000	6	6	7		53581	seq|Q1Q516|Q1Q516_KUEST	Q1Q516_KUEST Cytochrome c domain-containing protein OS=Kuenenia stuttgartiensis OX=174633 GN=KSMBR1_0267 PE=4 SV=1
421	596	A0A2C9CK90	179.75	20	20	25800000	6	6	11	Oxidation (M)	32589	seq|A0A2C9CK90|A0A2C9CK90_KUEST	A0A2C9CK90_KUEST Uncharacterized protein OS=Kuenenia stuttgartiensis OX=174633 GN=fdoI PE=4 SV=1
452	1018	Q1Q247	179.55	62	62	10300000	6	6	10		9914	seq|Q1Q247|Q1Q247_KUEST	Q1Q247_KUEST 30S ribosomal protein S16 OS=Kuenenia stuttgartiensis OX=174633 GN=RPS16 PE=3 SV=1
657	644	seq_91_7	179.31	24	24	624000	5	5	5	Carbamidomethylation	41828	seq_91_7	#N/A
657	645	Q1Q6F3	179.31	24	24	624000	5	5	5	Carbamidomethylation	42644	seq|Q1Q6F3|Q1Q6F3_KUEST	Q1Q6F3_KUEST Uncharacterized protein OS=Kuenenia stuttgartiensis OX=174633 GN=kuste2413 PE=4 SV=1
657	646	A0A2C9CJT7	179.31	23	23	624000	5	5	5	Carbamidomethylation	43300	seq|A0A2C9CJT7|A0A2C9CJT7_KUEST	A0A2C9CJT7_KUEST Uncharacterized protein OS=Kuenenia stuttgartiensis OX=174633 GN=KSMBR1_3383 PE=4 SV=1
540	622	Q1Q044	179.2	22	22	10500000	6	6	7		41819	seq|Q1Q044|Q1Q044_KUEST	Q1Q044_KUEST Similar to beta-propeller protein YxaL OS=Kuenenia stuttgartiensis OX=174633 GN=yxaL PE=4 SV=1
516	606	Q1Q4H4	178.84	39	39	2280000	7	7	8	Carbamidomethylation	23057	seq|Q1Q4H4|Q1Q4H4_KUEST	Q1Q4H4_KUEST Uncharacterized protein OS=Kuenenia stuttgartiensis OX=174633 GN=kuste4157 PE=4 SV=1
430	682	Q1Q7G9	178.74	62	62	32500000	5	5	11	Carbamidomethylation	15495	seq|Q1Q7G9|Q1Q7G9_KUEST	Q1Q7G9_KUEST 30S ribosomal protein S6 OS=Kuenenia stuttgartiensis OX=174633 GN=RpsF PE=3 SV=1
203	487	Q1Q5P2	178.38	51	51	83600000	9	9	22	Carbamidomethylation; Deamidation (NQ)	19259	seq|Q1Q5P2|Q1Q5P2_KUEST	Q1Q5P2_KUEST Similar to the Rieske Protein II of bc1 complex OS=Kuenenia stuttgartiensis OX=174633 GN=qcrB PE=4 SV=1
466	312	Q1PV42	177.49	18	18	11700000	9	9	9	Carbamidomethylation	77246	seq|Q1PV42|Q1PV42_KUEST	Q1PV42_KUEST Similar to NAD(P) oxidoreductase, FAD-containing subunit OS=Kuenenia stuttgartiensis OX=174633 GN=KSMBR1_2054 PE=4 SV=1
542	550	Q1Q2D0	177.16	21	21	4430000	6	6	7		47140	seq|Q1Q2D0|Q1Q2D0_KUEST	Q1Q2D0_KUEST Histidinol dehydrogenase OS=Kuenenia stuttgartiensis OX=174633 GN=hisD PE=3 SV=1
542	578	A0A2C9CET4	177.16	21	21	4430000	6	6	7		47255	seq|A0A2C9CET4|A0A2C9CET4_KUEST	A0A2C9CET4_KUEST Histidinol dehydrogenase OS=Kuenenia stuttgartiensis OX=174633 GN=hisD PE=3 SV=1
486	503	Q1Q5R5	177	23	23	9800000	7	7	9	Deamidation (NQ)	44916	seq|Q1Q5R5|Q1Q5R5_KUEST	Q1Q5R5_KUEST Aspartokinase OS=Kuenenia stuttgartiensis OX=174633 GN=lysC PE=3 SV=1
603	663	Q1PVB4	176.42	9	9	4630000	6	6	6		80852	seq|Q1PVB4|Q1PVB4_KUEST	Q1PVB4_KUEST Strongly similar to cbb3-type cytochrome c oxidase subunit 1 CcoN OS=Kuenenia stuttgartiensis OX=174633 GN=ccoN PE=3 SV=1
463	416	Q1Q016	175.9	35	35	10600000	7	7	9		35318	seq|Q1Q016|Q1Q016_KUEST	Q1Q016_KUEST Similar to dTDP-glucose 4,6-dehydratase OS=Kuenenia stuttgartiensis OX=174633 GN=KSMBR1_1689 PE=4 SV=1
641	1036	Q1PV82	175.88	46	46	14500000	5	5	6	Carbamidomethylation	9838	seq|Q1PV82|Q1PV82_KUEST	Q1PV82_KUEST Similar to glutaredoxin-like protein OS=Kuenenia stuttgartiensis OX=174633 GN=nrd PE=4 SV=1
383	851	A0A2C9CHX1	175.81	43	43	43200000	6	6	12		11887	seq|A0A2C9CHX1|A0A2C9CHX1_KUEST	A0A2C9CHX1_KUEST 30S ribosomal protein S10 OS=Kuenenia stuttgartiensis OX=174633 GN=rpsJ PE=3 SV=1
383	854	Q1Q139	175.81	40	40	43200000	6	6	12		12724	seq|Q1Q139|Q1Q139_KUEST	Q1Q139_KUEST 30S ribosomal protein S10 OS=Kuenenia stuttgartiensis OX=174633 GN=rpsJ PE=3 SV=1
450	774	A0A2C9CGD0	175.68	31	31	2350000	7	2	10		18438	seq|A0A2C9CGD0|A0A2C9CGD0_KUEST	A0A2C9CGD0_KUEST Uncharacterized protein OS=Kuenenia stuttgartiensis OX=174633 GN=KSMBR1_1305 PE=4 SV=1
464	627	Q1Q6N5	175.59	28	28	16700000	7	7	9	Deamidation (NQ)	25722	seq|Q1Q6N5|Q1Q6N5_KUEST	Q1Q6N5_KUEST Protein GrpE OS=Kuenenia stuttgartiensis OX=174633 GN=Hsp70 PE=3 SV=1
464	628	A0A2C9CB54	175.59	28	28	16700000	7	7	9	Deamidation (NQ)	25732	seq|A0A2C9CB54|A0A2C9CB54_KUEST	A0A2C9CB54_KUEST Protein GrpE OS=Kuenenia stuttgartiensis OX=174633 GN=Hsp70 PE=3 SV=1
422	719	Q1PYX1	175.08	38	38	30500000	5	5	11	Oxidation (M)	23180	seq|Q1PYX1|Q1PYX1_KUEST	Q1PYX1_KUEST ATP-dependent Clp protease proteolytic subunit OS=Kuenenia stuttgartiensis OX=174633 GN=clp PE=3 SV=1
526	580	Q1PY34	175.03	36	36	10600000	7	7	8	Carbamidomethylation; Oxidation (M)	27312	seq|Q1PY34|Q1PY34_KUEST	Q1PY34_KUEST TPR_REGION domain-containing protein OS=Kuenenia stuttgartiensis OX=174633 GN=KSMBR1_1926 PE=4 SV=1
476	456	A0A2C9CJG4	173.99	25	25	3120000	8	8	9	Deamidation (NQ)	46184	seq|A0A2C9CJG4|A0A2C9CJG4_KUEST	A0A2C9CJG4_KUEST Dihydrolipoamide acetyltransferase component of pyruvate dehydrogenase complex OS=Kuenenia stuttgartiensis OX=174633 GN=sucB PE=3 SV=1
476	457	Q1Q664	173.99	25	25	3120000	8	8	9	Deamidation (NQ)	46156	seq|Q1Q664|Q1Q664_KUEST	Q1Q664_KUEST Dihydrolipoamide acetyltransferase component of pyruvate dehydrogenase complex OS=Kuenenia stuttgartiensis OX=174633 GN=sucB PE=3 SV=1
515	570	Q1PYS7	173.88	34	34	7010000	6	6	8		36471	seq|Q1PYS7|Q1PYS7_KUEST	Q1PYS7_KUEST Acetyl-coenzyme A carboxylase carboxyl transferase subunit alpha OS=Kuenenia stuttgartiensis OX=174633 GN=accA PE=3 SV=1
407	466	Q1PXV0	173.69	24	24	15800000	7	7	11	Deamidation (NQ)	40484	seq|Q1PXV0|Q1PXV0_KUEST	Q1PXV0_KUEST TPR_REGION domain-containing protein OS=Kuenenia stuttgartiensis OX=174633 GN=KSMBR1_1837 PE=4 SV=1
264	1053	Q1Q2X6	173.31	62	62	27700000	5	5	18	Deamidation (NQ)	9650	seq|Q1Q2X6|Q1Q2X6_KUEST	Q1Q2X6_KUEST Similar to acyl carrier protein OS=Kuenenia stuttgartiensis OX=174633 GN=acpP PE=4 SV=1
574	695	Q1Q3Y3	173.21	21	21	18500000	5	5	7	Carbamidomethylation	31711	seq|Q1Q3Y3|Q1Q3Y3_KUEST	Q1Q3Y3_KUEST Purine nucleoside phosphorylase OS=Kuenenia stuttgartiensis OX=174633 GN=mtaP PE=3 SV=1
614	555	A0A2C9CCP6	173.15	30	30	7420000	6	6	6	Deamidation (NQ)	36020	seq|A0A2C9CCP6|A0A2C9CCP6_KUEST	A0A2C9CCP6_KUEST Strongly similar to thiamin biosynthesis protein ThiC OS=Kuenenia stuttgartiensis OX=174633 GN=thiC_2 PE=4 SV=1
614	556	seq_815_1	173.15	23	23	7420000	6	6	6	Deamidation (NQ)	46332	seq_815_1	#N/A
614	613	Q1Q1Q1	173.15	24	24	7420000	6	6	6	Deamidation (NQ)	45037	seq|Q1Q1Q1|Q1Q1Q1_KUEST	Q1Q1Q1_KUEST Strongly similar to thiamin biosynthesis protein ThiC OS=Kuenenia stuttgartiensis OX=174633 GN=thiC PE=4 SV=1
820	1323	Q1PVU1	172.95	31	31	1350000	3	3	4	Deamidation (NQ)	18906	seq|Q1PVU1|Q1PVU1_KUEST	Q1PVU1_KUEST Uncharacterized protein OS=Kuenenia stuttgartiensis OX=174633 GN=KSMBR1_2283 PE=4 SV=1
437	304	Q1Q2F8	172.91	30	30	6710000	10	10	10	Carbamidomethylation	69089	seq|Q1Q2F8|Q1Q2F8_KUEST	Q1Q2F8_KUEST Uncharacterized protein OS=Kuenenia stuttgartiensis OX=174633 GN=KSMBR1_0711 PE=4 SV=1
560	880	A0A2C9CIS8	172.28	42	42	15200000	5	5	7		16663	seq|A0A2C9CIS8|A0A2C9CIS8_KUEST	A0A2C9CIS8_KUEST Polymer-forming cytoskeletal OS=Kuenenia stuttgartiensis OX=174633 GN=KSMBR1_2994 PE=4 SV=1
432	306	Q1PXE0	172.05	12	12	1810000	9	9	10	Deamidation (NQ)	138754	seq|Q1PXE0|Q1PXE0_KUEST	Q1PXE0_KUEST Uncharacterized protein OS=Kuenenia stuttgartiensis OX=174633 GN=kustc1158 PE=4 SV=1
432	307	A0A2C9CI48	172.05	12	12	1810000	9	9	10	Deamidation (NQ)	138469	seq|A0A2C9CI48|A0A2C9CI48_KUEST	A0A2C9CI48_KUEST Uncharacterized protein OS=Kuenenia stuttgartiensis OX=174633 GN=KSMBR1_2911 PE=4 SV=1
575	700	Q1Q6P8	171.04	42	42	7000000	6	6	7		25445	seq|Q1Q6P8|Q1Q6P8_KUEST	Q1Q6P8_KUEST Phosphoesterase OS=Kuenenia stuttgartiensis OX=174633 GN=kuste2505 PE=3 SV=1
446	584	A0A2C9CA50	170.99	45	45	34600000	8	8	10		20486	seq|A0A2C9CA50|A0A2C9CA50_KUEST	A0A2C9CA50_KUEST ATP synthase subunit delta OS=Kuenenia stuttgartiensis OX=174633 GN=atpH PE=3 SV=1
625	841	Q1Q158	170.96	35	35	17300000	5	5	6	Oxidation (M)	15908	seq|Q1Q158|Q1Q158_KUEST	Q1Q158_KUEST 50S ribosomal protein L15 OS=Kuenenia stuttgartiensis OX=174633 GN=rplO PE=3 SV=1
625	842	A0A2C9CI28	170.96	35	35	17300000	5	5	6	Oxidation (M)	15897	seq|A0A2C9CI28|A0A2C9CI28_KUEST	A0A2C9CI28_KUEST 50S ribosomal protein L15 OS=Kuenenia stuttgartiensis OX=174633 GN=rplO PE=3 SV=1
518	636	Q1Q3B4	170.89	47	47	5000000	5	5	8		18044	seq|Q1Q3B4|Q1Q3B4_KUEST	Q1Q3B4_KUEST HIT domain-containing protein OS=Kuenenia stuttgartiensis OX=174633 GN=kuste3744 PE=4 SV=1
569	598	Q1PVE4	170.82	12	12	2720000	6	6	7	Deamidation (NQ)	79223	seq|Q1PVE4|Q1PVE4_KUEST	Q1PVE4_KUEST Peptidase_M1 domain-containing protein OS=Kuenenia stuttgartiensis OX=174633 GN=KSMBR1_2160 PE=4 SV=1
692	710	Q1PZB5	170.7	22	22	3580000	5	5	5	Carbamidomethylation	42294	seq|Q1PZB5|Q1PZB5_KUEST	Q1PZB5_KUEST Strongly similar to 2-amino-3-ketobutyrate CoA ligase OS=Kuenenia stuttgartiensis OX=174633 GN=kbl PE=3 SV=1
558	845	Q1Q2X5	170.66	43	43	6360000	5	5	7		16530	seq|Q1Q2X5|Q1Q2X5_KUEST	Q1Q2X5_KUEST Strongly similar to hydroxymyristoyl acyl carrier protein dehydratase OS=Kuenenia stuttgartiensis OX=174633 GN=fabZ PE=4 SV=1
565	512	Q1Q4M3	170.58	20	20	4530000	7	7	7		48755	seq|Q1Q4M3|Q1Q4M3_KUEST	Q1Q4M3_KUEST Strongly similar to thiamine biosynthesis protein ThiC OS=Kuenenia stuttgartiensis OX=174633 GN=thiC PE=4 SV=1
506	818	Q1PUP8	170.5	53	53	34100000	5	5	8	Carbamidomethylation	10534	seq|Q1PUP8|Q1PUP8_KUEST	Q1PUP8_KUEST Similar to molybdopterin synthase subunit 1 OS=Kuenenia stuttgartiensis OX=174633 GN=moaD PE=4 SV=1
663	631	Q1Q1L2	170.14	18	18	1240000	5	5	5		65524	seq|Q1Q1L2|Q1Q1L2_KUEST	Q1Q1L2_KUEST Uncharacterized protein OS=Kuenenia stuttgartiensis OX=174633 GN=KSMBR1_0978 PE=4 SV=1
494	368	A0A2C9CD39	169.95	16	16	5480000	8	8	8		75979	seq|A0A2C9CD39|A0A2C9CD39_KUEST	A0A2C9CD39_KUEST 1,4-alpha-glucan branching enzyme GlgB OS=Kuenenia stuttgartiensis OX=174633 GN=glgB PE=3 SV=1
494	369	Q1Q1D9	169.95	16	16	5480000	8	8	8		75967	seq|Q1Q1D9|Q1Q1D9_KUEST	Q1Q1D9_KUEST 1,4-alpha-glucan branching enzyme GlgB OS=Kuenenia stuttgartiensis OX=174633 GN=glgB PE=3 SV=1
541	826	Q1Q0Y1	169.82	18	18	8060000	4	3	7	Deamidation (NQ)	39687	seq|Q1Q0Y1|Q1Q0Y1_KUEST	Q1Q0Y1_KUEST Strongly similar to cytochrome c551 peroxidase OS=Kuenenia stuttgartiensis OX=174633 GN=ccpA PE=4 SV=1
595	548	Q1PZ01	169.73	12	12	28100000	6	6	6	Deamidation (NQ)	82379	seq|Q1PZ01|Q1PZ01_KUEST	Q1PZ01_KUEST Uncharacterized protein OS=Kuenenia stuttgartiensis OX=174633 GN=kustd1570 PE=4 SV=1
595	549	A0A2C9CGH8	169.73	12	12	28100000	6	6	6	Deamidation (NQ)	84304	seq|A0A2C9CGH8|A0A2C9CGH8_KUEST	A0A2C9CGH8_KUEST Uncharacterized protein OS=Kuenenia stuttgartiensis OX=174633 GN=KSMBR1_1347 PE=4 SV=1
626	867	Q1PV63	169.68	19	19	5250000	4	4	6		41191	seq|Q1PV63|Q1PV63_KUEST	Q1PV63_KUEST Uncharacterized protein OS=Kuenenia stuttgartiensis OX=174633 GN=kustc0364 PE=4 SV=1
626	868	A0A2C9CFV7	169.68	19	19	5250000	4	4	6		41203	seq|A0A2C9CFV7|A0A2C9CFV7_KUEST	A0A2C9CFV7_KUEST Uncharacterized protein OS=Kuenenia stuttgartiensis OX=174633 GN=KSMBR1_2073 PE=4 SV=1
333	1248	Q1Q2X0	169.22	44	44	34800000	4	4	14	Carbamidomethylation; Deamidation (NQ)	11033	seq|Q1Q2X0|Q1Q2X0_KUEST	Q1Q2X0_KUEST Copper-transporting P-type ATPase OS=Kuenenia stuttgartiensis OX=174633 GN=actP PE=4 SV=1
475	427	Q1Q601	169.02	14	14	12400000	9	9	9	Deamidation (NQ)	82549	seq|Q1Q601|Q1Q601_KUEST	Q1Q601_KUEST Strongly similar to copper-transporting ATPase OS=Kuenenia stuttgartiensis OX=174633 GN=copA PE=3 SV=1
550	453	Q1Q3W6	168.94	41	41	4890000	7	7	7	Deamidation (NQ)	37307	seq|Q1Q3W6|Q1Q3W6_KUEST	Q1Q3W6_KUEST AAA domain-containing protein OS=Kuenenia stuttgartiensis OX=174633 GN=moxR PE=4 SV=1
528	718	Q1Q7Q7	168.77	34	34	18700000	5	5	8	Carbamidomethylation	19324	seq|Q1Q7Q7|Q1Q7Q7_KUEST	Q1Q7Q7_KUEST Rubrerythrin domain-containing protein OS=Kuenenia stuttgartiensis OX=174633 GN=KSMBR1_3106 PE=4 SV=1
457	505	Q1Q775	168.75	22	22	11000000	7	7	9	Deamidation (NQ)	42684	seq|Q1Q775|Q1Q775_KUEST	Q1Q775_KUEST Transaldolase OS=Kuenenia stuttgartiensis OX=174633 GN=talA PE=3 SV=1
693	715	Q1Q6J4	168.41	32	32	4130000	5	5	5	Carbamidomethylation	23276	seq|Q1Q6J4|Q1Q6J4_KUEST	Q1Q6J4_KUEST FMN_red domain-containing protein OS=Kuenenia stuttgartiensis OX=174633 GN=kuste2444 PE=4 SV=1
424	1016	Q1PW34	168.31	81	81	39400000	5	5	11	Carbamidomethylation	7157	seq|Q1PW34|Q1PW34_KUEST	Q1PW34_KUEST Uncharacterized protein OS=Kuenenia stuttgartiensis OX=174633 GN=KSMBR1_2367 PE=4 SV=1
551	500	Q1PYW4	168.2	27	27	7500000	7	7	7		34881	seq|Q1PYW4|Q1PYW4_KUEST	Q1PYW4_KUEST Similar to ribokinase RbsK OS=Kuenenia stuttgartiensis OX=174633 GN=rbsK PE=4 SV=1
577	837	Q1Q650	167.97	70	70	8470000	5	5	7		9341	seq|Q1Q650|Q1Q650_KUEST	Q1Q650_KUEST Rubrerythrin domain-containing protein OS=Kuenenia stuttgartiensis OX=174633 GN=KSMBR1_3303 PE=4 SV=1
411	727	Q1PXH7	167.7	35	35	11900000	8	8	11	Carbamidomethylation; Deamidation (NQ)	19630	seq|Q1PXH7|Q1PXH7_KUEST	Q1PXH7_KUEST Similar to T-cell receptor interacting molecule (TRIM) OS=Kuenenia stuttgartiensis OX=174633 GN=trim PE=4 SV=1
426	359	A0A2C9CER3	167.65	26	26	10800000	10	10	11	Carbamidomethylation; Deamidation (NQ)	59753	seq|A0A2C9CER3|A0A2C9CER3_KUEST	A0A2C9CER3_KUEST CTP synthase OS=Kuenenia stuttgartiensis OX=174633 GN=pyrG PE=3 SV=1
426	360	Q1PZX8	167.65	26	26	10800000	10	10	11	Carbamidomethylation; Deamidation (NQ)	59694	seq|Q1PZX8|Q1PZX8_KUEST	Q1PZX8_KUEST CTP synthase OS=Kuenenia stuttgartiensis OX=174633 GN=pyrG PE=3 SV=1
520	1138	Q1Q6C1	167.54	26	26	16800000	4	4	8		16658	seq|Q1Q6C1|Q1Q6C1_KUEST	Q1Q6C1_KUEST Uncharacterized protein OS=Kuenenia stuttgartiensis OX=174633 GN=kuste2370 PE=4 SV=1
582	647	A0A2C9CKE1	167.38	19	19	4050000	5	5	6	Deamidation (NQ)	56480	seq|A0A2C9CKE1|A0A2C9CKE1_KUEST	A0A2C9CKE1_KUEST B12-binding domain-containing protein OS=Kuenenia stuttgartiensis OX=174633 GN=KSMBR1_3648 PE=4 SV=1
582	652	Q1Q0N1	167.38	19	19	4050000	5	5	6	Deamidation (NQ)	56489	seq|Q1Q0N1|Q1Q0N1_KUEST	Q1Q0N1_KUEST B12-binding domain-containing protein OS=Kuenenia stuttgartiensis OX=174633 GN=kuste2803 PE=4 SV=1
617	612	Q1Q4H1	167.16	22	22	2320000	6	6	6		43682	seq|Q1Q4H1|Q1Q4H1_KUEST	Q1Q4H1_KUEST Similar to heme d 1 biosynthesis protein NirF OS=Kuenenia stuttgartiensis OX=174633 GN=nirF PE=4 SV=1
709	876	Q1Q4R9	167.06	31	31	4300000	4	4	5	Carbamidomethylation	19709	seq|Q1Q4R9|Q1Q4R9_KUEST	Q1Q4R9_KUEST NYN domain-containing protein OS=Kuenenia stuttgartiensis OX=174633 GN=KSMBR1_0358 PE=4 SV=1
547	1033	A0A2C9CKJ6	166.56	35	35	21900000	4	4	7	Carbamidomethylation	10715	seq|A0A2C9CKJ6|A0A2C9CKJ6_KUEST	A0A2C9CKJ6_KUEST Uncharacterized protein OS=Kuenenia stuttgartiensis OX=174633 GN=KSMBR1_3708 PE=4 SV=1
624	786	A0A2C9CJW8	166.41	20	20	3030000	5	5	6		45752	seq|A0A2C9CJW8|A0A2C9CJW8_KUEST	A0A2C9CJW8_KUEST Isocitrate dehydrogenase [NADP] OS=Kuenenia stuttgartiensis OX=174633 GN=icdA PE=4 SV=1
624	787	Q1Q2X7	166.41	20	20	3030000	5	5	6		46716	seq|Q1Q2X7|Q1Q2X7_KUEST	Q1Q2X7_KUEST Isocitrate dehydrogenase [NADP] OS=Kuenenia stuttgartiensis OX=174633 GN=icdA PE=4 SV=1
454	1789	Q1Q6M3	166.2	16	16	17200000	3	3	10	Deamidation (NQ)	14162	seq|Q1Q6M3|Q1Q6M3_KUEST	Q1Q6M3_KUEST Uncharacterized protein OS=Kuenenia stuttgartiensis OX=174633 GN=KSMBR1_3435 PE=4 SV=1
572	685	Q1PVD8	166.01	16	16	11300000	6	6	7		40053	seq|Q1PVD8|Q1PVD8_KUEST	Q1PVD8_KUEST Beta sliding clamp OS=Kuenenia stuttgartiensis OX=174633 GN=dnaN PE=3 SV=1
572	686	A0A2C9CIQ4	166.01	16	16	11300000	6	6	7		40025	seq|A0A2C9CIQ4|A0A2C9CIQ4_KUEST	A0A2C9CIQ4_KUEST Beta sliding clamp OS=Kuenenia stuttgartiensis OX=174633 GN=dnaN PE=3 SV=1
615	588	Q1PV34	165.31	31	31	5700000	6	6	6		29031	seq|Q1PV34|Q1PV34_KUEST	Q1PV34_KUEST Uncharacterized protein OS=Kuenenia stuttgartiensis OX=174633 GN=KSMBR1_2061 PE=4 SV=1
443	481	Q1Q0B9	165.26	53	53	7330000	8	8	10	Deamidation (NQ)	26691	seq|Q1Q0B9|Q1Q0B9_KUEST	Q1Q0B9_KUEST FAD-binding FR-type domain-containing protein OS=Kuenenia stuttgartiensis OX=174633 GN=kustd2035 PE=4 SV=1
443	482	A0A2C9CF15	165.26	53	53	7330000	8	8	10	Deamidation (NQ)	26692	seq|A0A2C9CF15|A0A2C9CF15_KUEST	A0A2C9CF15_KUEST 3-ketosteroid-9-alpha-hydroxylase reductase subunit OS=Kuenenia stuttgartiensis OX=174633 GN=hmp PE=4 SV=1
570	600	Q1PWD1	165.22	22	22	1230000	6	6	7	Deamidation (NQ)	40028	seq|Q1PWD1|Q1PWD1_KUEST	Q1PWD1_KUEST Ribosome-binding ATPase YchF OS=Kuenenia stuttgartiensis OX=174633 GN=ychF PE=3 SV=1
561	927	Q1Q596	164.97	6	6	7870000	6	6	7	Deamidation (NQ)	111233	seq|Q1Q596|Q1Q596_KUEST	Q1Q596_KUEST Fibronectin type-III domain-containing protein OS=Kuenenia stuttgartiensis OX=174633 GN=kuste4424 PE=4 SV=1
561	928	seq_208_35	164.97	6	6	7870000	6	6	7	Deamidation (NQ)	112001	seq_208_35	#N/A
326	1321	Q1Q6A7	164.93	65	65	90100000	3	3	15	Carbamidomethylation; Deamidation (NQ)	7428	seq|Q1Q6A7|Q1Q6A7_KUEST	Q1Q6A7_KUEST Strongly similar to cold shock protein A OS=Kuenenia stuttgartiensis OX=174633 GN=cspA PE=4 SV=1
631	687	Q1Q691	164.82	39	39	7860000	5	5	6	Carbamidomethylation	23092	seq|Q1Q691|Q1Q691_KUEST	Q1Q691_KUEST POLIIIAc domain-containing protein OS=Kuenenia stuttgartiensis OX=174633 GN=KSMBR1_3325 PE=4 SV=1
524	574	Q1Q665	164.65	29	29	9120000	6	6	8		37987	seq|Q1Q665|Q1Q665_KUEST	Q1Q665_KUEST Strongly similar to 2-oxoglutarate dehydrogenase (Lipoamide) E1-beta chain OS=Kuenenia stuttgartiensis OX=174633 GN=pdh PE=4 SV=1
704	836	Q1Q4T2	164.64	44	44	5220000	4	4	5		19489	seq|Q1Q4T2|Q1Q4T2_KUEST	Q1Q4T2_KUEST Similar to 4-phosphopantotheoylcysteine decarboxylase OS=Kuenenia stuttgartiensis OX=174633 GN=KSMBR1_0352 PE=4 SV=1
531	1320	Q1Q040	164.52	35	35	51800000	3	3	8		14859	seq|Q1Q040|Q1Q040_KUEST	Q1Q040_KUEST Uncharacterized protein OS=Kuenenia stuttgartiensis OX=174633 GN=KSMBR1_1715 PE=4 SV=1
376	495	Q1Q4R7	164.49	31	31	20300000	8	8	12	Carbamidomethylation; Deamidation (NQ)	28546	seq|Q1Q4R7|Q1Q4R7_KUEST	Q1Q4R7_KUEST Triosephosphate isomerase OS=Kuenenia stuttgartiensis OX=174633 GN=tpiA PE=3 SV=1
535	554	Q1Q1Q7	164.45	21	21	4540000	6	6	7		49921	seq|Q1Q1Q7|Q1Q1Q7_KUEST	Q1Q1Q7_KUEST Serine--tRNA ligase OS=Kuenenia stuttgartiensis OX=174633 GN=serS PE=3 SV=1
483	426	Q1Q1K9	164.44	23	23	6300000	8	8	9	Carbamidomethylation; Deamidation (NQ)	49142	seq|Q1Q1K9|Q1Q1K9_KUEST	Q1Q1K9_KUEST Threonine synthase OS=Kuenenia stuttgartiensis OX=174633 GN=KSMBR1_0976 PE=3 SV=1
482	1322	Q1Q643	163.84	32	32	19200000	4	4	9		16280	seq|Q1Q643|Q1Q643_KUEST	Q1Q643_KUEST Strongly similar to bacterial general secretion protein G OS=Kuenenia stuttgartiensis OX=174633 GN=gspG PE=4 SV=1
619	703	Q1PYR5	163.83	16	16	2600000	5	5	6	Carbamidomethylation	62423	seq|Q1PYR5|Q1PYR5_KUEST	Q1PYR5_KUEST Similar to NAD(P) oxidoreductase, FAD-containing subunit OS=Kuenenia stuttgartiensis OX=174633 GN=KSMBR1_1277 PE=4 SV=1
492	424	Q1PUX2	163.75	20	20	9570000	7	7	8	Deamidation (NQ)	46982	seq|Q1PUX2|Q1PUX2_KUEST	Q1PUX2_KUEST Signal recognition particle receptor FtsY OS=Kuenenia stuttgartiensis OX=174633 GN=ftsY PE=3 SV=1
658	761	Q1Q4T4	163.24	21	21	2670000	4	4	5		34323	seq|Q1Q4T4|Q1Q4T4_KUEST	Q1Q4T4_KUEST Uncharacterized protein OS=Kuenenia stuttgartiensis OX=174633 GN=KSMBR1_0354 PE=4 SV=1
607	804	Q1PVW2	162.72	19	19	2780000	4	4	6		42937	seq|Q1PVW2|Q1PVW2_KUEST	Q1PVW2_KUEST Uncharacterized protein OS=Kuenenia stuttgartiensis OX=174633 GN=kustc0619 PE=3 SV=1
623	768	Q1PVJ6	162.69	14	14	3980000	4	4	6		46612	seq|Q1PVJ6|Q1PVJ6_KUEST	Q1PVJ6_KUEST Uncharacterized protein OS=Kuenenia stuttgartiensis OX=174633 GN=KSMBR1_2197 PE=4 SV=1
633	853	Q1Q400	162.5	46	46	1920000	4	4	6	Carbamidomethylation	17336	seq|Q1Q400|Q1Q400_KUEST	Q1Q400_KUEST Strongly similar to translation initiation factor IF-3 OS=Kuenenia stuttgartiensis OX=174633 GN=infC PE=3 SV=1
503	474	Q1PXK7	162.39	21	21	4230000	6	6	8	Deamidation (NQ)	51536	seq|Q1PXK7|Q1PXK7_KUEST	Q1PXK7_KUEST Uncharacterized protein OS=Kuenenia stuttgartiensis OX=174633 GN=kustc1218 PE=4 SV=1
465	632	Q1PVV9	162.32	18	18	14800000	5	5	9	Deamidation (NQ)	31117	seq|Q1PVV9|Q1PVV9_KUEST	Q1PVV9_KUEST Similarity to N-acetyl neuramic acid synthetase NeuB OS=Kuenenia stuttgartiensis OX=174633 GN=neuB PE=4 SV=1
622	746	Q1Q3B1	162.06	37	37	1600000	6	6	6	Carbamidomethylation	27578	seq|Q1Q3B1|Q1Q3B1_KUEST	Q1Q3B1_KUEST LysM domain-containing protein OS=Kuenenia stuttgartiensis OX=174633 GN=kuste3747 PE=4 SV=1
622	747	A0A2C9CAR7	162.06	37	37	1600000	6	6	6	Carbamidomethylation	27596	seq|A0A2C9CAR7|A0A2C9CAR7_KUEST	A0A2C9CAR7_KUEST Murein hydrolase activator NlpD OS=Kuenenia stuttgartiensis OX=174633 GN=nlpD PE=4 SV=1
578	871	Q1Q2E2	161.78	60	60	6530000	5	5	7		16331	seq|Q1Q2E2|Q1Q2E2_KUEST	Q1Q2E2_KUEST Calcium binding protein OS=Kuenenia stuttgartiensis OX=174633 GN=KSMBR1_0714 PE=4 SV=1
706	843	Q1PW01	161.59	26	26	2530000	4	4	5		30960	seq|Q1PW01|Q1PW01_KUEST	Q1PW01_KUEST Similar to dolichyl-phosphate beta-D-mannosyltransferase OS=Kuenenia stuttgartiensis OX=174633 GN=kustc0658 PE=4 SV=1
564	508	Q1PYG9	161.32	19	19	4090000	7	7	7		60392	seq|Q1PYG9|Q1PYG9_KUEST	Q1PYG9_KUEST Methionine--tRNA ligase OS=Kuenenia stuttgartiensis OX=174633 GN=metG PE=3 SV=1
707	844	A0A2C9CHS5	161.22	55	55	16300000	4	4	5		15644	seq|A0A2C9CHS5|A0A2C9CHS5_KUEST	A0A2C9CHS5_KUEST 50S ribosomal protein L16 OS=Kuenenia stuttgartiensis OX=174633 GN=rplP PE=3 SV=1
532	1366	Q1Q1C7	161.12	13	13	36600000	3	3	8	Deamidation (NQ); Oxidation (M)	32658	seq|Q1Q1C7|Q1Q1C7_KUEST	Q1Q1C7_KUEST Product OS=Kuenenia stuttgartiensis OX=174633 GN=focA_2 PE=4 SV=1
699	749	Q1Q7H8	160.88	28	28	5430000	5	5	5		29853	seq|Q1Q7H8|Q1Q7H8_KUEST	Q1Q7H8_KUEST Acyl-[acyl-carrier-protein]--UDP-N-acetylglucosamine O-acyltransferase OS=Kuenenia stuttgartiensis OX=174633 GN=LpxA PE=3 SV=1
699	750	A0A2C9CIG8	160.88	28	28	5430000	5	5	5		29839	seq|A0A2C9CIG8|A0A2C9CIG8_KUEST	A0A2C9CIG8_KUEST Acyl-[acyl-carrier-protein]--UDP-N-acetylglucosamine O-acyltransferase OS=Kuenenia stuttgartiensis OX=174633 GN=lpxA PE=3 SV=1
556	713	Q1Q7B3	160.69	19	19	2560000	5	5	7		36279	seq|Q1Q7B3|Q1Q7B3_KUEST	Q1Q7B3_KUEST Similar to octaprenyl diphosphate synthase OS=Kuenenia stuttgartiensis OX=174633 GN=IspB PE=3 SV=1
513	463	Q1Q338	160.68	17	17	6410000	8	8	8		62517	seq|Q1Q338|Q1Q338_KUEST	Q1Q338_KUEST Similar to adenylylsulfate reductase chain A OS=Kuenenia stuttgartiensis OX=174633 GN=apsA PE=4 SV=1
354	504	Q1Q156	159.88	36	36	32100000	7	7	13	Carbamidomethylation; Deamidation (NQ)	25032	seq|Q1Q156|Q1Q156_KUEST	Q1Q156_KUEST Adenylate kinase OS=Kuenenia stuttgartiensis OX=174633 GN=adk PE=3 SV=1
679	888	Q1Q170	159.79	39	39	23200000	4	4	5	Carbamidomethylation; Deamidation (NQ)	13370	seq|Q1Q170|Q1Q170_KUEST	Q1Q170_KUEST 30S ribosomal protein S11 OS=Kuenenia stuttgartiensis OX=174633 GN=rpsK PE=3 SV=1
417	506	Q1PVT9	159.58	22	22	12600000	7	5	11		39154	seq|Q1PVT9|Q1PVT9_KUEST	Q1PVT9_KUEST Transposase_31 domain-containing protein OS=Kuenenia stuttgartiensis OX=174633 GN=kustc0606 PE=4 SV=1
496	532	Q1PZF1	159.47	26	26	3040000	7	7	8	Carbamidomethylation; Deamidation (NQ)	48714	seq|Q1PZF1|Q1PZF1_KUEST	Q1PZF1_KUEST Similar to universal stress protein UspA OS=Kuenenia stuttgartiensis OX=174633 GN=uspA PE=4 SV=1
713	911	Q1Q2J0	159.45	32	32	9130000	4	4	5		18407	seq|Q1Q2J0|Q1Q2J0_KUEST	Q1Q2J0_KUEST Molybdenum cofactor biosynthesis protein B OS=Kuenenia stuttgartiensis OX=174633 GN=moaB PE=3 SV=1
474	417	A0A2C9CEW1	158.94	31	31	4650000	8	8	9		40173	seq|A0A2C9CEW1|A0A2C9CEW1_KUEST	A0A2C9CEW1_KUEST Uncharacterized protein OS=Kuenenia stuttgartiensis OX=174633 GN=atoC_5 PE=4 SV=1
474	418	Q1Q0E4	158.94	30	30	4650000	8	8	9		41022	seq|Q1Q0E4|Q1Q0E4_KUEST	Q1Q0E4_KUEST Similar to sigma 54 response regulatory protein OS=Kuenenia stuttgartiensis OX=174633 GN=atoC PE=4 SV=1
637	886	A0A2C9CJP8	158.92	17	17	9800000	5	5	6		43091	seq|A0A2C9CJP8|A0A2C9CJP8_KUEST	A0A2C9CJP8_KUEST Uncharacterized protein OS=Kuenenia stuttgartiensis OX=174633 GN=KSMBR1_3666 PE=4 SV=1
530	887	Q1Q2T3	158.87	85	85	15700000	4	4	8		7593	seq|Q1Q2T3|Q1Q2T3_KUEST	Q1Q2T3_KUEST DNA-directed RNA polymerase subunit omega OS=Kuenenia stuttgartiensis OX=174633 GN=rpoZ PE=3 SV=1
456	356	Q1PYZ6	158.3	13	13	5770000	9	9	9	Deamidation (NQ)	87925	seq|Q1PYZ6|Q1PYZ6_KUEST	Q1PYZ6_KUEST DNA topoisomerase 1 OS=Kuenenia stuttgartiensis OX=174633 GN=topA PE=3 SV=1
793	889	Q1Q2F2	158.25	23	23	10700000	4	4	4	Deamidation (NQ)	19805	seq|Q1Q2F2|Q1Q2F2_KUEST	Q1Q2F2_KUEST Uncharacterized protein OS=Kuenenia stuttgartiensis OX=174633 GN=KSMBR1_0707 PE=4 SV=1
460	498	seq_11654_1	158.13	15	15	1490000	8	1	9		60158	seq_11654_1	#N/A
889	1012	Q1PXH6	157.93	27	27	3350000	3	3	3		17375	seq|Q1PXH6|Q1PXH6_KUEST	Q1PXH6_KUEST Universal stress protein OS=Kuenenia stuttgartiensis OX=174633 GN=kustc1180 PE=3 SV=1
889	1013	A0A2C9CIA1	157.93	27	27	3350000	3	3	3		17366	seq|A0A2C9CIA1|A0A2C9CIA1_KUEST	A0A2C9CIA1_KUEST Universal stress protein OS=Kuenenia stuttgartiensis OX=174633 GN=KSMBR1_2929 PE=3 SV=1
571	625	Q1Q3C8	157.8	15	15	3490000	6	6	7		66198	seq|Q1Q3C8|Q1Q3C8_KUEST	Q1Q3C8_KUEST Elongation factor 4 OS=Kuenenia stuttgartiensis OX=174633 GN=lepA PE=3 SV=1
571	626	A0A2C9CAJ3	157.8	15	15	3490000	6	6	7		67419	seq|A0A2C9CAJ3|A0A2C9CAJ3_KUEST	A0A2C9CAJ3_KUEST Elongation factor 4 OS=Kuenenia stuttgartiensis OX=174633 GN=lepA PE=3 SV=1
512	455	seq_314_15	157.76	13	13	449000	8	1	8		58092	seq_314_15	#N/A
539	497	Q1Q2E8	157.65	8	8	8880000	7	7	7		124213	seq|Q1Q2E8|Q1Q2E8_KUEST	Q1Q2E8_KUEST Uncharacterized protein OS=Kuenenia stuttgartiensis OX=174633 GN=KSMBR1_0718 PE=4 SV=1
666	668	Q1Q2I9	157.6	38	38	8220000	5	5	5	Carbamidomethylation	16199	seq|Q1Q2I9|Q1Q2I9_KUEST	Q1Q2I9_KUEST MOSC domain-containing protein OS=Kuenenia stuttgartiensis OX=174633 GN=KSMBR1_0669 PE=4 SV=1
747	935	Q1PXI2	157.3	27	27	9590000	3	3	4		18006	seq|Q1PXI2|Q1PXI2_KUEST	Q1PXI2_KUEST Similar to heme d1 synthesis protein NirD/nirG OS=Kuenenia stuttgartiensis OX=174633 GN=nirD/nirG PE=4 SV=1
477	459	Q1PWG8	156.92	31	31	5120000	7	7	9		44396	seq|Q1PWG8|Q1PWG8_KUEST	Q1PWG8_KUEST NADH-quinone oxidoreductase subunit D OS=Kuenenia stuttgartiensis OX=174633 GN=nuoD PE=3 SV=1
690	684	Q1Q2C3	156.74	15	15	5760000	5	5	5	Carbamidomethylation	53673	seq|Q1Q2C3|Q1Q2C3_KUEST	Q1Q2C3_KUEST Phospholipase D OS=Kuenenia stuttgartiensis OX=174633 GN=pld_1 PE=4 SV=1
511	445	Q1Q3U6	156.71	30	30	4320000	7	7	8		38145	seq|Q1Q3U6|Q1Q3U6_KUEST	Q1Q3U6_KUEST Tryptophan--tRNA ligase OS=Kuenenia stuttgartiensis OX=174633 GN=trpS PE=3 SV=1
536	441	Q1Q1N6	156.53	10	10	3240000	7	7	7	Deamidation (NQ)	87461	seq|Q1Q1N6|Q1Q1N6_KUEST	Q1Q1N6_KUEST Uncharacterized protein OS=Kuenenia stuttgartiensis OX=174633 GN=KSMBR1_0957 PE=4 SV=1
473	903	A0A2C9CGT0	156.3	40	40	6720000	5	5	9	Deamidation (NQ)	15766	seq|A0A2C9CGT0|A0A2C9CGT0_KUEST	A0A2C9CGT0_KUEST Uncharacterized protein OS=Kuenenia stuttgartiensis OX=174633 GN=KSMBR1_2403 PE=4 SV=1
606	798	Q1Q3B0	156.19	58	58	5600000	4	4	6		12785	seq|Q1Q3B0|Q1Q3B0_KUEST	Q1Q3B0_KUEST Nucleoid-associated protein KSMBR1_0183 OS=Kuenenia stuttgartiensis OX=174633 GN=KSMBR1_0183 PE=3 SV=1
669	723	Q1Q1F0	155.91	45	45	2360000	5	5	5	Carbamidomethylation	18687	seq|Q1Q1F0|Q1Q1F0_KUEST	Q1Q1F0_KUEST UVR domain-containing protein OS=Kuenenia stuttgartiensis OX=174633 GN=KSMBR1_1054 PE=4 SV=1
600	654	Q1PUG5	155.5	19	19	2490000	5	5	6		37953	seq|Q1PUG5|Q1PUG5_KUEST	Q1PUG5_KUEST Similar to thyroid hormone sulfotransferase OS=Kuenenia stuttgartiensis OX=174633 GN=KSMBR1_3149 PE=4 SV=1
630	609	Q1PYF2	155.45	14	14	4510000	6	6	6		61950	seq|Q1PYF2|Q1PYF2_KUEST	Q1PYF2_KUEST Uncharacterized protein OS=Kuenenia stuttgartiensis OX=174633 GN=kustd1372 PE=4 SV=1
634	859	Q1PY58	154.9	43	43	25800000	4	4	6	Carbamidomethylation	10944	seq|Q1PY58|Q1PY58_KUEST	Q1PY58_KUEST CxxC_CXXC_SSSS domain-containing protein OS=Kuenenia stuttgartiensis OX=174633 GN=KSMBR1_1937 PE=4 SV=1
588	611	A0A2C9CBW0	154.8	26	26	3510000	5	5	6		35933	seq|A0A2C9CBW0|A0A2C9CBW0_KUEST	A0A2C9CBW0_KUEST Uncharacterized protein OS=Kuenenia stuttgartiensis OX=174633 GN=KSMBR1_0684 PE=3 SV=1
588	623	Q1Q2H0	154.8	26	26	3510000	5	5	6		35924	seq|Q1Q2H0|Q1Q2H0_KUEST	Q1Q2H0_KUEST Uncharacterized protein OS=Kuenenia stuttgartiensis OX=174633 GN=kuste3456 PE=3 SV=1
484	432	Q1Q157	154.8	18	18	25100000	8	8	9		50801	seq|Q1Q157|Q1Q157_KUEST	Q1Q157_KUEST Protein translocase subunit SecY OS=Kuenenia stuttgartiensis OX=174633 GN=secY PE=3 SV=1
498	649	Q1PXX0	154.72	6	6	2160000	5	5	8		140004	seq|Q1PXX0|Q1PXX0_KUEST	Q1PXX0_KUEST Uncharacterized protein OS=Kuenenia stuttgartiensis OX=174633 GN=kustd2138 PE=4 SV=1
538	422	Q1Q3S4	154.52	33	33	3780000	7	7	7		36776	seq|Q1Q3S4|Q1Q3S4_KUEST	Q1Q3S4_KUEST Uncharacterized protein OS=Kuenenia stuttgartiensis OX=174633 GN=kuste3892 PE=4 SV=1
592	696	Q1PXQ6	154.42	35	35	3020000	6	6	6		27846	seq|Q1PXQ6|Q1PXQ6_KUEST	Q1PXQ6_KUEST PRC-barrel domain protein OS=Kuenenia stuttgartiensis OX=174633 GN=KSMBR1_1810 PE=4 SV=1
413	376	Q1Q401	154.36	15	15	9010000	8	8	11	Carbamidomethylation	73812	seq|Q1Q401|Q1Q401_KUEST	Q1Q401_KUEST Threonine--tRNA ligase OS=Kuenenia stuttgartiensis OX=174633 GN=thrS PE=3 SV=1
696	730	Q1Q4I4	154.33	18	18	2710000	5	5	5	Carbamidomethylation; Deamidation (NQ)	51668	seq|Q1Q4I4|Q1Q4I4_KUEST	Q1Q4I4_KUEST Pyruvate kinase OS=Kuenenia stuttgartiensis OX=174633 GN=pykF PE=3 SV=1
546	822	A0A2C9CJE4	153.87	27	27	10300000	4	4	7	Carbamidomethylation	19936	seq|A0A2C9CJE4|A0A2C9CJE4_KUEST	A0A2C9CJE4_KUEST Strongly similar to acetolactate synthase regulatory subunit OS=Kuenenia stuttgartiensis OX=174633 GN=ilvN PE=4 SV=1
553	639	Q1Q5X3	153.74	25	25	7230000	5	5	7		26742	seq|Q1Q5X3|Q1Q5X3_KUEST	Q1Q5X3_KUEST Ion-translocating oxidoreductase complex subunit G OS=Kuenenia stuttgartiensis OX=174633 GN=rnfG PE=3 SV=1
767	807	Q1PZ59	153.61	23	23	1070000	4	4	4	Carbamidomethylation	42195	seq|Q1PZ59|Q1PZ59_KUEST	Q1PZ59_KUEST GDP-mannose 4,6-dehydratase OS=Kuenenia stuttgartiensis OX=174633 GN=gmd PE=3 SV=1
843	939	Q1Q200	153.59	57	57	5290000	3	3	3	Carbamidomethylation	10368	seq|Q1Q200|Q1Q200_KUEST	Q1Q200_KUEST Uncharacterized protein OS=Kuenenia stuttgartiensis OX=174633 GN=kuste3269 PE=4 SV=1
487	509	Q1Q6B8	153.34	45	45	12600000	7	7	9	Carbamidomethylation	17158	seq|Q1Q6B8|Q1Q6B8_KUEST	Q1Q6B8_KUEST Transcriptional regulator MraZ OS=Kuenenia stuttgartiensis OX=174633 GN=mraZ PE=3 SV=1
739	985	Q1Q4Y9	152.69	6	6	1760000	4	4	4	Deamidation (NQ)	102777	seq|Q1Q4Y9|Q1Q4Y9_KUEST	Q1Q4Y9_KUEST Uncharacterized protein OS=Kuenenia stuttgartiensis OX=174633 GN=KSMBR1_0307 PE=3 SV=1
587	603	Q1PZ31	152.49	11	11	5190000	5	5	6	Carbamidomethylation	70107	seq|Q1PZ31|Q1PZ31_KUEST	Q1PZ31_KUEST ATP-dependent zinc metalloprotease FtsH OS=Kuenenia stuttgartiensis OX=174633 GN=ftsH PE=3 SV=1
677	847	Q1Q4T1	152.44	60	60	7450000	4	4	5		16461	seq|Q1Q4T1|Q1Q4T1_KUEST	Q1Q4T1_KUEST Deoxyuridine 5'-triphosphate nucleotidohydrolase OS=Kuenenia stuttgartiensis OX=174633 GN=dut PE=3 SV=1
654	945	Q1Q4S1	151.74	44	44	13100000	4	4	5	Carbamidomethylation	8707	seq|Q1Q4S1|Q1Q4S1_KUEST	Q1Q4S1_KUEST Uncharacterized protein OS=Kuenenia stuttgartiensis OX=174633 GN=KSMBR1_0360 PE=4 SV=1
608	895	Q1PWK8	151.51	35	35	6790000	6	6	6	Deamidation (NQ)	18084	seq|Q1PWK8|Q1PWK8_KUEST	Q1PWK8_KUEST Similar to thiol-disulfide oxidoreductase OS=Kuenenia stuttgartiensis OX=174633 GN=KSMBR1_2498 PE=4 SV=1
593	797	Q1Q1K3	150.98	15	15	3280000	5	5	6	Deamidation (NQ)	54960	seq|Q1Q1K3|Q1Q1K3_KUEST	Q1Q1K3_KUEST Aspartyl/glutamyl-tRNA(Asn/Gln) amidotransferase subunit B OS=Kuenenia stuttgartiensis OX=174633 GN=gatB PE=3 SV=1
901	1061	Q1Q152	150.93	33	33	15700000	3	3	3		12916	seq|Q1Q152|Q1Q152_KUEST	Q1Q152_KUEST 50S ribosomal protein L22 OS=Kuenenia stuttgartiensis OX=174633 GN=rplV PE=3 SV=1
341	705	Q1Q159	150.91	34	34	57600000	6	6	14	Oxidation (M)	17403	seq|Q1Q159|Q1Q159_KUEST	Q1Q159_KUEST 30S ribosomal protein S5 OS=Kuenenia stuttgartiensis OX=174633 GN=rpsE PE=3 SV=1
740	753	A0A2C9CE18	150.74	13	13	4130000	4	4	4	Carbamidomethylation	47702	seq|A0A2C9CE18|A0A2C9CE18_KUEST	A0A2C9CE18_KUEST Uncharacterized protein OS=Kuenenia stuttgartiensis OX=174633 GN=KSMBR1_0463 PE=4 SV=1
740	800	Q1Q4D3	150.74	13	13	4130000	4	4	4	Carbamidomethylation	47656	seq|Q1Q4D3|Q1Q4D3_KUEST	Q1Q4D3_KUEST Uncharacterized protein OS=Kuenenia stuttgartiensis OX=174633 GN=kuste4118 PE=4 SV=1
596	573	Q1Q0Z9	150.61	26	26	4050000	6	6	6		30385	seq|Q1Q0Z9|Q1Q0Z9_KUEST	Q1Q0Z9_KUEST Uncharacterized protein OS=Kuenenia stuttgartiensis OX=174633 GN=KSMBR1_2761 PE=4 SV=1
462	361	Q1Q013	150.37	22	22	6180000	9	9	9	Carbamidomethylation	56256	seq|Q1Q013|Q1Q013_KUEST	Q1Q013_KUEST Strongly similar to phosphomannomutase OS=Kuenenia stuttgartiensis OX=174633 GN=MANB PE=3 SV=1
665	653	Q1Q668	150.33	22	22	17000000	5	5	5	Carbamidomethylation	36020	seq|Q1Q668|Q1Q668_KUEST	Q1Q668_KUEST Similar to pyruvate dehydrogenase (Lipoamide) E1 component alpha chain OS=Kuenenia stuttgartiensis OX=174633 GN=pdhA PE=4 SV=1
691	702	Q1Q2S7	150.16	14	14	2030000	5	5	5		51699	seq|Q1Q2S7|Q1Q2S7_KUEST	Q1Q2S7_KUEST Similar to serine proteinase DegP OS=Kuenenia stuttgartiensis OX=174633 GN=degP PE=4 SV=1
534	507	Q1Q619	149.97	8	8	1570000	7	7	7		132140	seq|Q1Q619|Q1Q619_KUEST	Q1Q619_KUEST Uncharacterized protein OS=Kuenenia stuttgartiensis OX=174633 GN=kuste2268 PE=4 SV=1
534	511	A0A2C9CJA2	149.97	8	8	1570000	7	7	7		132117	seq|A0A2C9CJA2|A0A2C9CJA2_KUEST	A0A2C9CJA2_KUEST Uncharacterized protein OS=Kuenenia stuttgartiensis OX=174633 GN=KSMBR1_3269 PE=4 SV=1
672	757	Q1PV60	149.93	23	23	7050000	5	5	5	Carbamidomethylation	42117	seq|Q1PV60|Q1PV60_KUEST	Q1PV60_KUEST PEGA domain-containing protein OS=Kuenenia stuttgartiensis OX=174633 GN=KSMBR1_2074 PE=4 SV=1
678	872	seq_727_9	149.32	57	57	10600000	4	4	5		11951	seq_727_9	#N/A
678	874	A0A2C9CKI2	149.32	50	50	10600000	4	4	5		13945	seq|A0A2C9CKI2|A0A2C9CKI2_KUEST	A0A2C9CKI2_KUEST Uncharacterized protein OS=Kuenenia stuttgartiensis OX=174633 GN=KSMBR1_3707 PE=4 SV=1
708	857	Q1PXH4	148.82	28	28	3530000	4	4	5		24638	seq|Q1PXH4|Q1PXH4_KUEST	Q1PXH4_KUEST fn3_3 domain-containing protein OS=Kuenenia stuttgartiensis OX=174633 GN=KSMBR1_2931 PE=4 SV=1
659	788	Q1PXI6	148.65	21	21	3700000	4	4	5		28744	seq|Q1PXI6|Q1PXI6_KUEST	Q1PXI6_KUEST Uncharacterized protein OS=Kuenenia stuttgartiensis OX=174633 GN=KSMBR1_2936 PE=4 SV=1
602	659	Q1Q1C4	148.59	9	9	1990000	5	5	6	Deamidation (NQ)	116632	seq|Q1Q1C4|Q1Q1C4_KUEST	Q1Q1C4_KUEST Similar to maltooligosyl trehalose synthase treY OS=Kuenenia stuttgartiensis OX=174633 GN=treY PE=4 SV=1
890	1014	Q1Q679	148.47	9	9	530000	3	3	3		63451	seq|Q1Q679|Q1Q679_KUEST	Q1Q679_KUEST Similar to pyruvate synthase alpha chain OS=Kuenenia stuttgartiensis OX=174633 GN=KSMBR1_3321 PE=4 SV=1
544	643	A0A2C9CKK6	148.43	52	52	3830000	5	5	7	Carbamidomethylation	16466	seq|A0A2C9CKK6|A0A2C9CKK6_KUEST	A0A2C9CKK6_KUEST Strongly similar to nitrogen regulatory protein P-II OS=Kuenenia stuttgartiensis OX=174633 GN=nrp_4 PE=4 SV=1
667	697	A0A2C9CCW3	148.12	17	17	3150000	5	5	5	Carbamidomethylation	47363	seq|A0A2C9CCW3|A0A2C9CCW3_KUEST	A0A2C9CCW3_KUEST Adenylosuccinate synthetase OS=Kuenenia stuttgartiensis OX=174633 GN=purA PE=3 SV=1
667	698	Q1PYE7	148.12	17	17	3150000	5	5	5	Carbamidomethylation	47349	seq|Q1PYE7|Q1PYE7_KUEST	Q1PYE7_KUEST Adenylosuccinate synthetase OS=Kuenenia stuttgartiensis OX=174633 GN=purA PE=3 SV=1
726	1106	Q1Q4L7	148.01	13	13	1590000	3	3	5	Deamidation (NQ)	29871	seq|Q1Q4L7|Q1Q4L7_KUEST	Q1Q4L7_KUEST Uncharacterized protein OS=Kuenenia stuttgartiensis OX=174633 GN=KSMBR1_0408 PE=4 SV=1
527	599	Q1PXI9	147.62	56	56	19200000	6	6	8		15772	seq|Q1PXI9|Q1PXI9_KUEST	Q1PXI9_KUEST BFN domain-containing protein OS=Kuenenia stuttgartiensis OX=174633 GN=kustc1203 PE=4 SV=1
764	789	Q1Q414	147.09	10	10	1000000	4	4	4		61175	seq|Q1Q414|Q1Q414_KUEST	Q1Q414_KUEST Uncharacterized protein OS=Kuenenia stuttgartiensis OX=174633 GN=kuste3996 PE=4 SV=1
635	869	Q1Q160	146.85	37	37	18200000	5	5	6	Carbamidomethylation	13699	seq|Q1Q160|Q1Q160_KUEST	Q1Q160_KUEST 50S ribosomal protein L18 OS=Kuenenia stuttgartiensis OX=174633 GN=rplR PE=3 SV=1
635	870	A0A2C9CIB7	146.85	37	37	18200000	5	5	6	Carbamidomethylation	13671	seq|A0A2C9CIB7|A0A2C9CIB7_KUEST	A0A2C9CIB7_KUEST 50S ribosomal protein L18 OS=Kuenenia stuttgartiensis OX=174633 GN=rplR PE=3 SV=1
523	521	Q1Q778	146.31	21	21	6050000	7	7	8	Deamidation (NQ)	74520	seq|Q1Q778|Q1Q778_KUEST	Q1Q778_KUEST Strongly similar to transketolase 1 thiamin-binding isozyme OS=Kuenenia stuttgartiensis OX=174633 GN=tktA PE=3 SV=1
589	771	Q1Q5M8	146.06	16	16	3780000	5	5	6	Carbamidomethylation; Deamidation (NQ)	32948	seq|Q1Q5M8|Q1Q5M8_KUEST	Q1Q5M8_KUEST Similar to anaerobic sulfite reductase subunit C OS=Kuenenia stuttgartiensis OX=174633 GN=asrC PE=3 SV=1
509	414	Q1PY13	145.71	13	13	2510000	8	8	8		96852	seq|Q1PY13|Q1PY13_KUEST	Q1PY13_KUEST Uncharacterized protein OS=Kuenenia stuttgartiensis OX=174633 GN=KSMBR1_1899 PE=4 SV=1
789	846	Q1PUG9	145.38	14	14	2630000	4	4	4		46444	seq|Q1PUG9|Q1PUG9_KUEST	Q1PUG9_KUEST Similar to glycosyl transferase family 1 OS=Kuenenia stuttgartiensis OX=174633 GN=kustb0129 PE=4 SV=1
510	444	Q1Q1N7	145.3	36	36	2830000	7	7	8	Deamidation (NQ)	37145	seq|Q1Q1N7|Q1Q1N7_KUEST	Q1Q1N7_KUEST Uncharacterized protein OS=Kuenenia stuttgartiensis OX=174633 GN=KSMBR1_0958 PE=4 SV=1
719	1024	seq_318_15	144.81	29	29	2610000	3	3	5	Deamidation (NQ)	18270	seq_318_15	#N/A
719	1025	Q1PWV9	144.81	28	28	2610000	3	3	5	Deamidation (NQ)	18742	seq|Q1PWV9|Q1PWV9_KUEST	Q1PWV9_KUEST Similar to thioredoxin-like protein OS=Kuenenia stuttgartiensis OX=174633 GN=tlpA PE=4 SV=1
480	662	Q1PYJ8	144.41	32	32	30600000	6	6	9	Carbamidomethylation	19198	seq|Q1PYJ8|Q1PYJ8_KUEST	Q1PYJ8_KUEST Uncharacterized protein OS=Kuenenia stuttgartiensis OX=174633 GN=KSMBR1_1163 PE=4 SV=1
507	878	Q1PVP7	144.35	26	26	9160000	4	4	8	Deamidation (NQ)	19342	seq|Q1PVP7|Q1PVP7_KUEST	Q1PVP7_KUEST Rubrerythrin domain-containing protein OS=Kuenenia stuttgartiensis OX=174633 GN=KSMBR1_2235 PE=4 SV=1
716	1019	Q1Q5P3	144.33	47	47	6050000	4	4	5	Carbamidomethylation	9352	seq|Q1Q5P3|Q1Q5P3_KUEST	Q1Q5P3_KUEST Similar to response regulator sirA OS=Kuenenia stuttgartiensis OX=174633 GN=SirA PE=3 SV=1
682	1042	Q1PXZ8	144.2	43	43	6800000	3	3	5	Carbamidomethylation	13702	seq|Q1PXZ8|Q1PXZ8_KUEST	Q1PXZ8_KUEST Response regulatory domain-containing protein OS=Kuenenia stuttgartiensis OX=174633 GN=KSMBR1_1895 PE=4 SV=1
675	828	Q1Q5X4	143.95	19	19	7390000	4	4	5		37234	seq|Q1Q5X4|Q1Q5X4_KUEST	Q1Q5X4_KUEST Ion-translocating oxidoreductase complex subunit D OS=Kuenenia stuttgartiensis OX=174633 GN=rfnD PE=3 SV=1
567	593	Q1Q5P9	143.39	10	10	3360000	6	6	7		106941	seq|Q1Q5P9|Q1Q5P9_KUEST	Q1Q5P9_KUEST Valine--tRNA ligase OS=Kuenenia stuttgartiensis OX=174633 GN=valS PE=3 SV=1
650	728	Q1PXJ8	143.33	24	24	3120000	5	5	5		39620	seq|Q1PXJ8|Q1PXJ8_KUEST	Q1PXJ8_KUEST Peptidase_S49 domain-containing protein OS=Kuenenia stuttgartiensis OX=174633 GN=kustc1209 PE=4 SV=1
650	729	A0A2C9CIG7	143.33	24	24	3120000	5	5	5		39606	seq|A0A2C9CIG7|A0A2C9CIG7_KUEST	A0A2C9CIG7_KUEST Peptidase_S49 domain-containing protein OS=Kuenenia stuttgartiensis OX=174633 GN=KSMBR1_2956 PE=4 SV=1
636	885	Q1Q022	143.25	20	20	2700000	4	4	6		36498	seq|Q1Q022|Q1Q022_KUEST	Q1Q022_KUEST Protein GrpE OS=Kuenenia stuttgartiensis OX=174633 GN=grpE PE=3 SV=1
514	468	Q1PVV7	142.99	18	18	8110000	8	8	8		49021	seq|Q1PVV7|Q1PVV7_KUEST	Q1PVV7_KUEST Similar to glutamate-1-semialdehyde 2,1-aminomutase OS=Kuenenia stuttgartiensis OX=174633 GN=hemL PE=3 SV=1
548	1196	Q1PVI6	142.92	12	12	72100000	2	2	7	Deamidation (NQ)	24755	seq|Q1PVI6|Q1PVI6_KUEST	Q1PVI6_KUEST Lipoyl-binding domain-containing protein OS=Kuenenia stuttgartiensis OX=174633 GN=kustc0487 PE=4 SV=1
797	899	Q1PV65	142.68	8	8	5010000	4	4	4		63811	seq|Q1PV65|Q1PV65_KUEST	Q1PV65_KUEST Similar to ammonium transport protein amtB OS=Kuenenia stuttgartiensis OX=174633 GN=amtB/amt1 PE=4 SV=1
646	801	Q1PUL9	141.99	9	9	2380000	5	5	5		50259	seq|Q1PUL9|Q1PUL9_KUEST	Q1PUL9_KUEST Uncharacterized protein OS=Kuenenia stuttgartiensis OX=174633 GN=kustb0176 PE=4 SV=1
646	802	A0A2C9CJB4	141.99	9	9	2380000	5	5	5		50190	seq|A0A2C9CJB4|A0A2C9CJB4_KUEST	A0A2C9CJB4_KUEST Uncharacterized protein OS=Kuenenia stuttgartiensis OX=174633 GN=KSMBR1_3186 PE=4 SV=1
750	664	Q1Q6M7	141.28	8	8	3230000	4	4	4	Deamidation (NQ)	65042	seq|Q1Q6M7|Q1Q6M7_KUEST	Q1Q6M7_KUEST Similar to membrane associated lipoprotein involved in thiamine biosynthesis apbE OS=Kuenenia stuttgartiensis OX=174633 GN=apbE PE=4 SV=1
384	1358	seq_1546_8	141.27	6	6	309000	2	1	12	Carbamidomethylation	43392	seq_1546_8	#N/A
705	840	Q1PYP3	141.24	10	10	4330000	4	4	5		48783	seq|Q1PYP3|Q1PYP3_KUEST	Q1PYP3_KUEST Uncharacterized protein OS=Kuenenia stuttgartiensis OX=174633 GN=kustd1461 PE=4 SV=1
671	744	Q1PZG1	140.86	9	9	12400000	5	5	5	Deamidation (NQ)	63726	seq|Q1PZG1|Q1PZG1_KUEST	Q1PZG1_KUEST Membrane protein insertase YidC OS=Kuenenia stuttgartiensis OX=174633 GN=YidC PE=3 SV=1
453	1102	A0A2C9CBK7	140.64	50	50	90800000	3	3	10	Carbamidomethylation; Deamidation (NQ); Oxidation (M)	7192	seq|A0A2C9CBK7|A0A2C9CBK7_KUEST	A0A2C9CBK7_KUEST Uncharacterized protein OS=Kuenenia stuttgartiensis OX=174633 GN=KSMBR1_0556 PE=4 SV=1
453	1103	Q1Q6V0	140.64	40	40	90800000	3	3	10	Carbamidomethylation; Deamidation (NQ); Oxidation (M)	9345	seq|Q1Q6V0|Q1Q6V0_KUEST	Q1Q6V0_KUEST Uncharacterized protein OS=Kuenenia stuttgartiensis OX=174633 GN=kuste2545 PE=4 SV=1
917	1324	Q1Q4S6	140.59	7	7	1050000	2	2	3		66792	seq|Q1Q4S6|Q1Q4S6_KUEST	Q1Q4S6_KUEST DUF1858 domain-containing protein OS=Kuenenia stuttgartiensis OX=174633 GN=KSMBR1_0347 PE=4 SV=1
760	764	seq_10783_1	140.41	32	32	738000	4	1	4	Carbamidomethylation	20787	seq_10783_1	#N/A
543	610	Q1PXJ6	140.14	13	13	5400000	6	6	7		56302	seq|Q1PXJ6|Q1PXJ6_KUEST	Q1PXJ6_KUEST Cysteine--tRNA ligase OS=Kuenenia stuttgartiensis OX=174633 GN=cysS PE=3 SV=1
773	883	Q1PVK3	140.01	22	22	6230000	4	4	4	Carbamidomethylation	27587	seq|Q1PVK3|Q1PVK3_KUEST	Q1PVK3_KUEST Pyridoxal phosphate homeostasis protein OS=Kuenenia stuttgartiensis OX=174633 GN=kustc0509 PE=3 SV=1
676	831	Q1Q3J1	139.95	14	14	1250000	4	4	5		52725	seq|Q1Q3J1|Q1Q3J1_KUEST	Q1Q3J1_KUEST Uncharacterized protein OS=Kuenenia stuttgartiensis OX=174633 GN=KSMBR1_0104 PE=4 SV=1
807	1017	A0A2C9CF55	139.73	34	34	5490000	3	3	4		14667	seq|A0A2C9CF55|A0A2C9CF55_KUEST	A0A2C9CF55_KUEST VOC domain-containing protein OS=Kuenenia stuttgartiensis OX=174633 GN=gloA_1 PE=4 SV=1
628	979	Q1Q2H1	139.44	24	24	3780000	3	3	6	Deamidation (NQ)	19564	seq|Q1Q2H1|Q1Q2H1_KUEST	Q1Q2H1_KUEST Uncharacterized protein OS=Kuenenia stuttgartiensis OX=174633 GN=KSMBR1_0685 PE=4 SV=1
586	546	Q1Q1N5	139.21	9	9	2460000	5	5	6	Deamidation (NQ)	77228	seq|Q1Q1N5|Q1Q1N5_KUEST	Q1Q1N5_KUEST Strongly similar to acetyl-CoA synthetase (ADP-forming) protein OS=Kuenenia stuttgartiensis OX=174633 GN=acetyl-CoA PE=4 SV=1
735	821	A0A2C9CIP5	138.98	6	6	1560000	4	4	4		88057	seq|A0A2C9CIP5|A0A2C9CIP5_KUEST	A0A2C9CIP5_KUEST Uncharacterized protein OS=Kuenenia stuttgartiensis OX=174633 GN=KSMBR1_2999 PE=4 SV=1
698	743	Q1Q0J0	138.82	26	26	3570000	5	5	5	Carbamidomethylation	24513	seq|Q1Q0J0|Q1Q0J0_KUEST	Q1Q0J0_KUEST Uncharacterized protein OS=Kuenenia stuttgartiensis OX=174633 GN=KSMBR1_3616 PE=4 SV=1
629	607	Q1Q4Q3	137.91	15	15	2520000	6	6	6		69324	seq|Q1Q4Q3|Q1Q4Q3_KUEST	Q1Q4Q3_KUEST Strongly similar to GTP-binding protein TypA OS=Kuenenia stuttgartiensis OX=174633 GN=KSMBR1_0377 PE=4 SV=1
759	1330	A0A2C9CIU1	137.83	65	65	25200000	3	3	4	Carbamidomethylation	7394	seq|A0A2C9CIU1|A0A2C9CIU1_KUEST	A0A2C9CIU1_KUEST Uncharacterized protein OS=Kuenenia stuttgartiensis OX=174633 GN=KSMBR1_3343 PE=4 SV=1
751	666	seq_882_2	137.83	13	13	7700000	4	4	4		43748	seq_882_2	#N/A
778	981	Q1PYZ7	137.77	33	33	2410000	3	3	4		13650	seq|Q1PYZ7|Q1PYZ7_KUEST	Q1PYZ7_KUEST DUF2294 domain-containing protein OS=Kuenenia stuttgartiensis OX=174633 GN=KSMBR1_1334 PE=4 SV=1
579	890	Q1PYR7	137.67	16	16	4180000	5	5	7		31764	seq|Q1PYR7|Q1PYR7_KUEST	Q1PYR7_KUEST Strongly similar to cytochrome b6 OS=Kuenenia stuttgartiensis OX=174633 GN=petB PE=4 SV=1
863	997	Q1Q1A7	137.63	16	16	448000	3	1	3		31596	seq|Q1Q1A7|Q1Q1A7_KUEST	Q1Q1A7_KUEST Flagellin OS=Kuenenia stuttgartiensis OX=174633 GN=KSMBR1_1095 PE=3 SV=1
752	791	Q1Q2D4	137.45	25	25	875000	4	4	4		35582	seq|Q1Q2D4|Q1Q2D4_KUEST	Q1Q2D4_KUEST Strongly similar to phosphate binding protein of ABC-type phosphate transport system OS=Kuenenia stuttgartiensis OX=174633 GN=PstS PE=4 SV=1
749	993	A0A2C9CKK9	137.38	8	8	2750000	3	3	4		54612	seq|A0A2C9CKK9|A0A2C9CKK9_KUEST	A0A2C9CKK9_KUEST Strongly similar to GDP-mannose pyrophosphorylase OS=Kuenenia stuttgartiensis OX=174633 GN=cpsB PE=3 SV=1
695	726	Q1PUI6	137.25	14	14	2690000	5	5	5		52694	seq|Q1PUI6|Q1PUI6_KUEST	Q1PUI6_KUEST Amidophosphoribosyltransferase OS=Kuenenia stuttgartiensis OX=174633 GN=purF PE=3 SV=1
722	1065	Q1PZE5	137.24	6	6	17300000	3	3	5		77827	seq|Q1PZE5|Q1PZE5_KUEST	Q1PZE5_KUEST Similar to subunit 1 of alternative cytochrome bd quinol oxidase (CydA) OS=Kuenenia stuttgartiensis OX=174633 GN=cydA PE=4 SV=1
601	656	A0A2C9CHW2	137.03	37	37	8830000	6	6	6	Deamidation (NQ)	20108	seq|A0A2C9CHW2|A0A2C9CHW2_KUEST	A0A2C9CHW2_KUEST 50S ribosomal protein L6 OS=Kuenenia stuttgartiensis OX=174633 GN=rplF PE=3 SV=1
601	657	Q1Q161	137.03	37	37	8830000	6	6	6	Deamidation (NQ)	20092	seq|Q1Q161|Q1Q161_KUEST	Q1Q161_KUEST 50S ribosomal protein L6 OS=Kuenenia stuttgartiensis OX=174633 GN=rplF PE=3 SV=1
808	1027	A0A2C9CCF8	136.91	20	20	574000	4	4	4		36565	seq|A0A2C9CCF8|A0A2C9CCF8_KUEST	A0A2C9CCF8_KUEST Strongly similar to Arnb transferase OS=Kuenenia stuttgartiensis OX=174633 GN=arnB_1 PE=3 SV=1
808	1028	Q1Q1Y1	136.91	17	17	574000	4	4	4		43071	seq|Q1Q1Y1|Q1Q1Y1_KUEST	Q1Q1Y1_KUEST Strongly similar to Arnb transferase OS=Kuenenia stuttgartiensis OX=174633 GN=arnB PE=3 SV=1
651	759	Q1Q3K6	136.8	22	22	1610000	5	5	5		36526	seq|Q1Q3K6|Q1Q3K6_KUEST	Q1Q3K6_KUEST Similar to geranylgeranyl pyrophosphate (GGPP) synthetase OS=Kuenenia stuttgartiensis OX=174633 GN=crtE PE=3 SV=1
627	905	Q1PXG5	136.74	18	18	3280000	4	4	6	Deamidation (NQ)	34004	seq|Q1PXG5|Q1PXG5_KUEST	Q1PXG5_KUEST Thioredoxin reductase OS=Kuenenia stuttgartiensis OX=174633 GN=trxB PE=3 SV=1
772	864	Q1PY01	136.72	39	39	4430000	4	4	4		19005	seq|Q1PY01|Q1PY01_KUEST	Q1PY01_KUEST Rubrerythrin domain-containing protein OS=Kuenenia stuttgartiensis OX=174633 GN=KSMBR1_1892 PE=4 SV=1
790	849	A0A2C9CNL9	136.49	17	17	1300000	4	4	4		39118	seq|A0A2C9CNL9|A0A2C9CNL9_KUEST	A0A2C9CNL9_KUEST DUF362 domain-containing protein OS=Kuenenia stuttgartiensis OX=174633 GN=KSMBR1_3915 PE=4 SV=1
790	850	Q1Q7D7	136.49	17	17	1300000	4	4	4		39112	seq|Q1Q7D7|Q1Q7D7_KUEST	Q1Q7D7_KUEST DUF362 domain-containing protein OS=Kuenenia stuttgartiensis OX=174633 GN=kuste2739 PE=4 SV=1
559	873	Q1Q245	136.07	33	33	22400000	4	4	7		13715	seq|Q1Q245|Q1Q245_KUEST	Q1Q245_KUEST 50S ribosomal protein L19 OS=Kuenenia stuttgartiensis OX=174633 GN=RPL19 PE=3 SV=1
711	881	Q1PWU1	136	14	14	875000	4	4	5		41954	seq|Q1PWU1|Q1PWU1_KUEST	Q1PWU1_KUEST Transaldolase OS=Kuenenia stuttgartiensis OX=174633 GN=talB PE=3 SV=1
711	882	A0A2C9CH83	136	14	14	875000	4	4	5		41924	seq|A0A2C9CH83|A0A2C9CH83_KUEST	A0A2C9CH83_KUEST Transaldolase OS=Kuenenia stuttgartiensis OX=174633 GN=talB PE=3 SV=1
842	926	Q1Q6L5	135.99	9	9	2290000	3	3	3	Carbamidomethylation	37976	seq|Q1Q6L5|Q1Q6L5_KUEST	Q1Q6L5_KUEST Uncharacterized protein OS=Kuenenia stuttgartiensis OX=174633 GN=kuste2460 PE=4 SV=1
842	957	A0A2C9CJX5	135.99	9	9	2290000	3	3	3	Carbamidomethylation	37994	seq|A0A2C9CJX5|A0A2C9CJX5_KUEST	A0A2C9CJX5_KUEST Uncharacterized protein OS=Kuenenia stuttgartiensis OX=174633 GN=KSMBR1_3424 PE=4 SV=1
490	904	Q1Q154	135.75	69	69	15600000	5	5	9		8290	seq|Q1Q154|Q1Q154_KUEST	Q1Q154_KUEST Translation initiation factor IF-1 OS=Kuenenia stuttgartiensis OX=174633 GN=infA PE=3 SV=1
742	766	Q1PW53	135.74	14	14	510000	4	4	4		51604	seq|Q1PW53|Q1PW53_KUEST	Q1PW53_KUEST Similar to glycolate oxidase subunit GlcD OS=Kuenenia stuttgartiensis OX=174633 GN=glcD PE=4 SV=1
497	633	A0A2C9CGR6	135.63	32	32	12400000	6	6	8	Carbamidomethylation; Deamidation (NQ)	27022	seq|A0A2C9CGR6|A0A2C9CGR6_KUEST	A0A2C9CGR6_KUEST Thiazole synthase OS=Kuenenia stuttgartiensis OX=174633 GN=thiG PE=3 SV=1
497	634	Q1PW60	135.63	32	32	12400000	6	6	8	Carbamidomethylation; Deamidation (NQ)	27021	seq|Q1PW60|Q1PW60_KUEST	Q1PW60_KUEST Thiazole synthase OS=Kuenenia stuttgartiensis OX=174633 GN=thiG PE=3 SV=1
643	1095	Q1PY73	135.31	40	40	7050000	4	4	6	Carbamidomethylation; Deamidation (NQ)	15975	seq|Q1PY73|Q1PY73_KUEST	Q1PY73_KUEST pEK499_p136 domain-containing protein OS=Kuenenia stuttgartiensis OX=174633 GN=kustd2237 PE=4 SV=1
632	754	Q1Q3A8	134.82	19	19	1830000	5	5	6	Deamidation (NQ)	55199	seq|Q1Q3A8|Q1Q3A8_KUEST	Q1Q3A8_KUEST Strongly similar to RNA polymerase subunit sigma-54 OS=Kuenenia stuttgartiensis OX=174633 GN=rpoN PE=4 SV=1
632	755	A0A2C9CAG9	134.82	19	19	1830000	5	5	6	Deamidation (NQ)	55213	seq|A0A2C9CAG9|A0A2C9CAG9_KUEST	A0A2C9CAG9_KUEST Strongly similar to RNA polymerase subunit sigma-54 OS=Kuenenia stuttgartiensis OX=174633 GN=rpoN PE=4 SV=1
694	722	Q1PYN1	134.6	7	7	1490000	5	5	5		146997	seq|Q1PYN1|Q1PYN1_KUEST	Q1PYN1_KUEST Uncharacterized protein OS=Kuenenia stuttgartiensis OX=174633 GN=rcc1_1 PE=4 SV=1
857	951	Q1Q1K4	133.94	10	10	548000	3	3	3	Deamidation (NQ)	53318	seq|Q1Q1K4|Q1Q1K4_KUEST	Q1Q1K4_KUEST Glutamyl-tRNA(Gln) amidotransferase subunit A OS=Kuenenia stuttgartiensis OX=174633 GN=gatA PE=3 SV=1
857	952	A0A2C9CFH6	133.94	10	10	548000	3	3	3	Deamidation (NQ)	53317	seq|A0A2C9CFH6|A0A2C9CFH6_KUEST	A0A2C9CFH6_KUEST Glutamyl-tRNA(Gln) amidotransferase subunit A OS=Kuenenia stuttgartiensis OX=174633 GN=gatA PE=3 SV=1
670	725	Q1PVM8	133.62	15	15	2910000	5	5	5		50833	seq|Q1PVM8|Q1PVM8_KUEST	Q1PVM8_KUEST Similar to sigma-54 dependent transcriptional response regulator OS=Kuenenia stuttgartiensis OX=174633 GN=KSMBR1_2219 PE=4 SV=1
674	815	Q1PZ43	132.77	50	50	8530000	4	4	5	Carbamidomethylation	12158	seq|Q1PZ43|Q1PZ43_KUEST	Q1PZ43_KUEST Putative pterin-4-alpha-carbinolamine dehydratase OS=Kuenenia stuttgartiensis OX=174633 GN=PhhB PE=3 SV=1
771	863	Q1Q697	132.69	22	22	2100000	4	4	4	Carbamidomethylation	33427	seq|Q1Q697|Q1Q697_KUEST	Q1Q697_KUEST Quinolinate synthase A OS=Kuenenia stuttgartiensis OX=174633 GN=nadA PE=3 SV=1
640	929	Q1Q1P8	131.92	43	43	9670000	4	4	6		11768	seq|Q1Q1P8|Q1Q1P8_KUEST	Q1Q1P8_KUEST Strongly similar to methionyl-tRNA synthetase (Mets) OS=Kuenenia stuttgartiensis OX=174633 GN=metS PE=4 SV=1
645	1482	Q1Q3C3	131.73	22	22	5940000	3	3	6		18864	seq|Q1Q3C3|Q1Q3C3_KUEST	Q1Q3C3_KUEST Uncharacterized protein OS=Kuenenia stuttgartiensis OX=174633 GN=KSMBR1_0161 PE=4 SV=1
891	1015	Q1Q7K0	131.47	16	16	164000	3	1	3		31332	seq|Q1Q7K0|Q1Q7K0_KUEST	Q1Q7K0_KUEST Flagellin OS=Kuenenia stuttgartiensis OX=174633 GN=FliC PE=3 SV=1
733	740	A0A2C9CF11	131	9	9	1060000	4	4	4		91452	seq|A0A2C9CF11|A0A2C9CF11_KUEST	A0A2C9CF11_KUEST Uncharacterized protein OS=Kuenenia stuttgartiensis OX=174633 GN=KSMBR1_1803 PE=4 SV=1
733	741	Q1Q0E6	131	9	9	1060000	4	4	4		91433	seq|Q1Q0E6|Q1Q0E6_KUEST	Q1Q0E6_KUEST Similar to two component histidine kinase OS=Kuenenia stuttgartiensis OX=174633 GN=kustd2064 PE=4 SV=1
774	909	Q1Q2S0	130.89	15	15	3700000	4	4	4		41668	seq|Q1Q2S0|Q1Q2S0_KUEST	Q1Q2S0_KUEST TPR_REGION domain-containing protein OS=Kuenenia stuttgartiensis OX=174633 GN=kuste3548 PE=4 SV=1
774	937	A0A2C9CBS6	130.89	15	15	3700000	4	4	4		41582	seq|A0A2C9CBS6|A0A2C9CBS6_KUEST	A0A2C9CBS6_KUEST TPR_REGION domain-containing protein OS=Kuenenia stuttgartiensis OX=174633 GN=rfe_2 PE=4 SV=1
517	629	Q1Q080	130.88	15	15	2820000	5	5	8	Deamidation (NQ)	54964	seq|Q1Q080|Q1Q080_KUEST	Q1Q080_KUEST Elp3 domain-containing protein OS=Kuenenia stuttgartiensis OX=174633 GN=kustd1998 PE=4 SV=1
656	602	Q1Q410	130.8	24	24	3810000	5	5	5		27364	seq|Q1Q410|Q1Q410_KUEST	Q1Q410_KUEST TPR_REGION domain-containing protein OS=Kuenenia stuttgartiensis OX=174633 GN=KSMBR1_3591 PE=4 SV=1
639	902	Q1Q278	130.74	26	26	6220000	4	4	6	Carbamidomethylation; Deamidation (NQ)	20299	seq|Q1Q278|Q1Q278_KUEST	Q1Q278_KUEST Uncharacterized protein OS=Kuenenia stuttgartiensis OX=174633 GN=KSMBR1_0773 PE=4 SV=1
545	806	Q1PV57	130.64	27	27	15700000	5	5	7	Deamidation (NQ)	16045	seq|Q1PV57|Q1PV57_KUEST	Q1PV57_KUEST Uncharacterized protein OS=Kuenenia stuttgartiensis OX=174633 GN=KSMBR1_2077 PE=4 SV=1
908	1096	Q1Q3M9	130.64	30	30	6630000	3	3	3	Carbamidomethylation	22760	seq|Q1Q3M9|Q1Q3M9_KUEST	Q1Q3M9_KUEST Uncharacterized protein OS=Kuenenia stuttgartiensis OX=174633 GN=kuste3864 PE=4 SV=1
908	1097	A0A2C9CJA0	130.64	29	29	6630000	3	3	3	Carbamidomethylation	23600	seq|A0A2C9CJA0|A0A2C9CJA0_KUEST	A0A2C9CJA0_KUEST V-type proton ATPase subunit E OS=Kuenenia stuttgartiensis OX=174633 GN=atpE PE=4 SV=1
611	538	Q1Q501	130.39	29	29	6360000	6	6	6		24246	seq|Q1Q501|Q1Q501_KUEST	Q1Q501_KUEST Hypothetical signal transduction protein OS=Kuenenia stuttgartiensis OX=174633 GN=KSMBR1_0302 PE=4 SV=1
766	805	Q1Q7N1	129.95	11	11	619000	4	4	4	Deamidation (NQ)	62174	seq|Q1Q7N1|Q1Q7N1_KUEST	Q1Q7N1_KUEST Peptide chain release factor 3 OS=Kuenenia stuttgartiensis OX=174633 GN=pfrC PE=3 SV=1
594	544	Q1PV30	129.74	9	9	3760000	6	6	6		78403	seq|Q1PV30|Q1PV30_KUEST	Q1PV30_KUEST Piwi domain-containing protein OS=Kuenenia stuttgartiensis OX=174633 GN=KSMBR1_2047 PE=4 SV=1
754	830	Q1Q4I8	129.49	45	45	9840000	4	4	4		12008	seq|Q1Q4I8|Q1Q4I8_KUEST	Q1Q4I8_KUEST Poly(Hydroxyalcanoate) granule associated protein (Phasin) OS=Kuenenia stuttgartiensis OX=174633 GN=KSMBR1_0428 PE=4 SV=1
896	1048	Q1PWU6	129.24	19	19	3710000	3	3	3		24733	seq|Q1PWU6|Q1PWU6_KUEST	Q1PWU6_KUEST FMN_red domain-containing protein OS=Kuenenia stuttgartiensis OX=174633 GN=kustc0961 PE=4 SV=1
725	1085	Q1PY24	129.02	41	41	7480000	3	3	5	Carbamidomethylation	11097	seq|Q1PY24|Q1PY24_KUEST	Q1PY24_KUEST Uncharacterized protein OS=Kuenenia stuttgartiensis OX=174633 GN=KSMBR1_1920 PE=4 SV=1
687	1198	Q1Q149	128.83	32	32	12800000	3	3	5		8284	seq|Q1Q149|Q1Q149_KUEST	Q1Q149_KUEST 50S ribosomal protein L29 OS=Kuenenia stuttgartiensis OX=174633 GN=rpmC PE=3 SV=1
784	1032	Q1PZB8	128.62	40	40	4000000	4	4	4		14262	seq|Q1PZB8|Q1PZB8_KUEST	Q1PZB8_KUEST Similar to CheY like response regulatory protein OS=Kuenenia stuttgartiensis OX=174633 GN=cheY PE=4 SV=1
557	734	Q1PY77	128.59	24	24	3830000	5	4	7		23430	seq|Q1PY77|Q1PY77_KUEST	Q1PY77_KUEST Uncharacterized protein OS=Kuenenia stuttgartiensis OX=174633 GN=kustd1294 PE=4 SV=1
557	735	A0A2C9CDH4	128.59	24	24	3830000	5	4	7		23400	seq|A0A2C9CDH4|A0A2C9CDH4_KUEST	A0A2C9CDH4_KUEST Uncharacterized protein OS=Kuenenia stuttgartiensis OX=174633 GN=KSMBR1_1130 PE=4 SV=1
809	1031	Q1Q6V4	128.44	11	11	362000	3	3	4		46783	seq|Q1Q6V4|Q1Q6V4_KUEST	Q1Q6V4_KUEST Uncharacterized protein OS=Kuenenia stuttgartiensis OX=174633 GN=kuste2561 PE=4 SV=1
591	638	A0A2C9CJX3	128.32	8	8	1710000	5	5	6	Carbamidomethylation	79767	seq|A0A2C9CJX3|A0A2C9CJX3_KUEST	A0A2C9CJX3_KUEST PDZ domain-containing protein OS=Kuenenia stuttgartiensis OX=174633 GN=KSMBR1_3378 PE=4 SV=1
591	640	Q1Q6F8	128.32	8	8	1710000	5	5	6	Carbamidomethylation	80179	seq|Q1Q6F8|Q1Q6F8_KUEST	Q1Q6F8_KUEST PDZ domain-containing protein OS=Kuenenia stuttgartiensis OX=174633 GN=kuste2408 PE=4 SV=1
533	1797	Q1Q3U9	128.08	21	21	71200000	2	2	8	Deamidation (NQ)	9906	seq|Q1Q3U9|Q1Q3U9_KUEST	Q1Q3U9_KUEST Uncharacterized protein OS=Kuenenia stuttgartiensis OX=174633 GN=KSMBR1_3546 PE=4 SV=1
816	1112	A0A2C9CKD4	127.96	23	23	1790000	3	3	4		28187	seq|A0A2C9CKD4|A0A2C9CKD4_KUEST	A0A2C9CKD4_KUEST ABC transporter domain-containing protein OS=Kuenenia stuttgartiensis OX=174633 GN=KSMBR1_3709 PE=4 SV=1
756	970	A0A2C9CHB5	127.83	31	31	1290000	4	4	4	Carbamidomethylation	26273	seq|A0A2C9CHB5|A0A2C9CHB5_KUEST	A0A2C9CHB5_KUEST 1-(5-phosphoribosyl)-5-[(5-phosphoribosylamino)methylideneamino] imidazole-4-carboxamide isomerase OS=Kuenenia stuttgartiensis OX=174633 GN=hisA PE=3 SV=1
756	971	Q1PWX6	127.83	31	31	1290000	4	4	4	Carbamidomethylation	26331	seq|Q1PWX6|Q1PWX6_KUEST	Q1PWX6_KUEST 1-(5-phosphoribosyl)-5-[(5-phosphoribosylamino)methylideneamino] imidazole-4-carboxamide isomerase OS=Kuenenia stuttgartiensis OX=174633 GN=hisA PE=3 SV=1
647	810	Q1Q248	127.75	16	16	1310000	4	4	5	Carbamidomethylation; Deamidation (NQ)	49793	seq|Q1Q248|Q1Q248_KUEST	Q1Q248_KUEST Signal recognition particle protein OS=Kuenenia stuttgartiensis OX=174633 GN=Ffh PE=3 SV=1
647	811	A0A2C9CC11	127.75	16	16	1310000	4	4	5	Carbamidomethylation; Deamidation (NQ)	49781	seq|A0A2C9CC11|A0A2C9CC11_KUEST	A0A2C9CC11_KUEST Signal recognition particle protein OS=Kuenenia stuttgartiensis OX=174633 GN=ffh PE=3 SV=1
683	1073	Q1Q540	127.61	44	44	13900000	5	5	5		11063	seq|Q1Q540|Q1Q540_KUEST	Q1Q540_KUEST Uncharacterized protein OS=Kuenenia stuttgartiensis OX=174633 GN=KSMBR1_0255 PE=4 SV=1
610	522	A0A2C9CKD2	127.44	9	9	1240000	6	6	6		100119	seq|A0A2C9CKD2|A0A2C9CKD2_KUEST	A0A2C9CKD2_KUEST Uncharacterized protein OS=Kuenenia stuttgartiensis OX=174633 GN=KSMBR1_2760 PE=4 SV=1
894	1037	Q1PYH4	127.25	14	14	3780000	3	3	3		33315	seq|Q1PYH4|Q1PYH4_KUEST	Q1PYH4_KUEST Malonyl CoA-acyl carrier protein transacylase OS=Kuenenia stuttgartiensis OX=174633 GN=fabD PE=3 SV=1
775	940	Q1PVW6	127.19	10	10	2730000	3	3	4		54692	seq|Q1PVW6|Q1PVW6_KUEST	Q1PVW6_KUEST Elp3 domain-containing protein OS=Kuenenia stuttgartiensis OX=174633 GN=kustc0634 PE=4 SV=1
590	528	Q1PVV8	127.07	20	20	9660000	6	6	6	Carbamidomethylation	35864	seq|Q1PVV8|Q1PVV8_KUEST	Q1PVV8_KUEST Similar to methionyl-tRNA formyltransferase OS=Kuenenia stuttgartiensis OX=174633 GN=fmt PE=4 SV=1
837	988	Q1Q3D0	126.31	22	22	0	3	3	3		30601	seq|Q1Q3D0|Q1Q3D0_KUEST	Q1Q3D0_KUEST Similar to chain A of ATP binding cassette transporter OS=Kuenenia stuttgartiensis OX=174633 GN=ABCa PE=4 SV=1
435	429	Q1Q106	126.28	25	25	7980000	8	8	10	Deamidation (NQ)	44965	seq|Q1Q106|Q1Q106_KUEST	Q1Q106_KUEST Similar to flavoproteins norVW and fprA OS=Kuenenia stuttgartiensis OX=174633 GN=fprA PE=3 SV=1
435	430	A0A2C9CH82	126.28	25	25	7980000	8	8	10	Deamidation (NQ)	44951	seq|A0A2C9CH82|A0A2C9CH82_KUEST	A0A2C9CH82_KUEST Flavodoxin-like domain-containing protein OS=Kuenenia stuttgartiensis OX=174633 GN=fprA PE=3 SV=1
746	820	Q1Q787	126.26	11	11	3600000	4	4	4	Deamidation (NQ)	52831	seq|Q1Q787|Q1Q787_KUEST	Q1Q787_KUEST Strongly similar to cytochrome p450 hydroxylase MmcK OS=Kuenenia stuttgartiensis OX=174633 GN=MmcK PE=4 SV=1
779	982	A0A2C9CEY2	126.25	7	7	2930000	3	3	4	Carbamidomethylation	89509	seq|A0A2C9CEY2|A0A2C9CEY2_KUEST	A0A2C9CEY2_KUEST Uncharacterized protein OS=Kuenenia stuttgartiensis OX=174633 GN=KSMBR1_1825 PE=4 SV=1
779	983	Q1PXS7	126.25	7	7	2930000	3	3	4	Carbamidomethylation	89503	seq|Q1PXS7|Q1PXS7_KUEST	Q1PXS7_KUEST Uncharacterized protein OS=Kuenenia stuttgartiensis OX=174633 GN=kustd2091 PE=4 SV=1
791	862	Q1Q318	126.22	39	39	4350000	4	4	4	Carbamidomethylation	16200	seq|Q1Q318|Q1Q318_KUEST	Q1Q318_KUEST Similar to two-component response regulator CheY OS=Kuenenia stuttgartiensis OX=174633 GN=cheY PE=4 SV=1
581	1377	Q1Q3B2	125.77	40	40	15400000	2	2	7	Carbamidomethylation; Deamidation (NQ)	7656	seq|Q1Q3B2|Q1Q3B2_KUEST	Q1Q3B2_KUEST CxxC_CXXC_SSSS domain-containing protein OS=Kuenenia stuttgartiensis OX=174633 GN=KSMBR1_0169 PE=4 SV=1
555	665	Q1PWN7	125.27	16	16	745000	5	5	7	Carbamidomethylation	46484	seq|Q1PWN7|Q1PWN7_KUEST	Q1PWN7_KUEST ATP-dependent Clp protease ATP-binding subunit ClpX OS=Kuenenia stuttgartiensis OX=174633 GN=ClpX PE=3 SV=1
655	986	Q1Q162	125.15	33	33	8610000	3	3	5	Carbamidomethylation	15013	seq|Q1Q162|Q1Q162_KUEST	Q1Q162_KUEST 30S ribosomal protein S8 OS=Kuenenia stuttgartiensis OX=174633 GN=rpsH PE=3 SV=1
994	1252	A0A2C9CBA2	125.06	6	6	1200000	2	2	2		77147	seq|A0A2C9CBA2|A0A2C9CBA2_KUEST	A0A2C9CBA2_KUEST PA14 domain-containing protein OS=Kuenenia stuttgartiensis OX=174633 GN=KSMBR1_0466 PE=4 SV=1
994	1253	Q1Q4D7	125.06	6	6	1200000	2	2	2		77242	seq|Q1Q4D7|Q1Q4D7_KUEST	Q1Q4D7_KUEST PA14 domain-containing protein OS=Kuenenia stuttgartiensis OX=174633 GN=kuste4114 PE=4 SV=1
605	769	Q1Q698	124.9	22	22	3410000	5	5	6		30606	seq|Q1Q698|Q1Q698_KUEST	Q1Q698_KUEST NAD_synthase domain-containing protein OS=Kuenenia stuttgartiensis OX=174633 GN=kuste2355 PE=4 SV=1
743	777	seq_337_11	124.47	9	9	1830000	4	4	4	Carbamidomethylation	70482	seq_337_11	#N/A
743	778	Q1PVX2	124.47	9	9	1830000	4	4	4	Carbamidomethylation	71190	seq|Q1PVX2|Q1PVX2_KUEST	Q1PVX2_KUEST Uncharacterized protein OS=Kuenenia stuttgartiensis OX=174633 GN=kustc0628 PE=4 SV=1
763	785	Q1PX64	124.44	10	10	3730000	4	4	4	Deamidation (NQ)	49616	seq|Q1PX64|Q1PX64_KUEST	Q1PX64_KUEST Uncharacterized protein OS=Kuenenia stuttgartiensis OX=174633 GN=kustc1082 PE=4 SV=1
887	1389	Q1Q7I5	124.43	34	34	4990000	2	2	3		8630	seq|Q1Q7I5|Q1Q7I5_KUEST	Q1Q7I5_KUEST 30S ribosomal protein S18 OS=Kuenenia stuttgartiensis OX=174633 GN=rpsR PE=3 SV=1
884	1333	Q1Q4T3	124.37	15	15	4570000	3	3	3		20636	seq|Q1Q4T3|Q1Q4T3_KUEST	Q1Q4T3_KUEST Guanylate kinase OS=Kuenenia stuttgartiensis OX=174633 GN=gmk PE=3 SV=1
613	547	Q1Q3Z7	124.14	24	24	8170000	6	6	6		40106	seq|Q1Q3Z7|Q1Q3Z7_KUEST	Q1Q3Z7_KUEST Phenylalanine--tRNA ligase alpha subunit OS=Kuenenia stuttgartiensis OX=174633 GN=pheS PE=3 SV=1
741	763	Q1Q756	123.88	14	14	1990000	4	4	4		47233	seq|Q1Q756|Q1Q756_KUEST	Q1Q756_KUEST NADH-quinone oxidoreductase subunit F OS=Kuenenia stuttgartiensis OX=174633 GN=nuoF PE=3 SV=1
910	1104	Q1PW48	123.78	37	37	5330000	3	3	3	Carbamidomethylation	16542	seq|Q1PW48|Q1PW48_KUEST	Q1PW48_KUEST Similar to NADH:ubiquinone oxidoreductase 24 kDa subunit, mitochondrial OS=Kuenenia stuttgartiensis OX=174633 GN=nuoE PE=4 SV=1
686	1161	Q1Q143	123.73	28	28	19400000	3	3	5	Deamidation (NQ)	13686	seq|Q1Q143|Q1Q143_KUEST	Q1Q143_KUEST 30S ribosomal protein S12 OS=Kuenenia stuttgartiensis OX=174633 GN=rpsL PE=3 SV=1
700	752	Q1PUQ0	123.68	8	8	1500000	5	5	5	Carbamidomethylation	80801	seq|Q1PUQ0|Q1PUQ0_KUEST	Q1PUQ0_KUEST Glycine--tRNA ligase beta subunit OS=Kuenenia stuttgartiensis OX=174633 GN=glyS PE=3 SV=1
724	1083	Q1Q7I9	123.28	26	26	5900000	3	3	5	Deamidation (NQ)	13336	seq|Q1Q7I9|Q1Q7I9_KUEST	Q1Q7I9_KUEST Aspartate 1-decarboxylase OS=Kuenenia stuttgartiensis OX=174633 GN=panD PE=3 SV=1
737	943	Q1Q4Z5	123.05	12	12	88000000	3	3	4	Deamidation (NQ)	44189	seq|Q1Q4Z5|Q1Q4Z5_KUEST	Q1Q4Z5_KUEST Strongly similar to phosphonopyruvate decarboxylase OS=Kuenenia stuttgartiensis OX=174633 GN=ppd PE=4 SV=1
737	944	A0A2C9CB61	123.05	12	12	88000000	3	3	4	Deamidation (NQ)	44162	seq|A0A2C9CB61|A0A2C9CB61_KUEST	A0A2C9CB61_KUEST Strongly similar to phosphonopyruvate decarboxylase OS=Kuenenia stuttgartiensis OX=174633 GN=ppd PE=4 SV=1
1027	1325	Q1PYF6	122.33	12	12	763000	2	2	2		38013	seq|Q1PYF6|Q1PYF6_KUEST	Q1PYF6_KUEST YbbR-like protein OS=Kuenenia stuttgartiensis OX=174633 GN=KSMBR1_1196 PE=4 SV=1
765	795	seq_113_31	122.28	28	28	6730000	4	4	4		25194	seq_113_31	#N/A
765	858	Q1PV43	122.28	29	29	6730000	4	4	4		24322	seq|Q1PV43|Q1PV43_KUEST	Q1PV43_KUEST MTHFR_C domain-containing protein OS=Kuenenia stuttgartiensis OX=174633 GN=KSMBR1_2053 PE=4 SV=1
717	1020	Q1Q7J4	122.24	39	39	6430000	3	3	5		11054	seq|Q1Q7J4|Q1Q7J4_KUEST	Q1Q7J4_KUEST Cupin_2 domain-containing protein OS=Kuenenia stuttgartiensis OX=174633 GN=KSMBR1_3037 PE=4 SV=1
792	865	seq_16_24	122.19	10	10	3090000	4	4	4		77664	seq_16_24	#N/A
598	605	Q1Q6R1	121.93	13	13	876000	6	6	6	Carbamidomethylation	105448	seq|Q1Q6R1|Q1Q6R1_KUEST	Q1Q6R1_KUEST Phosphoribosylformylglycinamidine synthase subunit PurL OS=Kuenenia stuttgartiensis OX=174633 GN=PurC PE=3 SV=1
598	624	A0A2C9CED7	121.93	13	13	876000	6	6	6	Carbamidomethylation	105467	seq|A0A2C9CED7|A0A2C9CED7_KUEST	A0A2C9CED7_KUEST Phosphoribosylformylglycinamidine synthase subunit PurL OS=Kuenenia stuttgartiensis OX=174633 GN=purC PE=3 SV=1
858	954	Q1PXL6	121.91	15	15	23400000	3	3	3		37446	seq|Q1PXL6|Q1PXL6_KUEST	Q1PXL6_KUEST Strongly similar to leucine dehydrogenase OS=Kuenenia stuttgartiensis OX=174633 GN=leuDH PE=3 SV=1
748	966	Q1PX01	121.85	11	11	1150000	3	3	4	Deamidation (NQ)	57333	seq|Q1PX01|Q1PX01_KUEST	Q1PX01_KUEST GMP synthase [glutamine-hydrolyzing] OS=Kuenenia stuttgartiensis OX=174633 GN=guaA PE=3 SV=1
664	648	A0A2C9CDT1	121.82	22	22	6830000	5	5	5	Carbamidomethylation	35974	seq|A0A2C9CDT1|A0A2C9CDT1_KUEST	A0A2C9CDT1_KUEST 4-hydroxy-3-methylbut-2-en-1-yl diphosphate synthase (flavodoxin) OS=Kuenenia stuttgartiensis OX=174633 GN=ispG PE=3 SV=1
664	650	Q1PZ18	121.82	21	21	6830000	5	5	5	Carbamidomethylation	37842	seq|Q1PZ18|Q1PZ18_KUEST	Q1PZ18_KUEST 4-hydroxy-3-methylbut-2-en-1-yl diphosphate synthase (flavodoxin) OS=Kuenenia stuttgartiensis OX=174633 GN=AarC PE=3 SV=1
680	898	Q1PWG6	121.76	8	8	5750000	4	4	5	Carbamidomethylation	67206	seq|Q1PWG6|Q1PWG6_KUEST	Q1PWG6_KUEST Similar to proton-translocating NADH dehydrogenase I, 51 kDa subunit (NuoF) OS=Kuenenia stuttgartiensis OX=174633 GN=NuoF PE=4 SV=1
638	892	Q1PY46	121.52	24	24	5620000	5	5	6		22207	seq|Q1PY46|Q1PY46_KUEST	Q1PY46_KUEST Uncharacterized protein OS=Kuenenia stuttgartiensis OX=174633 GN=KSMBR1_1931 PE=4 SV=1
744	792	A0A2C9CEJ1	121.23	11	11	1830000	4	4	4	Deamidation (NQ)	66688	seq|A0A2C9CEJ1|A0A2C9CEJ1_KUEST	A0A2C9CEJ1_KUEST Strongly similar to oxaloacetate (OadA) or methylmalonyl-CoA decarboxylase (MmdA) OS=Kuenenia stuttgartiensis OX=174633 GN=oadA PE=4 SV=1
744	793	Q1Q0F0	121.23	11	11	1830000	4	4	4	Deamidation (NQ)	67409	seq|Q1Q0F0|Q1Q0F0_KUEST	Q1Q0F0_KUEST Strongly similar to oxaloacetate (OadA) or methylmalonyl-CoA decarboxylase (MmdA) OS=Kuenenia stuttgartiensis OX=174633 GN=oadA PE=4 SV=1
580	1035	Q1Q136	120.99	43	43	12600000	5	5	7		10610	seq|Q1Q136|Q1Q136_KUEST	Q1Q136_KUEST 50S ribosomal protein L23 OS=Kuenenia stuttgartiensis OX=174633 GN=rplW PE=3 SV=1
616	608	Q1PYW8	120.42	19	19	3680000	6	6	6	Deamidation (NQ)	49166	seq|Q1PYW8|Q1PYW8_KUEST	Q1PYW8_KUEST Similar to potassium uptake protein TrkA OS=Kuenenia stuttgartiensis OX=174633 GN=trkA PE=4 SV=1
761	772	Q1Q6E1	120.29	9	9	1280000	4	4	4		74776	seq|Q1Q6E1|Q1Q6E1_KUEST	Q1Q6E1_KUEST Similar to general secretion pathway protein D OS=Kuenenia stuttgartiensis OX=174633 GN=pulD PE=3 SV=1
1008	1379	Q1Q727	120.05	29	29	376000	2	2	2		12362	seq|Q1Q727|Q1Q727_KUEST	Q1Q727_KUEST Uncharacterized protein OS=Kuenenia stuttgartiensis OX=174633 GN=KSMBR1_4006 PE=4 SV=1
668	717	Q1Q048	120.02	34	34	4700000	5	5	5		20136	seq|Q1Q048|Q1Q048_KUEST	Q1Q048_KUEST Uncharacterized protein OS=Kuenenia stuttgartiensis OX=174633 GN=KSMBR1_1708 PE=4 SV=1
892	1029	Q1Q659	119.94	25	25	2340000	3	3	3		15763	seq|Q1Q659|Q1Q659_KUEST	Q1Q659_KUEST Similar to response regulator OS=Kuenenia stuttgartiensis OX=174633 GN=spo0F PE=4 SV=1
918	1344	seq_193_28	119.74	20	20	862000	2	2	3		20607	seq_193_28	#N/A
918	1346	Q1Q7G2	119.74	18	18	862000	2	2	3		23390	seq|Q1Q7G2|Q1Q7G2_KUEST	Q1Q7G2_KUEST AMMECR1 domain-containing protein OS=Kuenenia stuttgartiensis OX=174633 GN=KSMBR1_3017 PE=4 SV=1
662	974	Q1Q0T6	119.67	8	8	1310000	3	3	5		52872	seq|Q1Q0T6|Q1Q0T6_KUEST	Q1Q0T6_KUEST Strongly similar to sigma 54 response regulator OS=Kuenenia stuttgartiensis OX=174633 GN=atoC PE=4 SV=1
755	965	Q1PW52	119.14	14	14	2390000	4	4	4	Oxidation (M)	43888	seq|Q1PW52|Q1PW52_KUEST	Q1PW52_KUEST Aminotransferase OS=Kuenenia stuttgartiensis OX=174633 GN=aspC PE=3 SV=1
620	742	Q1Q7N4	118.77	47	47	5800000	5	5	6	Carbamidomethylation; Deamidation (NQ)	17787	seq|Q1Q7N4|Q1Q7N4_KUEST	Q1Q7N4_KUEST Similar to (3R)-hydroxymyristoyl acyl carrier protein dehydrase OS=Kuenenia stuttgartiensis OX=174633 GN=fabZ PE=4 SV=1
731	967	Q1PUU6	118.66	16	16	1690000	3	3	4	Carbamidomethylation; Deamidation (NQ)	27603	seq|Q1PUU6|Q1PUU6_KUEST	Q1PUU6_KUEST Similar to GMP synthase [glutamine-hydrolyzing] OS=Kuenenia stuttgartiensis OX=174633 GN=guaA PE=4 SV=1
781	1006	Q1Q3H6	118.57	18	18	1190000	3	3	4	Carbamidomethylation; Deamidation (NQ)	29932	seq|Q1Q3H6|Q1Q3H6_KUEST	Q1Q3H6_KUEST Uncharacterized protein OS=Kuenenia stuttgartiensis OX=174633 GN=kuste3807 PE=4 SV=1
684	1089	Q1PW76	118.33	32	32	3100000	4	4	5		16327	seq|Q1PW76|Q1PW76_KUEST	Q1PW76_KUEST Uncharacterized protein OS=Kuenenia stuttgartiensis OX=174633 GN=kustc0726 PE=4 SV=1
783	1021	Q1PZT1	118.18	39	39	19500000	3	3	4	Carbamidomethylation	9598	seq|Q1PZT1|Q1PZT1_KUEST	Q1PZT1_KUEST 30S ribosomal protein S21 OS=Kuenenia stuttgartiensis OX=174633 GN=rpsU PE=3 SV=1
832	1370	Q1PV56	118.14	27	27	3660000	3	3	3		21618	seq|Q1PV56|Q1PV56_KUEST	Q1PV56_KUEST Uncharacterized protein OS=Kuenenia stuttgartiensis OX=174633 GN=KSMBR1_2078 PE=4 SV=1
913	1113	Q1Q5K3	117.46	13	13	854000	3	3	3	Deamidation (NQ)	44513	seq|Q1Q5K3|Q1Q5K3_KUEST	Q1Q5K3_KUEST Similar to histidine kinase OS=Kuenenia stuttgartiensis OX=174633 GN=NtrB PE=4 SV=1
729	709	Q1Q4J9	117.05	9	9	1460000	4	4	4		62009	seq|Q1Q4J9|Q1Q4J9_KUEST	Q1Q4J9_KUEST Uncharacterized protein OS=Kuenenia stuttgartiensis OX=174633 GN=KSMBR1_0420 PE=4 SV=1
1003	1300	Q1PWB0	116.87	11	11	296000	2	2	2		37993	seq|Q1PWB0|Q1PWB0_KUEST	Q1PWB0_KUEST ThiI domain-containing protein OS=Kuenenia stuttgartiensis OX=174633 GN=KSMBR1_2429 PE=4 SV=1
922	1374	Q1Q2K6	116.63	11	11	351000	2	2	3		49835	seq|Q1Q2K6|Q1Q2K6_KUEST	Q1Q2K6_KUEST Probable glycine dehydrogenase (decarboxylating) subunit 1 OS=Kuenenia stuttgartiensis OX=174633 GN=gcvPA PE=3 SV=1
562	934	Q1PYV5	116.36	24	24	473000	6	2	7		19209	seq|Q1PYV5|Q1PYV5_KUEST	Q1PYV5_KUEST Uncharacterized protein OS=Kuenenia stuttgartiensis OX=174633 GN=kustd1523 PE=4 SV=1
983	1183	Q1PVW7	116.32	15	15	2390000	2	2	2		21407	seq|Q1PVW7|Q1PVW7_KUEST	Q1PVW7_KUEST Methyltransf_11 domain-containing protein OS=Kuenenia stuttgartiensis OX=174633 GN=kustc0633 PE=4 SV=1
644	1470	Q1Q191	116.29	58	58	7690000	2	2	6	Deamidation (NQ)	7269	seq|Q1Q191|Q1Q191_KUEST	Q1Q191_KUEST Strongly similar to cold shock protein CspB OS=Kuenenia stuttgartiensis OX=174633 GN=KSMBR1_1099 PE=4 SV=1
880	1247	Q1Q7D5	116.01	4	4	3150000	2	2	3		116387	seq|Q1Q7D5|Q1Q7D5_KUEST	Q1Q7D5_KUEST Similar to cell surface glycoprotein (S-layer protein) OS=Kuenenia stuttgartiensis OX=174633 GN=flu PE=4 SV=1
899	1056	Q1Q171	115.83	14	14	1270000	3	3	3		31592	seq|Q1Q171|Q1Q171_KUEST	Q1Q171_KUEST Methyltranfer_dom domain-containing protein OS=Kuenenia stuttgartiensis OX=174633 GN=KSMBR1_2829 PE=4 SV=1
721	1043	Q1Q153	115.76	43	43	20400000	3	3	5	Carbamidomethylation; Deamidation (NQ)	10313	seq|Q1Q153|Q1Q153_KUEST	Q1Q153_KUEST 30S ribosomal protein S19 OS=Kuenenia stuttgartiensis OX=174633 GN=rpsS PE=3 SV=1
885	1342	Q1Q120	115.48	14	14	4320000	2	2	3	Deamidation (NQ); Oxidation (M)	30239	seq|Q1Q120|Q1Q120_KUEST	Q1Q120_KUEST Protease HtpX homolog OS=Kuenenia stuttgartiensis OX=174633 GN=htpX PE=3 SV=1
612	543	Q1PXA2	115.38	29	29	1840000	6	6	6	Carbamidomethylation	35221	seq|Q1PXA2|Q1PXA2_KUEST	Q1PXA2_KUEST Ornithine carbamoyltransferase OS=Kuenenia stuttgartiensis OX=174633 GN=argF PE=3 SV=1
604	736	seq_85_51	115.22	17	17	1190000	5	5	6	Deamidation (NQ)	57829	seq_85_51	#N/A
604	737	Q1Q3C9	115.22	16	16	1190000	5	5	6	Deamidation (NQ)	58604	seq|Q1Q3C9|Q1Q3C9_KUEST	Q1Q3C9_KUEST Uncharacterized protein OS=Kuenenia stuttgartiensis OX=174633 GN=kuste3749 PE=4 SV=1
604	738	A0A2C9CAG0	115.22	16	16	1190000	5	5	6	Deamidation (NQ)	58952	seq|A0A2C9CAG0|A0A2C9CAG0_KUEST	A0A2C9CAG0_KUEST Signal peptidase I OS=Kuenenia stuttgartiensis OX=174633 GN=KSMBR1_0166 PE=4 SV=1
710	879	Q1PXZ7	114.9	22	22	3420000	4	4	5		26559	seq|Q1PXZ7|Q1PXZ7_KUEST	Q1PXZ7_KUEST Response regulatory domain-containing protein OS=Kuenenia stuttgartiensis OX=174633 GN=KSMBR1_1896 PE=4 SV=1
895	1039	Q1Q2F6	114.73	16	16	3710000	3	3	3		33839	seq|Q1Q2F6|Q1Q2F6_KUEST	Q1Q2F6_KUEST TPR_REGION domain-containing protein OS=Kuenenia stuttgartiensis OX=174633 GN=kuste3431 PE=4 SV=1
895	1040	A0A2C9CBY3	114.73	16	16	3710000	3	3	3		34095	seq|A0A2C9CBY3|A0A2C9CBY3_KUEST	A0A2C9CBY3_KUEST TPR_REGION domain-containing protein OS=Kuenenia stuttgartiensis OX=174633 GN=KSMBR1_0710 PE=4 SV=1
903	1076	Q1Q7G3	114.56	12	12	2330000	3	3	3		41432	seq|Q1Q7G3|Q1Q7G3_KUEST	Q1Q7G3_KUEST 3-isopropylmalate dehydrogenase OS=Kuenenia stuttgartiensis OX=174633 GN=leuB PE=3 SV=1
928	1419	Q1PZD0	114.46	9	9	1310000	2	2	3	Carbamidomethylation	29108	seq|Q1PZD0|Q1PZD0_KUEST	Q1PZD0_KUEST Ion-translocating oxidoreductase complex subunit B OS=Kuenenia stuttgartiensis OX=174633 GN=rnfB PE=3 SV=1
786	1088	Q1PW20	114.28	12	12	7870000	3	3	4		35506	seq|Q1PW20|Q1PW20_KUEST	Q1PW20_KUEST Polyamine aminopropyltransferase OS=Kuenenia stuttgartiensis OX=174633 GN=speE PE=3 SV=1
851	1127	Q1PXA1	113.97	11	11	3610000	2	2	3		26010	seq|Q1PXA1|Q1PXA1_KUEST	Q1PXA1_KUEST Ribonuclease PH OS=Kuenenia stuttgartiensis OX=174633 GN=rph PE=3 SV=1
715	1001	Q1Q0N0	113.95	13	13	4260000	4	4	5		44416	seq|Q1Q0N0|Q1Q0N0_KUEST	Q1Q0N0_KUEST Similar to 3-oxoacyl-[acyl-carrier-protein] synthase II OS=Kuenenia stuttgartiensis OX=174633 GN=fabF PE=3 SV=1
920	1361	A0A2C9CB98	113.77	20	20	5810000	3	3	3		12123	seq|A0A2C9CB98|A0A2C9CB98_KUEST	A0A2C9CB98_KUEST Uncharacterized protein OS=Kuenenia stuttgartiensis OX=174633 GN=KSMBR1_0645 PE=4 SV=1
795	893	Q1PVZ7	113.29	11	11	14000000	4	4	4	Deamidation (NQ)	79078	seq|Q1PVZ7|Q1PVZ7_KUEST	Q1PVZ7_KUEST Uncharacterized protein OS=Kuenenia stuttgartiensis OX=174633 GN=kustc0662 PE=4 SV=1
688	1352	Q1Q146	113.23	31	31	7860000	3	3	5	Carbamidomethylation	12222	seq|Q1Q146|Q1Q146_KUEST	Q1Q146_KUEST 50S ribosomal protein L24 OS=Kuenenia stuttgartiensis OX=174633 GN=rplX PE=3 SV=1
609	938	Q1Q1T9	113.02	11	11	984000	3	1	6		37854	seq|Q1Q1T9|Q1Q1T9_KUEST	Q1Q1T9_KUEST Putative transposase OS=Kuenenia stuttgartiensis OX=174633 GN=kuste3224 PE=4 SV=1
971	1224	Q1PZB2	112.86	19	19	4420000	2	2	2		14624	seq|Q1PZB2|Q1PZB2_KUEST	Q1PZB2_KUEST Glycine cleavage system H protein OS=Kuenenia stuttgartiensis OX=174633 GN=gcvH PE=3 SV=1
769	814	Q1Q6R0	112.81	20	20	2320000	4	4	4		31439	seq|Q1Q6R0|Q1Q6R0_KUEST	Q1Q6R0_KUEST Similar to cyclohexadienyl dehydrogenase/5-enolpyruvylshikmate 3-P synthase OS=Kuenenia stuttgartiensis OX=174633 GN=PheA PE=4 SV=1
1005	1331	A0A2C9CJT2	112.76	11	11	876000	2	2	2		48531	seq|A0A2C9CJT2|A0A2C9CJT2_KUEST	A0A2C9CJT2_KUEST V-type ATP synthase beta chain OS=Kuenenia stuttgartiensis OX=174633 GN=atpB PE=3 SV=1
718	1022	Q1PX62	112.45	21	21	1700000	3	3	5	Carbamidomethylation	30859	seq|Q1PX62|Q1PX62_KUEST	Q1PX62_KUEST Uncharacterized protein OS=Kuenenia stuttgartiensis OX=174633 GN=kustc1066 PE=4 SV=1
718	1023	A0A2C9CI11	112.45	21	21	1700000	3	3	5	Carbamidomethylation	31986	seq|A0A2C9CI11|A0A2C9CI11_KUEST	A0A2C9CI11_KUEST Uncharacterized protein OS=Kuenenia stuttgartiensis OX=174633 GN=KSMBR1_2845 PE=4 SV=1
720	1038	A0A2C9CKK3	111.86	11	11	5870000	4	4	5		35535	seq|A0A2C9CKK3|A0A2C9CKK3_KUEST	A0A2C9CKK3_KUEST Peptide methionine sulfoxide reductase MsrA OS=Kuenenia stuttgartiensis OX=174633 GN=msrA_2 PE=3 SV=1
1006	1349	seq_1928_10	111.83	25	25	1600000	2	2	2		12798	seq_1928_10	#N/A
1006	1350	Q1PV07	111.83	20	20	1600000	2	2	2		15595	seq|Q1PV07|Q1PV07_KUEST	Q1PV07_KUEST Uncharacterized protein OS=Kuenenia stuttgartiensis OX=174633 GN=KSMBR1_2033 PE=4 SV=1
1006	1351	Q1Q0A9	111.83	20	20	1600000	2	2	2		15595	seq|Q1Q0A9|Q1Q0A9_KUEST	Q1Q0A9_KUEST Uncharacterized protein OS=Kuenenia stuttgartiensis OX=174633 GN=KSMBR1_1770 PE=4 SV=1
648	917	Q1PXM8	111.44	18	18	199000	3	3	5	Deamidation (NQ)	48336	seq|Q1PXM8|Q1PXM8_KUEST	Q1PXM8_KUEST Uncharacterized protein OS=Kuenenia stuttgartiensis OX=174633 GN=KSMBR1_2977 PE=4 SV=1
999	1278	seq_2696_3	111.39	5	5	1850000	2	2	2		68786	seq_2696_3	#N/A
848	1005	Q1Q1F1	111.29	9	9	1990000	3	3	3		46767	seq|Q1Q1F1|Q1Q1F1_KUEST	Q1Q1F1_KUEST OMPdecase domain-containing protein OS=Kuenenia stuttgartiensis OX=174633 GN=KSMBR1_1055 PE=4 SV=1
998	1272	Q1PX55	110.96	30	30	2090000	2	2	2		12046	seq|Q1PX55|Q1PX55_KUEST	Q1PX55_KUEST Uncharacterized protein OS=Kuenenia stuttgartiensis OX=174633 GN=kustc1064 PE=4 SV=1
998	1334	A0A2C9CHJ4	110.96	34	34	2090000	2	2	2		10620	seq|A0A2C9CHJ4|A0A2C9CHJ4_KUEST	A0A2C9CHJ4_KUEST Uncharacterized protein OS=Kuenenia stuttgartiensis OX=174633 GN=KSMBR1_2673 PE=4 SV=1
812	1074	Q1PV72	110.65	39	39	1670000	4	4	4	Carbamidomethylation	20530	seq|Q1PV72|Q1PV72_KUEST	Q1PV72_KUEST PK_C domain-containing protein OS=Kuenenia stuttgartiensis OX=174633 GN=KSMBR1_2081 PE=4 SV=1
576	760	A0A2C9CJF3	110.41	44	44	17000000	6	6	7		14292	seq|A0A2C9CJF3|A0A2C9CJF3_KUEST	A0A2C9CJF3_KUEST Uncharacterized protein OS=Kuenenia stuttgartiensis OX=174633 GN=KSMBR1_2409 PE=4 SV=1
872	1115	A0A2C9CLA9	110.37	7	7	1230000	3	3	3		98507	seq|A0A2C9CLA9|A0A2C9CLA9_KUEST	A0A2C9CLA9_KUEST Putative type I restriction enzymeP M protein OS=Kuenenia stuttgartiensis OX=174633 GN=KSMBR1_4040 PE=4 SV=1
770	827	A0A2C9CG57	110.03	8	8	953000	4	4	4	Deamidation (NQ)	79052	seq|A0A2C9CG57|A0A2C9CG57_KUEST	A0A2C9CG57_KUEST Uncharacterized protein OS=Kuenenia stuttgartiensis OX=174633 GN=KSMBR1_2174 PE=4 SV=1
1044	1392	Q1Q357	109.94	5	5	358000	2	2	2		74450	seq|Q1Q357|Q1Q357_KUEST	Q1Q357_KUEST Ammonium transporter OS=Kuenenia stuttgartiensis OX=174633 GN=amtb PE=1 SV=1
1044	1393	A0A2C9CK98	109.94	5	5	358000	2	2	2		74422	seq|A0A2C9CK98|A0A2C9CK98_KUEST	A0A2C9CK98_KUEST Ammonium transporter OS=Kuenenia stuttgartiensis OX=174633 GN=amtb_2 PE=3 SV=1
660	823	seq_1824_1	109.68	3	3	2590000	4	4	5	Carbamidomethylation; Deamidation (NQ)	216486	seq_1824_1	#N/A
1002	1296	Q1Q0G5	109.52	9	9	0	2	2	2	Deamidation (NQ)	43313	seq|Q1Q0G5|Q1Q0G5_KUEST	Q1Q0G5_KUEST Uncharacterized protein OS=Kuenenia stuttgartiensis OX=174633 GN=KSMBR1_2693 PE=4 SV=1
987	1211	Q1Q7G8	109.47	19	19	431000	2	2	2		17229	seq|Q1Q7G8|Q1Q7G8_KUEST	Q1Q7G8_KUEST Similar to glycine cleavage complex protein H OS=Kuenenia stuttgartiensis OX=174633 GN=gcvH PE=4 SV=1
1010	1399	Q1PWC2	109.04	17	17	868000	2	2	2	Carbamidomethylation	15770	seq|Q1PWC2|Q1PWC2_KUEST	Q1PWC2_KUEST Iron-sulfur protein OS=Kuenenia stuttgartiensis OX=174633 GN=cooF PE=4 SV=1
794	891	Q1PV53	108.95	16	16	3600000	4	4	4		30762	seq|Q1PV53|Q1PV53_KUEST	Q1PV53_KUEST NAD kinase OS=Kuenenia stuttgartiensis OX=174633 GN=ppnK PE=3 SV=1
768	809	Q1PXP1	108.8	13	13	1120000	4	4	4		51830	seq|Q1PXP1|Q1PXP1_KUEST	Q1PXP1_KUEST Strongly similar to sigma 54 response regulator OS=Kuenenia stuttgartiensis OX=174633 GN=atoC PE=4 SV=1
762	779	seq_337_15	108.73	13	13	3860000	4	4	4		45707	seq_337_15	#N/A
762	780	Q1PVW8	108.73	13	13	3860000	4	4	4		48034	seq|Q1PVW8|Q1PVW8_KUEST	Q1PVW8_KUEST Similar to glycosyltransferase OS=Kuenenia stuttgartiensis OX=174633 GN=kustc0632 PE=4 SV=1
944	1132	Q1Q724	108.65	10	10	1560000	2	2	2		38420	seq|Q1Q724|Q1Q724_KUEST	Q1Q724_KUEST Similar to serine protease Do OS=Kuenenia stuttgartiensis OX=174633 GN=KSMBR1_4024 PE=4 SV=1
803	932	Q1PYF3	108.58	37	37	5240000	4	4	4	Carbamidomethylation; Deamidation (NQ)	20883	seq|Q1PYF3|Q1PYF3_KUEST	Q1PYF3_KUEST GTP cyclohydrolase 1 OS=Kuenenia stuttgartiensis OX=174633 GN=gch PE=3 SV=1
823	1395	Q1Q217	107.97	44	44	14200000	2	2	4	Carbamidomethylation	6702	seq|Q1Q217|Q1Q217_KUEST	Q1Q217_KUEST Strongly similar to [4Fe-4S]ferredoxin OS=Kuenenia stuttgartiensis OX=174633 GN=frd PE=4 SV=1
919	1345	Q1Q2W3	107.82	22	22	3950000	2	2	3		12038	seq|Q1Q2W3|Q1Q2W3_KUEST	Q1Q2W3_KUEST CMD domain-containing protein OS=Kuenenia stuttgartiensis OX=174633 GN=KSMBR1_3469 PE=4 SV=1
893	1030	Q1Q7B9	107.37	7	7	2260000	3	3	3		66186	seq|Q1Q7B9|Q1Q7B9_KUEST	Q1Q7B9_KUEST Similar to thiol:disulfide interchange protein OS=Kuenenia stuttgartiensis OX=174633 GN=CcdA PE=4 SV=1
814	1084	A0A2C9CDM6	107.33	19	19	646000	3	3	4		25409	seq|A0A2C9CDM6|A0A2C9CDM6_KUEST	A0A2C9CDM6_KUEST Phosphate-specific transport system accessory protein PhoU OS=Kuenenia stuttgartiensis OX=174633 GN=phoU_2 PE=3 SV=1
886	1367	Q1Q6L0	106.88	31	31	0	2	2	3	Carbamidomethylation; Deamidation (NQ)	14654	seq|Q1Q6L0|Q1Q6L0_KUEST	Q1Q6L0_KUEST Similar to two component response regulator OS=Kuenenia stuttgartiensis OX=174633 GN=cheY PE=4 SV=1
979	1147	Q1Q4I3	106.8	20	20	375000	2	2	2	Deamidation (NQ)	24740	seq|Q1Q4I3|Q1Q4I3_KUEST	Q1Q4I3_KUEST NAD(P)H-hydrate epimerase OS=Kuenenia stuttgartiensis OX=174633 GN=nnrE PE=3 SV=1
828	973	Q1Q4B6	106.7	8	8	682000	3	3	3	Deamidation (NQ)	64364	seq|Q1Q4B6|Q1Q4B6_KUEST	Q1Q4B6_KUEST Uncharacterized protein OS=Kuenenia stuttgartiensis OX=174633 GN=KSMBR1_0480 PE=4 SV=1
785	1079	A0A2C9CKT1	106.44	14	14	1660000	4	4	4	Deamidation (NQ)	56251	seq|A0A2C9CKT1|A0A2C9CKT1_KUEST	A0A2C9CKT1_KUEST Inner membrane amino-acid ABC transporter permease protein YecS OS=Kuenenia stuttgartiensis OX=174633 GN=yecS PE=3 SV=1
846	987	Q1PWN9	106.29	6	6	3460000	3	3	3		65415	seq|Q1PWN9|Q1PWN9_KUEST	Q1PWN9_KUEST Glutamine--tRNA ligase OS=Kuenenia stuttgartiensis OX=174633 GN=glnS PE=3 SV=1
856	948	Q1PW72	106.27	12	12	1280000	3	3	3	Carbamidomethylation	39242	seq|Q1PW72|Q1PW72_KUEST	Q1PW72_KUEST Methionine synthase OS=Kuenenia stuttgartiensis OX=174633 GN=KSMBR1_2396 PE=4 SV=1
1028	1327	Q1PYG6	105.84	17	17	738000	2	2	2		20719	seq|Q1PYG6|Q1PYG6_KUEST	Q1PYG6_KUEST Uncharacterized protein OS=Kuenenia stuttgartiensis OX=174633 GN=KSMBR1_1186 PE=4 SV=1
1030	1340	Q1Q047	105.52	15	15	1110000	2	2	2		20930	seq|Q1Q047|Q1Q047_KUEST	Q1Q047_KUEST Uncharacterized protein OS=Kuenenia stuttgartiensis OX=174633 GN=KSMBR1_1709 PE=4 SV=1
844	956	Q1PUX1	105.24	13	13	459000	3	3	3		47645	seq|Q1PUX1|Q1PUX1_KUEST	Q1PUX1_KUEST Transcription antitermination protein NusB OS=Kuenenia stuttgartiensis OX=174633 GN=nusB PE=3 SV=1
854	1335	Q1Q290	105.09	23	23	1530000	2	2	3	Carbamidomethylation	16156	seq|Q1Q290|Q1Q290_KUEST	Q1Q290_KUEST Strongly similar to fungal cytosine deaminase OS=Kuenenia stuttgartiensis OX=174633 GN=fca1 PE=4 SV=1
822	1362	Q1Q257	104.96	6	6	22200000	2	2	4		40551	seq|Q1Q257|Q1Q257_KUEST	Q1Q257_KUEST Similar to Na(+)-translocating NADH-quinone reductase subunit B OS=Kuenenia stuttgartiensis OX=174633 GN=NqrB PE=3 SV=1
871	1109	Q1PZK6	104.45	7	7	846000	3	3	3		56197	seq|Q1PZK6|Q1PZK6_KUEST	Q1PZK6_KUEST Adenylosuccinate lyase OS=Kuenenia stuttgartiensis OX=174633 GN=PurB PE=3 SV=1
868	1068	Q1PW61	104.38	19	19	1900000	3	3	3		27974	seq|Q1PW61|Q1PW61_KUEST	Q1PW61_KUEST Imidazole glycerol phosphate synthase subunit HisF OS=Kuenenia stuttgartiensis OX=174633 GN=hisF PE=3 SV=1
864	1002	Q1Q0P4	104.35	15	15	2270000	3	3	3		27416	seq|Q1Q0P4|Q1Q0P4_KUEST	Q1Q0P4_KUEST Uncharacterized protein OS=Kuenenia stuttgartiensis OX=174633 GN=KSMBR1_0021 PE=4 SV=1
948	1189	Q1PW94	104.1	15	15	1190000	2	2	2		25007	seq|Q1PW94|Q1PW94_KUEST	Q1PW94_KUEST Similar to phosphoglycolate phosphatase OS=Kuenenia stuttgartiensis OX=174633 GN=Pgp PE=4 SV=1
831	1283	Q1PX82	103.97	7	7	1160000	2	2	3		38826	seq|Q1PX82|Q1PX82_KUEST	Q1PX82_KUEST Strongly similar to twiching motility protein PilT OS=Kuenenia stuttgartiensis OX=174633 GN=pilT PE=4 SV=1
831	1284	A0A2C9CI38	103.97	7	7	1160000	2	2	3		38810	seq|A0A2C9CI38|A0A2C9CI38_KUEST	A0A2C9CI38_KUEST Strongly similar to twiching motility protein PilT OS=Kuenenia stuttgartiensis OX=174633 GN=pilT PE=4 SV=1
927	1412	Q1PX04	103.95	19	19	4090000	2	2	3		12618	seq|Q1PX04|Q1PX04_KUEST	Q1PX04_KUEST Strongly similar to nitrogen regulatory protein P-II OS=Kuenenia stuttgartiensis OX=174633 GN=nrp PE=3 SV=1
701	765	A0A2C9CC77	103.34	24	24	3440000	5	5	5	Carbamidomethylation	27024	seq|A0A2C9CC77|A0A2C9CC77_KUEST	A0A2C9CC77_KUEST Strongly similar to 3-oxoacyl-[acyl-carrier protein] reductase OS=Kuenenia stuttgartiensis OX=174633 GN=fabG PE=4 SV=1
898	1052	seq_105_44	103.01	8	8	2170000	3	3	3		79506	seq_105_44	#N/A
799	913	Q1PXH8	102.35	22	22	1800000	4	4	4	Deamidation (NQ)	27175	seq|Q1PXH8|Q1PXH8_KUEST	Q1PXH8_KUEST AIRC domain-containing protein OS=Kuenenia stuttgartiensis OX=174633 GN=KSMBR1_2943 PE=4 SV=1
969	1213	Q1Q6P7	102.17	8	8	295000	2	2	2		44447	seq|Q1Q6P7|Q1Q6P7_KUEST	Q1Q6P7_KUEST HD-GYP domain-containing protein OS=Kuenenia stuttgartiensis OX=174633 GN=KSMBR1_0597 PE=4 SV=1
905	1082	Q1Q1K5	102.17	43	43	2460000	3	3	3		11047	seq|Q1Q1K5|Q1Q1K5_KUEST	Q1Q1K5_KUEST Aspartyl/glutamyl-tRNA(Asn/Gln) amidotransferase subunit C OS=Kuenenia stuttgartiensis OX=174633 GN=gatC PE=3 SV=1
866	1004	Q1Q7B5	102.13	5	5	1200000	3	3	3		74553	seq|Q1Q7B5|Q1Q7B5_KUEST	Q1Q7B5_KUEST Similar to 2,4-dieonyl-CoA reductase, FMN-linked OS=Kuenenia stuttgartiensis OX=174633 GN=FadH PE=4 SV=1
1029	1338	Q1Q2R7	101.29	12	12	2250000	2	2	2		27128	seq|Q1Q2R7|Q1Q2R7_KUEST	Q1Q2R7_KUEST Strongly similar to serine acetyltransferase OS=Kuenenia stuttgartiensis OX=174633 GN=cysE PE=4 SV=1
697	731	Q1Q532	101.03	21	21	4950000	5	5	5		37086	seq|Q1Q532|Q1Q532_KUEST	Q1Q532_KUEST Uncharacterized protein OS=Kuenenia stuttgartiensis OX=174633 GN=kuste4351 PE=4 SV=1
697	732	A0A2C9CA80	101.03	21	21	4950000	5	5	5		37085	seq|A0A2C9CA80|A0A2C9CA80_KUEST	A0A2C9CA80_KUEST Uncharacterized protein OS=Kuenenia stuttgartiensis OX=174633 GN=KSMBR1_0263 PE=4 SV=1
1049	1411	Q1Q148	101.02	29	29	10300000	2	2	2	Carbamidomethylation	10588	seq|Q1Q148|Q1Q148_KUEST	Q1Q148_KUEST 30S ribosomal protein S17 OS=Kuenenia stuttgartiensis OX=174633 GN=rpsQ PE=3 SV=1
873	1118	seq_10_144	100.77	5	5	22600000	3	3	3		103636	seq_10_144	#N/A
845	975	Q1PY55	100.51	10	10	2060000	3	3	3		50452	seq|Q1PY55|Q1PY55_KUEST	Q1PY55_KUEST GTPase Der OS=Kuenenia stuttgartiensis OX=174633 GN=engA PE=3 SV=1
888	1782	Q1PX68	100.27	20	20	2940000	2	2	3		9056	seq|Q1PX68|Q1PX68_KUEST	Q1PX68_KUEST Uncharacterized protein OS=Kuenenia stuttgartiensis OX=174633 GN=kustc1078 PE=4 SV=1
888	1812	A0A2C9CKM3	100.27	20	20	2940000	2	2	3		9040	seq|A0A2C9CKM3|A0A2C9CKM3_KUEST	A0A2C9CKM3_KUEST Uncharacterized protein OS=Kuenenia stuttgartiensis OX=174633 GN=KSMBR1_2856 PE=4 SV=1
933	1471	A0A2C9CC36	100.26	25	25	254000	2	2	3	Carbamidomethylation	22054	seq|A0A2C9CC36|A0A2C9CC36_KUEST	A0A2C9CC36_KUEST N-(5'-phosphoribosyl)anthranilate isomerase OS=Kuenenia stuttgartiensis OX=174633 GN=trpF PE=3 SV=1
933	1472	Q1Q287	100.26	25	25	254000	2	2	3	Carbamidomethylation	22118	seq|Q1Q287|Q1Q287_KUEST	Q1Q287_KUEST N-(5'-phosphoribosyl)anthranilate isomerase OS=Kuenenia stuttgartiensis OX=174633 GN=trpF PE=3 SV=1
730	921	A0A2C9CFB6	100.13	5	5	6190000	3	3	4		63005	seq|A0A2C9CFB6|A0A2C9CFB6_KUEST	A0A2C9CFB6_KUEST MULTIHEME_CYTC domain-containing protein OS=Kuenenia stuttgartiensis OX=174633 GN=hao_1 PE=4 SV=1
730	922	Q1Q0B4	100.13	5	5	6190000	3	3	4		63006	seq|Q1Q0B4|Q1Q0B4_KUEST	Q1Q0B4_KUEST MULTIHEME_CYTC domain-containing protein OS=Kuenenia stuttgartiensis OX=174633 GN=kustd2021 PE=4 SV=1
712	910	Q1Q1H3	100.08	28	28	22900000	4	4	5	Carbamidomethylation; Deamidation (NQ)	17910	seq|Q1Q1H3|Q1Q1H3_KUEST	Q1Q1H3_KUEST Similar to rieske (2Fe-2S) subunit of the bc1 complex OS=Kuenenia stuttgartiensis OX=174633 GN=isp PE=4 SV=1
738	960	A0A2C9CG88	100.08	5	5	2180000	3	3	4		108170	seq|A0A2C9CG88|A0A2C9CG88_KUEST	A0A2C9CG88_KUEST TPR_REGION domain-containing protein OS=Kuenenia stuttgartiensis OX=174633 GN=KSMBR1_2199 PE=4 SV=1
738	961	Q1PVJ3	100.08	5	5	2180000	3	3	4		108170	seq|Q1PVJ3|Q1PVJ3_KUEST	Q1PVJ3_KUEST TPR_REGION domain-containing protein OS=Kuenenia stuttgartiensis OX=174633 GN=kustc0499 PE=4 SV=1
802	920	Q1Q647	100.02	36	36	7640000	4	4	4	Carbamidomethylation	29699	seq|Q1Q647|Q1Q647_KUEST	Q1Q647_KUEST Uncharacterized protein OS=Kuenenia stuttgartiensis OX=174633 GN=kuste2297 PE=4 SV=1
932	1451	seq_1658_2	100	4	4	445000	2	2	3	Deamidation (NQ)	94554	seq_1658_2	#N/A
753	799	Q1Q4R2	99.91	7	7	1090000	4	4	4		87119	seq|Q1Q4R2|Q1Q4R2_KUEST	Q1Q4R2_KUEST Similar to ferrous iron transport protein B (GTP binding) OS=Kuenenia stuttgartiensis OX=174633 GN=feoB PE=4 SV=1
689	1448	Q1Q0G1	99.76	18	18	17800000	2	2	5	Deamidation (NQ)	11043	seq|Q1Q0G1|Q1Q0G1_KUEST	Q1Q0G1_KUEST Uncharacterized protein OS=Kuenenia stuttgartiensis OX=174633 GN=KSMBR1_2689 PE=4 SV=1
867	1050	A0A2C9CLA0	99.75	15	15	2300000	3	3	3		35485	seq|A0A2C9CLA0|A0A2C9CLA0_KUEST	A0A2C9CLA0_KUEST Methionyl-tRNA formyltransferase OS=Kuenenia stuttgartiensis OX=174633 GN=fmt PE=3 SV=1
867	1051	Q1Q7Q1	99.75	15	15	2300000	3	3	3		35471	seq|Q1Q7Q1|Q1Q7Q1_KUEST	Q1Q7Q1_KUEST Methionyl-tRNA formyltransferase OS=Kuenenia stuttgartiensis OX=174633 GN=Fmt PE=3 SV=1
967	1193	A0A2C9CLD4	99.65	8	8	679000	2	2	2		41953	seq|A0A2C9CLD4|A0A2C9CLD4_KUEST	A0A2C9CLD4_KUEST Glutamate 5-kinase OS=Kuenenia stuttgartiensis OX=174633 GN=proB PE=3 SV=1
967	1339	Q1Q407	99.65	8	8	679000	2	2	2		41939	seq|Q1Q407|Q1Q407_KUEST	Q1Q407_KUEST Glutamate 5-kinase OS=Kuenenia stuttgartiensis OX=174633 GN=proB PE=3 SV=1
841	908	Q1Q300	99.6	9	9	255000	3	3	3		55799	seq|Q1Q300|Q1Q300_KUEST	Q1Q300_KUEST Uncharacterized protein OS=Kuenenia stuttgartiensis OX=174633 GN=kuste3636 PE=4 SV=1
821	1341	Q1PZI0	99.1	58	58	3120000	2	2	4	Carbamidomethylation	6675	seq|Q1PZI0|Q1PZI0_KUEST	Q1PZI0_KUEST UPF0434 protein KSMBR1_1489 OS=Kuenenia stuttgartiensis OX=174633 GN=KSMBR1_1489 PE=3 SV=1
909	1099	seq_85_49	99.01	13	13	929000	3	3	3	Carbamidomethylation	33881	seq_85_49	#N/A
909	1100	Q1Q3C7	99.01	12	12	929000	3	3	3	Carbamidomethylation	34223	seq|Q1Q3C7|Q1Q3C7_KUEST	Q1Q3C7_KUEST Similar to glucokinase OS=Kuenenia stuttgartiensis OX=174633 GN=GLK PE=4 SV=1
819	1122	Q1Q521	98.82	8	8	10000000	3	3	4	Deamidation (NQ)	58097	seq|Q1Q521|Q1Q521_KUEST	Q1Q521_KUEST Phosphoenolpyruvate carboxykinase (ATP) OS=Kuenenia stuttgartiensis OX=174633 GN=pckA PE=3 SV=1
819	1123	A0A2C9CAQ9	98.82	8	8	10000000	3	3	4	Deamidation (NQ)	62004	seq|A0A2C9CAQ9|A0A2C9CAQ9_KUEST	A0A2C9CAQ9_KUEST Phosphoenolpyruvate carboxykinase (ATP) OS=Kuenenia stuttgartiensis OX=174633 GN=pckA PE=3 SV=1
796	894	Q1Q3E3	98.67	18	18	5180000	4	4	4		27141	seq|Q1Q3E3|Q1Q3E3_KUEST	Q1Q3E3_KUEST FmdE domain-containing protein OS=Kuenenia stuttgartiensis OX=174633 GN=KSMBR1_00152 PE=4 SV=1
757	978	Q1Q4U7	98.58	9	9	3050000	3	3	4		52202	seq|Q1Q4U7|Q1Q4U7_KUEST	Q1Q4U7_KUEST Similar to heavy metal efflux pump protein CzcC OS=Kuenenia stuttgartiensis OX=174633 GN=czcC PE=4 SV=1
916	1135	Q1PV69	98.54	6	6	827000	3	3	3		65826	seq|Q1PV69|Q1PV69_KUEST	Q1PV69_KUEST Cupin domain protein OS=Kuenenia stuttgartiensis OX=174633 GN=KSMBR1_2084 PE=4 SV=1
813	1075	Q1PXN5	98.51	34	34	2140000	3	3	4	Carbamidomethylation; Deamidation (NQ)	13479	seq|Q1PXN5|Q1PXN5_KUEST	Q1PXN5_KUEST Similar to chemotaxis protein CheY OS=Kuenenia stuttgartiensis OX=174633 GN=cheY PE=4 SV=1
847	999	Q1Q4X4	98.42	5	5	1720000	3	3	3		74300	seq|Q1Q4X4|Q1Q4X4_KUEST	Q1Q4X4_KUEST HlyD_D23 domain-containing protein OS=Kuenenia stuttgartiensis OX=174633 GN=KSMBR1_0323 PE=4 SV=1
1036	1368	Q1Q1N1	98	9	9	420000	2	2	2		26983	seq|Q1Q1N1|Q1Q1N1_KUEST	Q1Q1N1_KUEST Glyco_trans_2-like domain-containing protein OS=Kuenenia stuttgartiensis OX=174633 GN=KSMBR1_0968 PE=4 SV=1
1057	1430	Q1Q1F4	97.93	16	16	1670000	2	2	2	Deamidation (NQ)	27728	seq|Q1Q1F4|Q1Q1F4_KUEST	Q1Q1F4_KUEST Probable transcriptional regulatory protein kuste3084 OS=Kuenenia stuttgartiensis OX=174633 GN=kuste3084 PE=3 SV=1
907	1093	Q1PZE3	97.78	10	10	783000	3	3	3		40982	seq|Q1PZE3|Q1PZE3_KUEST	Q1PZE3_KUEST Uncharacterized protein OS=Kuenenia stuttgartiensis OX=174633 GN=KSMBR1_1469 PE=4 SV=1
878	1226	Q1Q029	97.77	14	14	2050000	2	2	3		19305	seq|Q1Q029|Q1Q029_KUEST	Q1Q029_KUEST Similar to transcription antitermination protein NusG OS=Kuenenia stuttgartiensis OX=174633 GN=nusG PE=4 SV=1
758	1156	Q1Q6E5	97.31	8	8	1890000	2	2	4		43435	seq|Q1Q6E5|Q1Q6E5_KUEST	Q1Q6E5_KUEST Uncharacterized protein OS=Kuenenia stuttgartiensis OX=174633 GN=kuste2403 PE=4 SV=1
1066	1449	Q1Q2F9	97.27	10	10	1310000	2	2	2		33069	seq|Q1Q2F9|Q1Q2F9_KUEST	Q1Q2F9_KUEST TPR_REGION domain-containing protein OS=Kuenenia stuttgartiensis OX=174633 GN=KSMBR1_0712 PE=4 SV=1
838	1058	Q1PVY5	97.01	11	11	1830000	3	3	3		40916	seq|Q1PVY5|Q1PVY5_KUEST	Q1PVY5_KUEST DUF3880 domain-containing protein OS=Kuenenia stuttgartiensis OX=174633 GN=kustc0635 PE=4 SV=1
930	1443	Q1Q3F7	96.92	9	9	1750000	2	2	3		28428	seq|Q1Q3F7|Q1Q3F7_KUEST	Q1Q3F7_KUEST ATP synthase subunit a OS=Kuenenia stuttgartiensis OX=174633 GN=atpB PE=3 SV=1
934	1510	Q1PUQ4	96.32	9	9	1880000	2	2	3		41892	seq|Q1PUQ4|Q1PUQ4_KUEST	Q1PUQ4_KUEST Similar to zinc-containing dehydrogenase OS=Kuenenia stuttgartiensis OX=174633 GN=KSMBR1_3221 PE=3 SV=1
817	1116	Q1PZM0	95.98	16	16	939000	3	3	4		34333	seq|Q1PZM0|Q1PZM0_KUEST	Q1PZM0_KUEST Glycine--tRNA ligase alpha subunit OS=Kuenenia stuttgartiensis OX=174633 GN=GlyQ PE=3 SV=1
1332	1795	Q1PX59	95.65	4	4	547000	1	1	1		43758	seq|Q1PX59|Q1PX59_KUEST	Q1PX59_KUEST Uncharacterized protein OS=Kuenenia stuttgartiensis OX=174633 GN=kustc1069 PE=4 SV=1
1332	1796	A0A2C9CKL5	95.65	4	4	547000	1	1	1		43777	seq|A0A2C9CKL5|A0A2C9CKL5_KUEST	A0A2C9CKL5_KUEST Uncharacterized protein OS=Kuenenia stuttgartiensis OX=174633 GN=KSMBR1_2846 PE=4 SV=1
723	1066	Q1PX10	95.27	16	16	13200000	3	3	5		19287	seq|Q1PX10|Q1PX10_KUEST	Q1PX10_KUEST ATP-dependent protease subunit HslV OS=Kuenenia stuttgartiensis OX=174633 GN=hslV PE=3 SV=1
727	1363	Q1Q2A0	95.22	22	22	10000000	2	2	5		20180	seq|Q1Q2A0|Q1Q2A0_KUEST	Q1Q2A0_KUEST Similar to ABC-transporter component OS=Kuenenia stuttgartiensis OX=174633 GN=kuste3376 PE=4 SV=1
860	977	Q1Q297	94.86	10	10	1710000	3	3	3		36724	seq|Q1Q297|Q1Q297_KUEST	Q1Q297_KUEST Uncharacterized protein OS=Kuenenia stuttgartiensis OX=174633 GN=KSMBR1_0753 PE=4 SV=1
1021	1784	Q1PYY5	94.77	13	13	295000	1	1	2		17635	seq|Q1PYY5|Q1PYY5_KUEST	Q1PYY5_KUEST N5-carboxyaminoimidazole ribonucleotide mutase OS=Kuenenia stuttgartiensis OX=174633 GN=purE PE=3 SV=1
931	1446	A0A2C9CF04	94.7	14	14	1000000	2	2	3	Carbamidomethylation	24080	seq|A0A2C9CF04|A0A2C9CF04_KUEST	A0A2C9CF04_KUEST Strongly similar to GTP cyclohydrolase I OS=Kuenenia stuttgartiensis OX=174633 GN=folE PE=4 SV=1
931	1447	Q1Q0A8	94.7	14	14	1000000	2	2	3	Carbamidomethylation	24081	seq|Q1Q0A8|Q1Q0A8_KUEST	Q1Q0A8_KUEST Strongly similar to GTP cyclohydrolase I OS=Kuenenia stuttgartiensis OX=174633 GN=folE PE=4 SV=1
1007	1365	Q1PYQ8	94.42	11	11	749000	2	2	2		21877	seq|Q1PYQ8|Q1PYQ8_KUEST	Q1PYQ8_KUEST Uncharacterized protein OS=Kuenenia stuttgartiensis OX=174633 GN=kustd1468 PE=4 SV=1
952	1355	Q1Q1I6	94.4	6	6	1330000	2	2	2		71026	seq|Q1Q1I6|Q1Q1I6_KUEST	Q1Q1I6_KUEST BcrAD_BadFG domain-containing protein OS=Kuenenia stuttgartiensis OX=174633 GN=KSMBR1_1001 PE=4 SV=1
787	1356	Q1PZ66	94.13	32	32	18300000	2	2	4	Deamidation (NQ)	7177	seq|Q1PZ66|Q1PZ66_KUEST	Q1PZ66_KUEST Uncharacterized protein OS=Kuenenia stuttgartiensis OX=174633 GN=KSMBR1_1386 PE=4 SV=1
914	1117	Q1PV47	93.74	21	21	2610000	3	3	3		23455	seq|Q1PV47|Q1PV47_KUEST	Q1PV47_KUEST DinB family protein OS=Kuenenia stuttgartiensis OX=174633 GN=KSMBR1_2071 PE=4 SV=1
957	1141	Q1PXE2	93.69	4	4	2080000	2	2	2		76195	seq|Q1PXE2|Q1PXE2_KUEST	Q1PXE2_KUEST Lon proteolytic domain-containing protein OS=Kuenenia stuttgartiensis OX=174633 GN=KSMBR1_2909 PE=4 SV=1
806	968	Q1Q1H6	93.52	19	19	1620000	4	4	4	Carbamidomethylation	30430	seq|Q1Q1H6|Q1Q1H6_KUEST	Q1Q1H6_KUEST Fumerase domain-containing protein OS=Kuenenia stuttgartiensis OX=174633 GN=kuste3110 PE=4 SV=1
806	969	A0A2C9CD54	93.52	18	18	1620000	4	4	4	Carbamidomethylation	30799	seq|A0A2C9CD54|A0A2C9CD54_KUEST	A0A2C9CD54_KUEST Fumerase domain-containing protein OS=Kuenenia stuttgartiensis OX=174633 GN=KSMBR1_1007 PE=4 SV=1
776	947	Q1Q6W6	93.32	12	12	4410000	3	3	4		36757	seq|Q1Q6W6|Q1Q6W6_KUEST	Q1Q6W6_KUEST Similar to mevalonate or galacto kinase OS=Kuenenia stuttgartiensis OX=174633 GN=mvk PE=4 SV=1
1033	1353	Q1Q1K7	93.21	18	18	702000	2	2	2		17648	seq|Q1Q1K7|Q1Q1K7_KUEST	Q1Q1K7_KUEST Similar to ferric uptake regulation protein OS=Kuenenia stuttgartiensis OX=174633 GN=fur PE=3 SV=1
900	1060	Q1PZC1	93.21	57	57	3490000	3	3	3		7503	seq|Q1PZC1|Q1PZC1_KUEST	Q1PZC1_KUEST Uncharacterized protein OS=Kuenenia stuttgartiensis OX=174633 GN=KSMBR1_1437 PE=4 SV=1
827	949	Q1Q4Q9	93.16	12	12	2860000	3	3	3		27938	seq|Q1Q4Q9|Q1Q4Q9_KUEST	Q1Q4Q9_KUEST Strongly similar to H+-driven flagellar motor component MotA OS=Kuenenia stuttgartiensis OX=174633 GN=motA PE=4 SV=1
835	953	Q1Q443	93.11	10	10	994000	3	3	3		64530	seq|Q1Q443|Q1Q443_KUEST	Q1Q443_KUEST Uncharacterized protein OS=Kuenenia stuttgartiensis OX=174633 GN=kuste4024 PE=4 SV=1
800	915	A0A2C9CHS8	93.09	19	19	1170000	4	4	4		30116	seq|A0A2C9CHS8|A0A2C9CHS8_KUEST	A0A2C9CHS8_KUEST MlaD domain-containing protein OS=Kuenenia stuttgartiensis OX=174633 GN=KSMBR1_1808 PE=4 SV=1
800	916	Q1PXQ9	93.09	19	19	1170000	4	4	4		30128	seq|Q1PXQ9|Q1PXQ9_KUEST	Q1PXQ9_KUEST MlaD domain-containing protein OS=Kuenenia stuttgartiensis OX=174633 GN=kustd2069 PE=4 SV=1
973	1237	Q1Q2Z7	92.96	12	12	901000	2	2	2		33852	seq|Q1Q2Z7|Q1Q2Z7_KUEST	Q1Q2Z7_KUEST Similar to Group II intron encoded reverse transcriptase OS=Kuenenia stuttgartiensis OX=174633 GN=ltrA PE=4 SV=1
973	1238	Q1Q0T0	92.96	12	12	901000	2	2	2		33822	seq|Q1Q0T0|Q1Q0T0_KUEST	Q1Q0T0_KUEST Reverse transcriptase domain-containing protein OS=Kuenenia stuttgartiensis OX=174633 GN=KSMBR1_2715 PE=4 SV=1
973	1239	Q1Q0X4	92.96	12	12	901000	2	2	2		33912	seq|Q1Q0X4|Q1Q0X4_KUEST	Q1Q0X4_KUEST Similar to Group II intron encoded reverse transcriptase OS=Kuenenia stuttgartiensis OX=174633 GN=ltrA PE=4 SV=1
973	1276	A0A2C9CJY5	92.96	12	12	901000	2	2	2		33913	seq|A0A2C9CJY5|A0A2C9CJY5_KUEST	A0A2C9CJY5_KUEST Reverse transcriptase domain-containing protein OS=Kuenenia stuttgartiensis OX=174633 GN=KSMBR1_3481 PE=4 SV=1
1031	1347	Q1Q1E9	92.86	8	8	1090000	2	2	2		40404	seq|Q1Q1E9|Q1Q1E9_KUEST	Q1Q1E9_KUEST Protein-arginine kinase OS=Kuenenia stuttgartiensis OX=174633 GN=mcsB PE=3 SV=1
1086	1787	A0A2C9CG69	92.81	22	22	4000000	1	1	2		10089	seq|A0A2C9CG69|A0A2C9CG69_KUEST	A0A2C9CG69_KUEST 30S ribosomal protein S15 OS=Kuenenia stuttgartiensis OX=174633 GN=rpsO PE=3 SV=1
1086	1788	Q1PVN3	92.81	19	19	4000000	1	1	2		11136	seq|Q1PVN3|Q1PVN3_KUEST	Q1PVN3_KUEST 30S ribosomal protein S15 OS=Kuenenia stuttgartiensis OX=174633 GN=rpsO PE=3 SV=1
642	1072	Q1Q3Z8	92.79	29	29	12300000	3	3	6	Deamidation (NQ)	13839	seq|Q1Q3Z8|Q1Q3Z8_KUEST	Q1Q3Z8_KUEST 50S ribosomal protein L20 OS=Kuenenia stuttgartiensis OX=174633 GN=rplT PE=3 SV=1
849	1069	Q1Q0U0	92.71	13	13	53900000	3	3	3		19365	seq|Q1Q0U0|Q1Q0U0_KUEST	Q1Q0U0_KUEST Uncharacterized protein OS=Kuenenia stuttgartiensis OX=174633 GN=KSMBR1_2720 PE=4 SV=1
1087	1790	Q1PZV1	92.68	15	15	145000	1	1	2		13748	seq|Q1PZV1|Q1PZV1_KUEST	Q1PZV1_KUEST DUF5615 domain-containing protein OS=Kuenenia stuttgartiensis OX=174633 GN=KSMBR1_1610 PE=4 SV=1
777	955	Q1PVH1	92.64	6	6	1770000	3	3	4		78910	seq|Q1PVH1|Q1PVH1_KUEST	Q1PVH1_KUEST Similar to FeS molybdopterin oxidoreductase proteins OS=Kuenenia stuttgartiensis OX=174633 GN=napA PE=3 SV=1
652	762	Q1PY78	92.6	24	24	1430000	4	3	5	Deamidation (NQ)	33344	seq|Q1PY78|Q1PY78_KUEST	Q1PY78_KUEST Uncharacterized protein OS=Kuenenia stuttgartiensis OX=174633 GN=KSMBR1_1129 PE=4 SV=1
681	964	Q1PY56	92.42	10	10	1010000	4	4	5		44914	seq|Q1PY56|Q1PY56_KUEST	Q1PY56_KUEST Uncharacterized protein OS=Kuenenia stuttgartiensis OX=174633 GN=KSMBR1_1939 PE=4 SV=1
804	936	Q1PV59	92.3	17	17	4100000	4	4	4	Deamidation (NQ)	35607	seq|Q1PV59|Q1PV59_KUEST	Q1PV59_KUEST Uncharacterized protein OS=Kuenenia stuttgartiensis OX=174633 GN=kustc0368 PE=4 SV=1
850	1070	Q1Q4V2	91.82	10	10	1590000	3	3	3		46118	seq|Q1Q4V2|Q1Q4V2_KUEST	Q1Q4V2_KUEST Similar to ATP-independent RNA helicase DbpA OS=Kuenenia stuttgartiensis OX=174633 GN=dbpA PE=3 SV=1
1032	1348	Q1Q1P2	91.81	13	13	1070000	2	2	2		27999	seq|Q1Q1P2|Q1Q1P2_KUEST	Q1Q1P2_KUEST Glyco_trans_2-like domain-containing protein OS=Kuenenia stuttgartiensis OX=174633 GN=KSMBR1_0963 PE=4 SV=1
1037	1372	Q1PXJ9	91.4	20	20	2180000	2	2	2	Carbamidomethylation	11049	seq|Q1PXJ9|Q1PXJ9_KUEST	Q1PXJ9_KUEST MazG domain-containing protein OS=Kuenenia stuttgartiensis OX=174633 GN=KSMBR1_2955 PE=4 SV=1
798	901	seq_335_15	91.35	12	12	4430000	4	4	4		47755	seq_335_15	#N/A
943	1121	Q1Q512	91.06	7	7	996000	2	2	2		34494	seq|Q1Q512|Q1Q512_KUEST	Q1Q512_KUEST Aspartate carbamoyltransferase OS=Kuenenia stuttgartiensis OX=174633 GN=pyrB PE=3 SV=1
943	1126	A0A2C9CAR9	91.06	7	7	996000	2	2	2		34547	seq|A0A2C9CAR9|A0A2C9CAR9_KUEST	A0A2C9CAR9_KUEST Aspartate carbamoyltransferase OS=Kuenenia stuttgartiensis OX=174633 GN=pyrB PE=3 SV=1
859	958	seq_337_14	91.01	14	14	3020000	3	3	3		34168	seq_337_14	#N/A
859	959	Q1PVW9	91.01	14	14	3020000	3	3	3		34672	seq|Q1PVW9|Q1PVW9_KUEST	Q1PVW9_KUEST Similar to UDPglucose 4-epimerase OS=Kuenenia stuttgartiensis OX=174633 GN=galE PE=4 SV=1
1077	1474	Q1Q2F0	90.9	8	8	665000	2	2	2		33565	seq|Q1Q2F0|Q1Q2F0_KUEST	Q1Q2F0_KUEST DUF58 domain-containing protein OS=Kuenenia stuttgartiensis OX=174633 GN=KSMBR1_0705 PE=4 SV=1
1053	1423	Q1Q515	90.84	25	25	2440000	2	2	2		16896	seq|Q1Q515|Q1Q515_KUEST	Q1Q515_KUEST Uncharacterized protein OS=Kuenenia stuttgartiensis OX=174633 GN=KSMBR1_0266 PE=4 SV=1
1219	1596	Q1PWH0	90.83	15	15	417000	1	1	1		16999	seq|Q1PWH0|Q1PWH0_KUEST	Q1PWH0_KUEST NADH-quinone oxidoreductase subunit B OS=Kuenenia stuttgartiensis OX=174633 GN=NuoB PE=3 SV=1
1093	1845	Q1PYU9	90.8	16	16	2650000	2	2	2		8260	seq|Q1PYU9|Q1PYU9_KUEST	Q1PYU9_KUEST Uncharacterized protein OS=Kuenenia stuttgartiensis OX=174633 GN=KSMBR1_1296 PE=4 SV=1
958	1152	Q1Q4S4	90.27	8	8	891000	2	2	2		35645	seq|Q1Q4S4|Q1Q4S4_KUEST	Q1Q4S4_KUEST L,D-transpeptidase YkuD OS=Kuenenia stuttgartiensis OX=174633 GN=ykuD PE=4 SV=1
984	1185	Q1Q2E1	90.24	14	14	840000	2	2	2		29562	seq|Q1Q2E1|Q1Q2E1_KUEST	Q1Q2E1_KUEST Similar to phoU OS=Kuenenia stuttgartiensis OX=174633 GN=phoU PE=4 SV=1
621	745	Q1Q0M4	90.03	12	12	4280000	5	5	6	Deamidation (NQ)	54528	seq|Q1Q0M4|Q1Q0M4_KUEST	Q1Q0M4_KUEST 2-isopropylmalate synthase OS=Kuenenia stuttgartiensis OX=174633 GN=leuA PE=3 SV=1
921	1364	Q1PZW3	89.97	8	8	1560000	2	1	3		31164	seq|Q1PZW3|Q1PZW3_KUEST	Q1PZW3_KUEST FGE-sulfatase domain-containing protein OS=Kuenenia stuttgartiensis OX=174633 GN=KSMBR1_1631 PE=4 SV=1
902	1067	Q1PUL0	89.8	15	15	1600000	3	3	3		47043	seq|Q1PUL0|Q1PUL0_KUEST	Q1PUL0_KUEST Uncharacterized protein OS=Kuenenia stuttgartiensis OX=174633 GN=KSMBR1_3177 PE=4 SV=1
897	1049	Q1PX43	89.36	39	39	832000	3	3	3	Carbamidomethylation	12026	seq|Q1PX43|Q1PX43_KUEST	Q1PX43_KUEST DrsE domain-containing protein OS=Kuenenia stuttgartiensis OX=174633 GN=KSMBR1_2660 PE=4 SV=1
1034	1354	Q1Q5Y0	89.31	20	20	268000	2	2	2		22192	seq|Q1Q5Y0|Q1Q5Y0_KUEST	Q1Q5Y0_KUEST Conserved hypothetical sugar phosphate isomerase protein OS=Kuenenia stuttgartiensis OX=174633 GN=rmpB PE=4 SV=1
876	1137	seq_601_4	89.25	5	5	707000	3	2	3		58006	seq_601_4	#N/A
736	829	Q1Q3K7	89.09	17	17	6990000	3	3	4		21113	seq|Q1Q3K7|Q1Q3K7_KUEST	Q1Q3K7_KUEST Elongation factor P OS=Kuenenia stuttgartiensis OX=174633 GN=efp PE=3 SV=1
1035	1357	Q1PXL8	88.97	20	20	2880000	2	2	2		15912	seq|Q1PXL8|Q1PXL8_KUEST	Q1PXL8_KUEST PPC domain-containing protein OS=Kuenenia stuttgartiensis OX=174633 GN=KSMBR1_2968 PE=4 SV=1
714	914	Q1Q4U2	88.77	42	42	4990000	4	4	5		14823	seq|Q1Q4U2|Q1Q4U2_KUEST	Q1Q4U2_KUEST Similar to methylmalonyl-CoA epimerase OS=Kuenenia stuttgartiensis OX=174633 GN=KSMBR1_0344 PE=4 SV=1
830	1273	seq_3110_3	88.47	5	5	1650000	2	1	3	Carbamidomethylation; Deamidation (NQ)	48792	seq_3110_3	#N/A
912	1110	Q1PYR8	88.3	21	21	1660000	3	3	3		18988	seq|Q1PYR8|Q1PYR8_KUEST	Q1PYR8_KUEST Similar to Rieske 2Fe-2S iron sulfur protein (Cytochrome b6-F complex) OS=Kuenenia stuttgartiensis OX=174633 GN=petC PE=4 SV=1
926	1404	Q1Q3E2	88.28	5	5	3660000	2	2	3		43624	seq|Q1Q3E2|Q1Q3E2_KUEST	Q1Q3E2_KUEST Amidohydro-rel domain-containing protein OS=Kuenenia stuttgartiensis OX=174633 GN=KSMBR1_0151 PE=4 SV=1
673	770	Q1Q6L6	87.71	10	10	1390000	5	5	5		96352	seq|Q1Q6L6|Q1Q6L6_KUEST	Q1Q6L6_KUEST Similar to copper oxidase and hydroxylamine oxidoreductase (Fusion protein) OS=Kuenenia stuttgartiensis OX=174633 GN=hao PE=4 SV=1
780	984	Q1Q057	87.67	10	10	1290000	3	3	4	Deamidation (NQ)	45413	seq|Q1Q057|Q1Q057_KUEST	Q1Q057_KUEST SpoIID domain-containing protein OS=Kuenenia stuttgartiensis OX=174633 GN=kustd1965 PE=4 SV=1
782	1007	A0A2C9CC31	87.5	21	21	2450000	3	3	4	Deamidation (NQ)	27694	seq|A0A2C9CC31|A0A2C9CC31_KUEST	A0A2C9CC31_KUEST Strongly similar to ABC transporter ATP-binding protein OS=Kuenenia stuttgartiensis OX=174633 GN=KSMBR1_0755 PE=4 SV=1
995	1257	Q1Q6Y8	87.48	1	1	0	2	2	2	Deamidation (NQ)	260427	seq|Q1Q6Y8|Q1Q6Y8_KUEST	Q1Q6Y8_KUEST Uncharacterized protein OS=Kuenenia stuttgartiensis OX=174633 GN=kuste2585 PE=4 SV=1
728	773	Q1PZG8	87.43	5	5	1280000	4	4	4		138188	seq|Q1PZG8|Q1PZG8_KUEST	Q1PZG8_KUEST Chromosome partition protein Smc OS=Kuenenia stuttgartiensis OX=174633 GN=smc PE=3 SV=1
1001	1286	Q1PXP9	87.34	8	8	554000	2	2	2		37042	seq|Q1PXP9|Q1PXP9_KUEST	Q1PXP9_KUEST Protein-glutamate methylesterase/protein-glutamine glutaminase OS=Kuenenia stuttgartiensis OX=174633 GN=cheB PE=3 SV=1
811	1064	Q1PZX7	87.31	11	11	2600000	3	3	4	Deamidation (NQ)	28696	seq|Q1PZX7|Q1PZX7_KUEST	Q1PZX7_KUEST 3-deoxy-manno-octulosonate cytidylyltransferase OS=Kuenenia stuttgartiensis OX=174633 GN=kdsB PE=3 SV=1
1054	1424	Q1PWY2	87	13	13	1590000	2	2	2		27846	seq|Q1PWY2|Q1PWY2_KUEST	Q1PWY2_KUEST 4-hydroxy-tetrahydrodipicolinate reductase OS=Kuenenia stuttgartiensis OX=174633 GN=dapB PE=3 SV=1
1054	1425	A0A2C9CHD9	87	12	12	1590000	2	2	2		30090	seq|A0A2C9CHD9|A0A2C9CHD9_KUEST	A0A2C9CHD9_KUEST 4-hydroxy-tetrahydrodipicolinate reductase OS=Kuenenia stuttgartiensis OX=174633 GN=dapB PE=3 SV=1
906	1092	Q1Q1C6	86.96	7	7	2760000	3	3	3		43589	seq|Q1Q1C6|Q1Q1C6_KUEST	Q1Q1C6_KUEST Uncharacterized protein OS=Kuenenia stuttgartiensis OX=174633 GN=yxaL_1 PE=4 SV=1
1058	1431	seq_6504_2	86.78	7	7	355000	2	2	2	Deamidation (NQ)	48211	seq_6504_2	#N/A
1039	1381	seq_657_15	86.74	6	6	1350000	2	2	2		64094	seq_657_15	#N/A
810	1055	Q1Q6I6	86.52	8	8	3200000	3	3	4		56832	seq|Q1Q6I6|Q1Q6I6_KUEST	Q1Q6I6_KUEST Conserved hypothetical hydroxylamine oxidoreductase protein OS=Kuenenia stuttgartiensis OX=174633 GN=hao PE=4 SV=1
1333	1799	Q1Q446	86.41	11	11	528000	1	1	1		23951	seq|Q1Q446|Q1Q446_KUEST	Q1Q446_KUEST Uncharacterized protein OS=Kuenenia stuttgartiensis OX=174633 GN=KSMBR1_4053 PE=3 SV=1
1061	1436	Q1Q012	86.28	7	7	317000	2	2	2		31964	seq|Q1Q012|Q1Q012_KUEST	Q1Q012_KUEST Uncharacterized protein OS=Kuenenia stuttgartiensis OX=174633 GN=KSMBR1_1692 PE=4 SV=1
702	794	Q1Q7H7	86.17	27	27	1310000	5	5	5	Carbamidomethylation	38135	seq|Q1Q7H7|Q1Q7H7_KUEST	Q1Q7H7_KUEST Similar to 1-carboxy-3-chloro-3,4-dihydroxycyclohexa-1, 5-diene dehydrogenase OS=Kuenenia stuttgartiensis OX=174633 GN=CbaC PE=4 SV=1
904	1080	Q1Q4X2	86.01	2	2	1280000	3	3	3		119870	seq|Q1Q4X2|Q1Q4X2_KUEST	Q1Q4X2_KUEST Similar to Co/Zn/Cd resistance protein CzcA OS=Kuenenia stuttgartiensis OX=174633 GN=czcA PE=3 SV=1
935	1513	seq_13317_1	85.73	6	6	9540000	2	1	3		31106	seq_13317_1	#N/A
1047	1405	Q1Q3H7	85.55	19	19	371000	2	2	2	Deamidation (NQ)	16304	seq|Q1Q3H7|Q1Q3H7_KUEST	Q1Q3H7_KUEST Uncharacterized protein OS=Kuenenia stuttgartiensis OX=174633 GN=KSMBR1_0109 PE=4 SV=1
583	781	Q1PYJ2	85.26	9	9	1560000	6	6	6	Deamidation (NQ); Oxidation (M)	129549	seq|Q1PYJ2|Q1PYJ2_KUEST	Q1PYJ2_KUEST Pyruvate carboxylase OS=Kuenenia stuttgartiensis OX=174633 GN=pyc PE=4 SV=1
583	782	A0A2C9CD81	85.26	9	9	1560000	6	6	6	Deamidation (NQ); Oxidation (M)	129484	seq|A0A2C9CD81|A0A2C9CD81_KUEST	A0A2C9CD81_KUEST Pyruvate carboxylase OS=Kuenenia stuttgartiensis OX=174633 GN=pyc PE=4 SV=1
951	1267	Q1PYK6	84.97	7	7	970000	2	2	2		28416	seq|Q1PYK6|Q1PYK6_KUEST	Q1PYK6_KUEST Flavin-dependent thymidylate synthase OS=Kuenenia stuttgartiensis OX=174633 GN=thyX PE=3 SV=1
951	1294	A0A2C9CFX9	84.97	7	7	970000	2	2	2		27631	seq|A0A2C9CFX9|A0A2C9CFX9_KUEST	A0A2C9CFX9_KUEST Flavin-dependent thymidylate synthase OS=Kuenenia stuttgartiensis OX=174633 GN=thyX PE=3 SV=1
1088	1801	seq_8186_2	84.74	8	8	724000	1	1	2	Deamidation (NQ)	28628	seq_8186_2	#N/A
946	1145	Q1Q4A0	84.53	10	10	574000	2	2	2		50377	seq|Q1Q4A0|Q1Q4A0_KUEST	Q1Q4A0_KUEST Uncharacterized protein OS=Kuenenia stuttgartiensis OX=174633 GN=kuste4078 PE=4 SV=1
946	1151	A0A2C9CAV9	84.53	10	10	574000	2	2	2		50399	seq|A0A2C9CAV9|A0A2C9CAV9_KUEST	A0A2C9CAV9_KUEST Uncharacterized protein OS=Kuenenia stuttgartiensis OX=174633 GN=KSMBR1_0505 PE=4 SV=1
734	783	A0A2C9CC92	84.29	6	6	2010000	4	4	4		74657	seq|A0A2C9CC92|A0A2C9CC92_KUEST	A0A2C9CC92_KUEST OstA-like_N domain-containing protein OS=Kuenenia stuttgartiensis OX=174633 GN=KSMBR1_0686 PE=4 SV=1
1038	1376	Q1Q2F1	83.7	8	8	1960000	2	2	2		38593	seq|Q1Q2F1|Q1Q2F1_KUEST	Q1Q2F1_KUEST Uncharacterized protein OS=Kuenenia stuttgartiensis OX=174633 GN=KSMBR1_0706 PE=4 SV=1
1014	1467	Q1PYA1	83.66	12	12	983000	2	2	2		18155	seq|Q1PYA1|Q1PYA1_KUEST	Q1PYA1_KUEST Uncharacterized protein OS=Kuenenia stuttgartiensis OX=174633 GN=kustd1309 PE=4 SV=1
865	1003	seq_335_7	83.6	11	11	2170000	3	3	3		40180	seq_335_7	#N/A
815	1086	Q1PVL5	82.95	3	3	3340000	3	3	4		127331	seq|Q1PVL5|Q1PVL5_KUEST	Q1PVL5_KUEST Uncharacterized protein OS=Kuenenia stuttgartiensis OX=174633 GN=kustc0517 PE=4 SV=1
703	825	Q1PWX7	82.88	27	27	778000	5	5	5		24323	seq|Q1PWX7|Q1PWX7_KUEST	Q1PWX7_KUEST Imidazole glycerol phosphate synthase subunit HisH OS=Kuenenia stuttgartiensis OX=174633 GN=hisH PE=3 SV=1
1042	1387	seq_94_18	82.48	29	29	679000	2	2	2		9769	seq_94_18	#N/A
961	1166	seq_337_10	82.34	6	6	239000	2	2	2		53507	seq_337_10	#N/A
961	1167	Q1PVX3	82.34	6	6	239000	2	2	2		53491	seq|Q1PVX3|Q1PVX3_KUEST	Q1PVX3_KUEST B12-binding domain-containing protein OS=Kuenenia stuttgartiensis OX=174633 GN=kustc0627 PE=4 SV=1
882	1298	Q1Q7G5	82.22	5	5	359000	2	1	3		35531	seq|Q1Q7G5|Q1Q7G5_KUEST	Q1Q7G5_KUEST Similar to sulfatase modifying factor 1 ( C-alpha-formylglycine-generating enzyme) OS=Kuenenia stuttgartiensis OX=174633 GN=sumf1 PE=4 SV=1
882	1299	A0A2C9CIU9	82.22	5	5	359000	2	1	3		35587	seq|A0A2C9CIU9|A0A2C9CIU9_KUEST	A0A2C9CIU9_KUEST FGE-sulfatase domain-containing protein OS=Kuenenia stuttgartiensis OX=174633 GN=sumf1 PE=4 SV=1
1334	1816	Q1Q3G3	82	5	5	1110000	1	1	1		32314	seq|Q1Q3G3|Q1Q3G3_KUEST	Q1Q3G3_KUEST Similar to matrilysin (Metalloproteinase) OS=Kuenenia stuttgartiensis OX=174633 GN=matrin PE=4 SV=1
1090	1809	Q1PZJ3	81.61	7	7	345000	1	1	2		31913	seq|Q1PZJ3|Q1PZJ3_KUEST	Q1PZJ3_KUEST Similar to cytochrome c biogenesis protein resC OS=Kuenenia stuttgartiensis OX=174633 GN=ccsA PE=4 SV=1
1089	1807	Q1PY49	81.42	11	11	746000	1	1	2		25516	seq|Q1PY49|Q1PY49_KUEST	Q1PY49_KUEST TPR_REGION domain-containing protein OS=Kuenenia stuttgartiensis OX=174633 GN=KSMBR1_1928 PE=4 SV=1
963	1174	Q1Q0J2	81.4	7	7	267000	2	2	2		44438	seq|Q1Q0J2|Q1Q0J2_KUEST	Q1Q0J2_KUEST N-acetyltransferase domain-containing protein OS=Kuenenia stuttgartiensis OX=174633 GN=kuste2765 PE=4 SV=1
1048	1406	Q1PXE1	81.24	5	5	0	2	2	2		96006	seq|Q1PXE1|Q1PXE1_KUEST	Q1PXE1_KUEST PglZ domain-containing protein OS=Kuenenia stuttgartiensis OX=174633 GN=kustc1157 PE=4 SV=1
1048	1407	A0A2C9CI90	81.24	5	5	0	2	2	2		96034	seq|A0A2C9CI90|A0A2C9CI90_KUEST	A0A2C9CI90_KUEST PglZ domain protein OS=Kuenenia stuttgartiensis OX=174633 GN=KSMBR1_2910 PE=4 SV=1
836	972	Q1Q2E9	80.98	12	12	1740000	3	3	3	Deamidation (NQ)	38981	seq|Q1Q2E9|Q1Q2E9_KUEST	Q1Q2E9_KUEST Conserved hypothetical iron sulfur protein OS=Kuenenia stuttgartiensis OX=174633 GN=KSMBR1_0719 PE=4 SV=1
911	1108	Q1Q6W1	79.91	22	22	2600000	3	3	3	Deamidation (NQ)	21911	seq|Q1Q6W1|Q1Q6W1_KUEST	Q1Q6W1_KUEST Similar to phosphoheptose isomerase OS=Kuenenia stuttgartiensis OX=174633 GN=gmhA PE=4 SV=1
962	1170	seq_321_19	79.61	4	4	3210000	2	2	2		66971	seq_321_19	#N/A
962	1171	Q1PXB4	79.61	4	4	3210000	2	2	2		67001	seq|Q1PXB4|Q1PXB4_KUEST	Q1PXB4_KUEST Strongly similar to acetyl-CoA synthetase OS=Kuenenia stuttgartiensis OX=174633 GN=acsA PE=4 SV=1
1082	1506	Q1Q1E0	79.22	4	4	96700	2	2	2		69545	seq|Q1Q1E0|Q1Q1E0_KUEST	Q1Q1E0_KUEST Malto-oligosyltrehalose trehalohydrolase OS=Kuenenia stuttgartiensis OX=174633 GN=treZ PE=3 SV=1
1082	1507	A0A2C9CCY5	79.22	4	4	96700	2	2	2		69566	seq|A0A2C9CCY5|A0A2C9CCY5_KUEST	A0A2C9CCY5_KUEST Malto-oligosyltrehalose trehalohydrolase OS=Kuenenia stuttgartiensis OX=174633 GN=treZ PE=3 SV=1
956	1139	A0A2C9CIF5	79.18	3	3	346000	2	2	2		157100	seq|A0A2C9CIF5|A0A2C9CIF5_KUEST	A0A2C9CIF5_KUEST Uncharacterized protein OS=Kuenenia stuttgartiensis OX=174633 GN=KSMBR1_2972 PE=4 SV=1
956	1140	Q1PXL4	79.18	3	3	346000	2	2	2		157132	seq|Q1PXL4|Q1PXL4_KUEST	Q1PXL4_KUEST Uncharacterized protein OS=Kuenenia stuttgartiensis OX=174633 GN=kustc1230 PE=4 SV=1
1268	1785	Q1PY36	79.14	4	4	65700	1	1	1		71595	seq|Q1PY36|Q1PY36_KUEST	Q1PY36_KUEST Similar to heme d1 biosynthesis protein NirJ OS=Kuenenia stuttgartiensis OX=174633 GN=nirJ PE=4 SV=1
941	1233	Q1PWG9	79.09	15	15	1640000	2	2	2		19519	seq|Q1PWG9|Q1PWG9_KUEST	Q1PWG9_KUEST NADH-quinone oxidoreductase subunit C OS=Kuenenia stuttgartiensis OX=174633 GN=nuoC PE=3 SV=1
1056	1428	Q1PZT4	78.96	17	17	3860000	2	2	2		14525	seq|Q1PZT4|Q1PZT4_KUEST	Q1PZT4_KUEST Uncharacterized protein OS=Kuenenia stuttgartiensis OX=174633 GN=KSMBR1_1607 PE=4 SV=1
1170	1606	Q1Q355	78.82	12	12	626000	1	1	1	Carbamidomethylation	12021	seq|Q1Q355|Q1Q355_KUEST	Q1Q355_KUEST Similar to adenylylsulfate reductase chain B OS=Kuenenia stuttgartiensis OX=174633 GN=aprB PE=4 SV=1
991	1240	Q1PVJ1	78.22	13	13	1340000	2	2	2		25720	seq|Q1PVJ1|Q1PVJ1_KUEST	Q1PVJ1_KUEST Uncharacterized protein OS=Kuenenia stuttgartiensis OX=174633 GN=kustc0501 PE=4 SV=1
923	1383	Q1PWB7	78.09	11	11	2490000	2	2	3		22444	seq|Q1PWB7|Q1PWB7_KUEST	Q1PWB7_KUEST Similar to biopolymer transport ExbB peptide OS=Kuenenia stuttgartiensis OX=174633 GN=exbB PE=3 SV=1
855	1688	A0A2C9CKF5	77.55	3	3	1590000	1	1	3	Deamidation (NQ)	41191	seq|A0A2C9CKF5|A0A2C9CKF5_KUEST	A0A2C9CKF5_KUEST Chaperone protein DnaJ OS=Kuenenia stuttgartiensis OX=174633 GN=dnaJ_3 PE=3 SV=1
970	1215	Q1Q7I3	77.48	6	6	2180000	2	2	2		50000	seq|Q1Q7I3|Q1Q7I3_KUEST	Q1Q7I3_KUEST Replicative DNA helicase OS=Kuenenia stuttgartiensis OX=174633 GN=dnaB PE=3 SV=1
1060	1435	Q1PYY0	77.48	8	8	532000	2	2	2		35106	seq|Q1PYY0|Q1PYY0_KUEST	Q1PYY0_KUEST Similar to CheW like chemotaxis response regulatory protein OS=Kuenenia stuttgartiensis OX=174633 GN=cheV PE=4 SV=1
1091	1819	Q1PVX5	76.88	7	7	462000	1	1	2		28595	seq|Q1PVX5|Q1PVX5_KUEST	Q1PVX5_KUEST Similar to 3-deoxy-manno-octulosonate cytidylyltransferase OS=Kuenenia stuttgartiensis OX=174633 GN=kdsB PE=4 SV=1
988	1212	Q1PW91	76.73	34	34	724000	2	2	2		8666	seq|Q1PW91|Q1PW91_KUEST	Q1PW91_KUEST Addiction module component OS=Kuenenia stuttgartiensis OX=174633 GN=KSMBR1_2414 PE=4 SV=1
875	1124	Q1PYG4	76.63	9	9	4990000	3	3	3		37210	seq|Q1PYG4|Q1PYG4_KUEST	Q1PYG4_KUEST GDP-L-fucose synthase OS=Kuenenia stuttgartiensis OX=174633 GN=wcaG PE=3 SV=1
1068	1454	seq_5306_3	76.53	20	20	1180000	2	2	2		12077	seq_5306_3	#N/A
1335	1818	Q1PYI9	76.5	13	13	262000	1	1	1		17842	seq|Q1PYI9|Q1PYI9_KUEST	Q1PYI9_KUEST Uncharacterized protein OS=Kuenenia stuttgartiensis OX=174633 GN=KSMBR1_1157 PE=4 SV=1
1045	1400	Q1PY50	76.37	24	24	2840000	2	2	2		9873	seq|Q1PY50|Q1PY50_KUEST	Q1PY50_KUEST UPF0033 domain-containing protein OS=Kuenenia stuttgartiensis OX=174633 GN=kustd2226 PE=3 SV=1
861	990	Q1Q2K8	76.22	13	13	2210000	3	3	3	Carbamidomethylation	40970	seq|Q1Q2K8|Q1Q2K8_KUEST	Q1Q2K8_KUEST Carbamoyl-phosphate synthase small chain OS=Kuenenia stuttgartiensis OX=174633 GN=carA PE=3 SV=1
861	991	A0A2C9CBV6	76.22	13	13	2210000	3	3	3	Carbamidomethylation	40924	seq|A0A2C9CBV6|A0A2C9CBV6_KUEST	A0A2C9CBV6_KUEST Carbamoyl-phosphate synthase small chain OS=Kuenenia stuttgartiensis OX=174633 GN=carA PE=3 SV=1
862	994	Q1Q2V7	76.09	26	26	2460000	3	3	3	Deamidation (NQ)	23993	seq|Q1Q2V7|Q1Q2V7_KUEST	Q1Q2V7_KUEST Metallophos_2 domain-containing protein OS=Kuenenia stuttgartiensis OX=174633 GN=kuste3585 PE=4 SV=1
862	995	A0A2C9CK49	76.09	26	26	2460000	3	3	3	Deamidation (NQ)	24049	seq|A0A2C9CK49|A0A2C9CK49_KUEST	A0A2C9CK49_KUEST Metallophos_2 domain-containing protein OS=Kuenenia stuttgartiensis OX=174633 GN=KSMBR1_3459 PE=4 SV=1
950	1207	Q1PVY6	76.06	7	7	1630000	2	2	2		41275	seq|Q1PVY6|Q1PVY6_KUEST	Q1PVY6_KUEST Similar to molybdenum cofactor biosynthesis protein A OS=Kuenenia stuttgartiensis OX=174633 GN=moaA PE=4 SV=1
966	1192	Q1Q657	75.51	18	18	2080000	2	2	2		14520	seq|Q1Q657|Q1Q657_KUEST	Q1Q657_KUEST Uncharacterized protein OS=Kuenenia stuttgartiensis OX=174633 GN=KSMBR1_3298 PE=4 SV=1
924	1391	A0A2C9CFE2	75.4	42	42	1320000	2	2	3		8994	seq|A0A2C9CFE2|A0A2C9CFE2_KUEST	A0A2C9CFE2_KUEST Uncharacterized protein OS=Kuenenia stuttgartiensis OX=174633 GN=KSMBR1_1976 PE=4 SV=1
924	1397	seq_335_22	75.4	13	13	1320000	2	2	3		28922	seq_335_22	#N/A
929	1433	seq_3348_3	75.16	21	21	6240000	2	2	3		26551	seq_3348_3	#N/A
1040	1382	Q1Q5Z3	74.97	13	13	492000	2	2	2		24763	seq|Q1Q5Z3|Q1Q5Z3_KUEST	Q1Q5Z3_KUEST Strongly similar to ABC transporter ATP-binding protein OS=Kuenenia stuttgartiensis OX=174633 GN=lolD PE=4 SV=1
1271	1869	Q1PWB1	74.8	9	9	746000	1	1	1		12622	seq|Q1PWB1|Q1PWB1_KUEST	Q1PWB1_KUEST Strongly similar to divalent cation tolerance protein OS=Kuenenia stuttgartiensis OX=174633 GN=cut PE=4 SV=1
1271	1870	A0A2C9CGY6	74.8	9	9	746000	1	1	1		12580	seq|A0A2C9CGY6|A0A2C9CGY6_KUEST	A0A2C9CGY6_KUEST Strongly similar to divalent cation tolerance protein OS=Kuenenia stuttgartiensis OX=174633 GN=cut PE=4 SV=1
1015	1517	seq_1822_2	74.78	6	6	0	2	1	2	Deamidation (NQ)	36851	seq_1822_2	#N/A
745	816	Q1Q578	74.64	4	4	1560000	4	4	4		118836	seq|Q1Q578|Q1Q578_KUEST	Q1Q578_KUEST Uncharacterized protein OS=Kuenenia stuttgartiensis OX=174633 GN=kuste4402 PE=4 SV=1
936	1821	Q1Q3F5	74.61	14	14	6050000	1	1	3		9474	seq|Q1Q3F5|Q1Q3F5_KUEST	Q1Q3F5_KUEST ATP synthase subunit c OS=Kuenenia stuttgartiensis OX=174633 GN=atpE PE=3 SV=1
1065	1445	Q1Q798	74.43	3	3	833000	2	2	2		95527	seq|Q1Q798|Q1Q798_KUEST	Q1Q798_KUEST Alpha-1,4 glucan phosphorylase OS=Kuenenia stuttgartiensis OX=174633 GN=GlgP PE=3 SV=1
881	1258	seq_6157_1	74.29	3	3	202000	2	1	3		77600	seq_6157_1	#N/A
1221	1607	Q1PYF5	74.24	5	5	1620000	1	1	1		27541	seq|Q1PYF5|Q1PYF5_KUEST	Q1PYF5_KUEST Pyridoxine 5'-phosphate synthase OS=Kuenenia stuttgartiensis OX=174633 GN=pdxJ PE=3 SV=1
1041	1384	A0A2C9CEZ9	74.16	10	10	570000	2	2	2		27842	seq|A0A2C9CEZ9|A0A2C9CEZ9_KUEST	A0A2C9CEZ9_KUEST Uncharacterized protein OS=Kuenenia stuttgartiensis OX=174633 GN=ptr1 PE=4 SV=1
1041	1385	Q1Q0A7	74.16	10	10	570000	2	2	2		27991	seq|Q1Q0A7|Q1Q0A7_KUEST	Q1Q0A7_KUEST Similar to pteridine reductase 1 OS=Kuenenia stuttgartiensis OX=174633 GN=ptr1 PE=4 SV=1
1059	1432	Q1Q2F5	73.78	9	9	489000	2	2	2		37763	seq|Q1Q2F5|Q1Q2F5_KUEST	Q1Q2F5_KUEST VWFA domain-containing protein OS=Kuenenia stuttgartiensis OX=174633 GN=KSMBR1_0709 PE=4 SV=1
939	1153	seq_398_10	73.76	1	1	192000	2	1	2		221518	seq_398_10	#N/A
1148	1268	Q1PW65	73.76	3	3	12700000	2	2	2	Deamidation (NQ)	64313	seq|Q1PW65|Q1PW65_KUEST	Q1PW65_KUEST RNA polymerase sigma factor SigA OS=Kuenenia stuttgartiensis OX=174633 GN=rpoD PE=3 SV=1
1343	1843	seq_335_16	73.66	8	8	138000	1	1	1		16525	seq_335_16	#N/A
1336	1822	Q1Q2F4	73.48	5	5	73800	1	1	1		37192	seq|Q1Q2F4|Q1Q2F4_KUEST	Q1Q2F4_KUEST VWFA domain-containing protein OS=Kuenenia stuttgartiensis OX=174633 GN=KSMBR1_0708 PE=4 SV=1
1129	1220	Q1Q1C1	73.37	3	3	138000	1	1	1		67189	seq|Q1Q1C1|Q1Q1C1_KUEST	Q1Q1C1_KUEST B12-binding domain-containing protein OS=Kuenenia stuttgartiensis OX=174633 GN=miaB_2 PE=4 SV=1
993	1245	Q1Q3W3	73.1	4	4	683000	2	2	2		64295	seq|Q1Q3W3|Q1Q3W3_KUEST	Q1Q3W3_KUEST Arginine--tRNA ligase OS=Kuenenia stuttgartiensis OX=174633 GN=argS PE=3 SV=1
964	1175	Q1Q0G2	72.79	12	12	401000	2	2	2	Deamidation (NQ)	30827	seq|Q1Q0G2|Q1Q0G2_KUEST	Q1Q0G2_KUEST TPR_REGION domain-containing protein OS=Kuenenia stuttgartiensis OX=174633 GN=KSMBR1_2690 PE=4 SV=1
947	1169	Q1PZX2	72.68	7	7	1350000	2	2	2		40186	seq|Q1PZX2|Q1PZX2_KUEST	Q1PZX2_KUEST Uncharacterized protein OS=Kuenenia stuttgartiensis OX=174633 GN=KSMBR1_1626 PE=4 SV=1
1051	1414	Q1Q227	72.59	9	9	3920000	2	2	2		23592	seq|Q1Q227|Q1Q227_KUEST	Q1Q227_KUEST Similar to two component response regulator OS=Kuenenia stuttgartiensis OX=174633 GN=kuste3301 PE=4 SV=1
1337	1823	A0A2C9CJU8	72.32	4	4	290000	1	1	1		55381	seq|A0A2C9CJU8|A0A2C9CJU8_KUEST	A0A2C9CJU8_KUEST Uncharacterized protein OS=Kuenenia stuttgartiensis OX=174633 GN=ctrI PE=4 SV=1
1337	1824	Q1Q2X2	72.32	4	4	290000	1	1	1		55309	seq|Q1Q2X2|Q1Q2X2_KUEST	Q1Q2X2_KUEST Similar to phytoene dehydrogenase (Phytoene desaturase) OS=Kuenenia stuttgartiensis OX=174633 GN=ctrI PE=4 SV=1
1254	1733	A0A2C9CKH9	72.25	9	9	0	1	1	1		20730	seq|A0A2C9CKH9|A0A2C9CKH9_KUEST	A0A2C9CKH9_KUEST Hypoxanthine phosphoribosyltransferase OS=Kuenenia stuttgartiensis OX=174633 GN=hpt PE=3 SV=1
1254	1734	Q1Q411	72.25	9	9	0	1	1	1		21514	seq|Q1Q411|Q1Q411_KUEST	Q1Q411_KUEST Hypoxanthine phosphoribosyltransferase OS=Kuenenia stuttgartiensis OX=174633 GN=hpt PE=3 SV=1
1062	1438	Q1Q6W8	72.22	8	8	0	2	2	2		36416	seq|Q1Q6W8|Q1Q6W8_KUEST	Q1Q6W8_KUEST Similar to uridine 5'-diphospho-glucose 4-epimerase OS=Kuenenia stuttgartiensis OX=174633 GN=galE PE=4 SV=1
1043	1388	Q1Q6M9	72.17	15	15	1200000	2	2	2		17588	seq|Q1Q6M9|Q1Q6M9_KUEST	Q1Q6M9_KUEST Uncharacterized protein OS=Kuenenia stuttgartiensis OX=174633 GN=KSMBR1_3448 PE=4 SV=1
1067	1453	Q1PXZ6	71.72	4	4	1640000	2	2	2		56350	seq|Q1PXZ6|Q1PXZ6_KUEST	Q1PXZ6_KUEST Uncharacterized protein OS=Kuenenia stuttgartiensis OX=174633 GN=KSMBR1_1897 PE=4 SV=1
1338	1825	Q1Q0L1	71.58	7	7	1020000	1	1	1		26770	seq|Q1Q0L1|Q1Q0L1_KUEST	Q1Q0L1_KUEST TP_methylase domain-containing protein OS=Kuenenia stuttgartiensis OX=174633 GN=KSMBR1_3632 PE=4 SV=1
1166	1579	Q1PUQ8	71.3	5	5	65900	1	1	1		61054	seq|Q1PUQ8|Q1PUQ8_KUEST	Q1PUQ8_KUEST Uncharacterized protein OS=Kuenenia stuttgartiensis OX=174633 GN=KSMBR1_3218 PE=4 SV=1
925	1394	A0A2C9CI96	71.27	8	8	35800	2	2	3	Deamidation (NQ)	42056	seq|A0A2C9CI96|A0A2C9CI96_KUEST	A0A2C9CI96_KUEST Uncharacterized protein OS=Kuenenia stuttgartiensis OX=174633 GN=rfbE_3 PE=3 SV=1
1339	1826	Q1Q0M7	71.25	12	12	96100	1	1	1		32408	seq|Q1Q0M7|Q1Q0M7_KUEST	Q1Q0M7_KUEST Similar to kinesin light chain KLC OS=Kuenenia stuttgartiensis OX=174633 GN=kuste2807 PE=4 SV=1
1009	1396	Q1Q5P6	71.02	14	14	1800000	2	2	2	Carbamidomethylation	15546	seq|Q1Q5P6|Q1Q5P6_KUEST	Q1Q5P6_KUEST Uncharacterized protein OS=Kuenenia stuttgartiensis OX=174633 GN=KSMBR1_3801 PE=4 SV=1
945	1143	Q1PYP5	70.72	3	3	1250000	2	2	2		85866	seq|Q1PYP5|Q1PYP5_KUEST	Q1PYP5_KUEST Transcription elongation factor GreA OS=Kuenenia stuttgartiensis OX=174633 GN=greA PE=3 SV=1
945	1144	A0A2C9CD13	70.72	3	3	1250000	2	2	2		85836	seq|A0A2C9CD13|A0A2C9CD13_KUEST	A0A2C9CD13_KUEST Transcription elongation factor GreA OS=Kuenenia stuttgartiensis OX=174633 GN=greA PE=3 SV=1
805	941	Q1Q0M9	70.57	15	15	5400000	4	4	4	Carbamidomethylation	44821	seq|Q1Q0M9|Q1Q0M9_KUEST	Q1Q0M9_KUEST Similar to 3-oxoacyl-[acyl-carrier-protein] synthase I OS=Kuenenia stuttgartiensis OX=174633 GN=fabB PE=3 SV=1
805	942	A0A2C9CKM8	70.57	15	15	5400000	4	4	4	Carbamidomethylation	44795	seq|A0A2C9CKM8|A0A2C9CKM8_KUEST	A0A2C9CKM8_KUEST PKS_KS domain-containing protein OS=Kuenenia stuttgartiensis OX=174633 GN=fabB PE=3 SV=1
839	1160	Q1PXU9	70.24	26	26	1420000	2	2	3	Deamidation (NQ)	16794	seq|Q1PXU9|Q1PXU9_KUEST	Q1PXU9_KUEST Uncharacterized protein OS=Kuenenia stuttgartiensis OX=174633 GN=KSMBR1_1838 PE=4 SV=1
1092	1831	Q1PX32	70.23	10	10	959000	1	1	2		13671	seq|Q1PX32|Q1PX32_KUEST	Q1PX32_KUEST Similar to bacterial transcription regulatory protein (ArsR family) OS=Kuenenia stuttgartiensis OX=174633 GN=kustc1041 PE=4 SV=1
1092	1832	A0A2C9CGV4	70.23	10	10	959000	1	1	2		13671	seq|A0A2C9CGV4|A0A2C9CGV4_KUEST	A0A2C9CGV4_KUEST HTH arsR-type domain-containing protein OS=Kuenenia stuttgartiensis OX=174633 GN=KSMBR1_2652 PE=4 SV=1
1046	1403	Q1PUY3	70.22	8	8	1070000	2	2	2		50335	seq|Q1PUY3|Q1PUY3_KUEST	Q1PUY3_KUEST Sec-independent protein translocase protein TatC OS=Kuenenia stuttgartiensis OX=174633 GN=tatC PE=3 SV=1
870	1101	Q1PUY9	70.05	18	18	1980000	3	3	3	Carbamidomethylation	18651	seq|Q1PUY9|Q1PUY9_KUEST	Q1PUY9_KUEST UPF0234 protein KSMBR1_2017 OS=Kuenenia stuttgartiensis OX=174633 GN=KSMBR1_2017 PE=3 SV=1
824	1398	Q1PY32	70.02	37	37	2440000	2	2	4		7973	seq|Q1PY32|Q1PY32_KUEST	Q1PY32_KUEST Uncharacterized protein OS=Kuenenia stuttgartiensis OX=174633 GN=KSMBR1_1927 PE=4 SV=1
997	1266	Q1Q0R7	69.89	3	3	397000	2	2	2		60310	seq|Q1Q0R7|Q1Q0R7_KUEST	Q1Q0R7_KUEST Similar to pyridine nucleotide-disulphide oxidoreductase OS=Kuenenia stuttgartiensis OX=174633 GN=nox PE=4 SV=1
1167	1581	A0A2C9CGT6	69.63	22	22	1010000	1	1	1		8527	seq|A0A2C9CGT6|A0A2C9CGT6_KUEST	A0A2C9CGT6_KUEST Uncharacterized protein OS=Kuenenia stuttgartiensis OX=174633 GN=KSMBR1_2408 PE=4 SV=1
1011	1409	Q1PV03	69.2	4	4	290000	2	2	2		51569	seq|Q1PV03|Q1PV03_KUEST	Q1PV03_KUEST Uncharacterized protein OS=Kuenenia stuttgartiensis OX=174633 GN=KSMBR1_2022 PE=4 SV=1
1011	1410	seq_314_9	69.2	4	4	290000	2	2	2		51595	seq_314_9	#N/A
1222	1608	Q1PZU6	69.11	13	13	2050000	1	1	1		15330	seq|Q1PZU6|Q1PZU6_KUEST	Q1PZU6_KUEST Uncharacterized protein OS=Kuenenia stuttgartiensis OX=174633 GN=KSMBR1_1615 PE=4 SV=1
1222	1828	Q1Q4H9	69.11	13	13	2050000	1	1	1		15256	seq|Q1Q4H9|Q1Q4H9_KUEST	Q1Q4H9_KUEST Uncharacterized protein OS=Kuenenia stuttgartiensis OX=174633 GN=kuste4152 PE=4 SV=1
1241	1685	seq_15_27	69.09	3	3	147000	1	1	1		60776	seq_15_27	#N/A
1340	1829	Q1Q0L0	69.01	12	12	3580000	1	1	1		13292	seq|Q1Q0L0|Q1Q0L0_KUEST	Q1Q0L0_KUEST Uncharacterized protein OS=Kuenenia stuttgartiensis OX=174633 GN=KSMBR1_3633 PE=4 SV=1
1173	1627	A0A2C9CIN9	68.73	2	2	132000	1	1	1		104567	seq|A0A2C9CIN9|A0A2C9CIN9_KUEST	A0A2C9CIN9_KUEST UvrABC system protein A OS=Kuenenia stuttgartiensis OX=174633 GN=uvrA_2 PE=3 SV=1
1173	1628	Q1Q645	68.73	2	2	132000	1	1	1		104574	seq|Q1Q645|Q1Q645_KUEST	Q1Q645_KUEST UvrABC system protein A OS=Kuenenia stuttgartiensis OX=174633 GN=uvrA PE=3 SV=1
1341	1833	Q1PX31	68.69	5	5	290000	1	1	1		29550	seq|Q1PX31|Q1PX31_KUEST	Q1PX31_KUEST Similar to phosphatidylethanolamine methyltransferase OS=Kuenenia stuttgartiensis OX=174633 GN=pmtA PE=4 SV=1
953	1568	Q1PYQ9	68.61	7	7	166000	1	1	2		26201	seq|Q1PYQ9|Q1PYQ9_KUEST	Q1PYQ9_KUEST Reelin domain-containing protein OS=Kuenenia stuttgartiensis OX=174633 GN=kustd1467 PE=4 SV=1
953	1569	A0A2C9CDB7	68.61	7	7	166000	1	1	2		26187	seq|A0A2C9CDB7|A0A2C9CDB7_KUEST	A0A2C9CDB7_KUEST Reelin domain-containing protein OS=Kuenenia stuttgartiensis OX=174633 GN=KSMBR1_1262 PE=4 SV=1
989	1214	Q1Q060	68.47	6	6	417000	2	2	2		36294	seq|Q1Q060|Q1Q060_KUEST	Q1Q060_KUEST GTPase Obg OS=Kuenenia stuttgartiensis OX=174633 GN=Obg PE=3 SV=1
974	1526	Q1PVP3	67.99	7	7	109000	1	1	2		27200	seq|Q1PVP3|Q1PVP3_KUEST	Q1PVP3_KUEST Similar to 3-oxoacyl-[acyl carrier protein] reductase OS=Kuenenia stuttgartiensis OX=174633 GN=fabG PE=4 SV=1
1270	1830	Q1PZ79	67.68	7	7	518000	1	1	1		25266	seq|Q1PZ79|Q1PZ79_KUEST	Q1PZ79_KUEST Ribulose-phosphate 3-epimerase OS=Kuenenia stuttgartiensis OX=174633 GN=Rpe PE=3 SV=1
1050	1413	Q1Q3U8	67.64	14	14	1070000	2	2	2		18927	seq|Q1Q3U8|Q1Q3U8_KUEST	Q1Q3U8_KUEST Uncharacterized protein OS=Kuenenia stuttgartiensis OX=174633 GN=KSMBR1_3547 PE=4 SV=1
986	1195	Q1Q305	66.6	8	8	1970000	2	2	2		25761	seq|Q1Q305|Q1Q305_KUEST	Q1Q305_KUEST Uncharacterized protein OS=Kuenenia stuttgartiensis OX=174633 GN=KSMBR1_0076 PE=4 SV=1
1052	1416	A0A2C9CGZ0	66.46	17	17	1960000	2	2	2		16238	seq|A0A2C9CGZ0|A0A2C9CGZ0_KUEST	A0A2C9CGZ0_KUEST Universal stress protein OS=Kuenenia stuttgartiensis OX=174633 GN=KSMBR1_2464 PE=3 SV=1
1052	1417	Q1PWF8	66.46	17	17	1960000	2	2	2		16242	seq|Q1PWF8|Q1PWF8_KUEST	Q1PWF8_KUEST Universal stress protein OS=Kuenenia stuttgartiensis OX=174633 GN=UspA PE=3 SV=1
1052	1418	Q1PWE5	66.46	17	17	1960000	2	2	2		16222	seq|Q1PWE5|Q1PWE5_KUEST	Q1PWE5_KUEST Universal stress protein OS=Kuenenia stuttgartiensis OX=174633 GN=UspA PE=3 SV=1
869	1098	Q1PZ78	66.32	21	21	2310000	3	3	3	Deamidation (NQ)	30633	seq|Q1PZ78|Q1PZ78_KUEST	Q1PZ78_KUEST Acetyl-coenzyme A carboxylase carboxyl transferase subunit beta OS=Kuenenia stuttgartiensis OX=174633 GN=accD PE=3 SV=1
1128	1197	Q1Q1M5	66.2	5	5	61700	1	1	1		28593	seq|Q1Q1M5|Q1Q1M5_KUEST	Q1Q1M5_KUEST Lactamase_B domain-containing protein OS=Kuenenia stuttgartiensis OX=174633 GN=KSMBR1_0974 PE=4 SV=1
1012	1422	Q1Q0J1	66.18	6	6	345000	2	2	2		58131	seq|Q1Q0J1|Q1Q0J1_KUEST	Q1Q0J1_KUEST ATP-grasp domain-containing protein OS=Kuenenia stuttgartiensis OX=174633 GN=KSMBR1_3615 PE=4 SV=1
1063	1439	Q1PVY7	66.11	8	8	1570000	2	2	2		24361	seq|Q1PVY7|Q1PVY7_KUEST	Q1PVY7_KUEST Uncharacterized protein OS=Kuenenia stuttgartiensis OX=174633 GN=kustc0653 PE=4 SV=1
874	1120	Q1PXR9	66.11	14	14	2540000	3	3	3		36621	seq|Q1PXR9|Q1PXR9_KUEST	Q1PXR9_KUEST TPR_REGION domain-containing protein OS=Kuenenia stuttgartiensis OX=174633 GN=rfe_3 PE=4 SV=1
879	1229	seq_2636_5	66.02	6	6	661000	2	1	3	Deamidation (NQ)	52873	seq_2636_5	#N/A
990	1230	Q1PXM3	65.91	5	5	604000	2	2	2		38319	seq|Q1PXM3|Q1PXM3_KUEST	Q1PXM3_KUEST Response regulatory domain-containing protein OS=Kuenenia stuttgartiensis OX=174633 GN=KSMBR1_2981 PE=4 SV=1
1160	1540	Q1Q4B7	65.89	2	2	248000	1	1	1		91999	seq|Q1Q4B7|Q1Q4B7_KUEST	Q1Q4B7_KUEST Uncharacterized protein OS=Kuenenia stuttgartiensis OX=174633 GN=kuste4097 PE=4 SV=1
1168	1595	Q1Q3F2	65.7	4	4	389000	1	1	1		37080	seq|Q1Q3F2|Q1Q3F2_KUEST	Q1Q3F2_KUEST SWIM-type domain-containing protein OS=Kuenenia stuttgartiensis OX=174633 GN=KSMBR1_0143 PE=4 SV=1
955	1128	Q1PZA8	65.61	5	5	74400	2	2	2		70811	seq|Q1PZA8|Q1PZA8_KUEST	Q1PZA8_KUEST Similar to ABC transporter MsbA OS=Kuenenia stuttgartiensis OX=174633 GN=msbA PE=4 SV=1
1231	1652	seq_8208_2	65.57	9	9	1500000	1	1	1		12495	seq_8208_2	#N/A
1231	1653	seq_311_11	65.57	8	8	1500000	1	1	1		14573	seq_311_11	#N/A
1349	1855	seq_75_24	65.39	6	6	163000	1	1	1		22017	seq_75_24	#N/A
1342	1834	Q1PXK5	65.07	8	8	432000	1	1	1		19437	seq|Q1PXK5|Q1PXK5_KUEST	Q1PXK5_KUEST Similar to cytochrome c like protein OS=Kuenenia stuttgartiensis OX=174633 GN=ccpA PE=4 SV=1
1208	1549	Q1Q0Q0	64.97	3	3	0	1	1	1	Deamidation (NQ)	114962	seq|Q1Q0Q0|Q1Q0Q0_KUEST	Q1Q0Q0_KUEST Similar to acriflavine resistance protein F OS=Kuenenia stuttgartiensis OX=174633 GN=acrF PE=3 SV=1
1022	1898	Q1PY86	64.7	15	15	3730000	2	2	2		9182	seq|Q1PY86|Q1PY86_KUEST	Q1PY86_KUEST Uncharacterized protein OS=Kuenenia stuttgartiensis OX=174633 GN=KSMBR1_1238 PE=4 SV=1
915	1133	Q1Q7H3	64.65	10	10	4560000	3	3	3		35136	seq|Q1Q7H3|Q1Q7H3_KUEST	Q1Q7H3_KUEST Similar to N-acetylglucosamine 1-phosphate uridyltransferase OS=Kuenenia stuttgartiensis OX=174633 GN=glmU PE=4 SV=1
1209	1553	Q1Q1P3	64.65	2	2	0	1	1	1		66325	seq|Q1Q1P3|Q1Q1P3_KUEST	Q1Q1P3_KUEST Uncharacterized protein OS=Kuenenia stuttgartiensis OX=174633 GN=KSMBR1_0964 PE=3 SV=1
1004	1310	Q1PZU8	64.47	7	7	42000	2	2	2		57433	seq|Q1PZU8|Q1PZU8_KUEST	Q1PZU8_KUEST Mrr_cat domain-containing protein OS=Kuenenia stuttgartiensis OX=174633 GN=KSMBR1_1613 PE=4 SV=1
977	1694	Q1PZT3	64.26	18	18	20900000	1	1	2	Carbamidomethylation	8847	seq|Q1PZT3|Q1PZT3_KUEST	Q1PZT3_KUEST Uncharacterized protein OS=Kuenenia stuttgartiensis OX=174633 GN=KSMBR1_1591 PE=4 SV=1
852	1173	seq_9231_1	64.1	4	4	0	2	1	3	Carbamidomethylation	52522	seq_9231_1	#N/A
1223	1612	Q1Q4Z7	64.1	5	5	375000	1	1	1		23100	seq|Q1Q4Z7|Q1Q4Z7_KUEST	Q1Q4Z7_KUEST 2,3-bisphosphoglycerate-dependent phosphoglycerate mutase OS=Kuenenia stuttgartiensis OX=174633 GN=gpm PE=3 SV=1
1223	1613	A0A2C9CAN1	64.1	4	4	375000	1	1	1		26780	seq|A0A2C9CAN1|A0A2C9CAN1_KUEST	A0A2C9CAN1_KUEST 2,3-bisphosphoglycerate-dependent phosphoglycerate mutase OS=Kuenenia stuttgartiensis OX=174633 GN=gpm PE=3 SV=1
1223	1894	seq_12611_3	64.1	5	5	375000	1	1	1		24401	seq_12611_3	#N/A
1223	1903	seq_132_8	64.1	4	4	375000	1	1	1		27345	seq_132_8	#N/A
1223	1904	seq_3095_3	64.1	4	4	375000	1	1	1		28031	seq_3095_3	#N/A
1223	1905	seq_86_21	64.1	4	4	375000	1	1	1		28110	seq_86_21	#N/A
1223	1906	seq_3833_6	64.1	4	4	375000	1	1	1		28292	seq_3833_6	#N/A
1223	1909	seq_3022_1	64.1	4	4	375000	1	1	1		29040	seq_3022_1	#N/A
981	1164	seq_41_53	63.94	7	7	0	2	1	2	Deamidation (NQ)	58700	seq_41_53	#N/A
1211	1573	Q1Q6A0	63.84	16	16	54600	1	1	1	Carbamidomethylation	12205	seq|Q1Q6A0|Q1Q6A0_KUEST	Q1Q6A0_KUEST Uncharacterized protein OS=Kuenenia stuttgartiensis OX=174633 GN=kuste2353 PE=4 SV=1
1366	1938	A0A2C9CJU7	63.84	2	2	1540000	1	1	1		51698	seq|A0A2C9CJU7|A0A2C9CJU7_KUEST	A0A2C9CJU7_KUEST Ammonium transporter OS=Kuenenia stuttgartiensis OX=174633 GN=amt_4 PE=3 SV=1
1346	1848	Q1Q0D2	63.68	3	3	0	1	1	1		45088	seq|Q1Q0D2|Q1Q0D2_KUEST	Q1Q0D2_KUEST Pyr_redox_2 domain-containing protein OS=Kuenenia stuttgartiensis OX=174633 GN=KSMBR1_1782 PE=4 SV=1
1171	1621	seq_4852_1	63.47	1	1	141000	1	1	1		107225	seq_4852_1	#N/A
1232	1654	Q1Q652	62.95	3	3	123000	1	1	1		35274	seq|Q1Q652|Q1Q652_KUEST	Q1Q652_KUEST Similar to dTDP-glucose 4,6-dehydratase OS=Kuenenia stuttgartiensis OX=174633 GN=spcE PE=4 SV=1
1123	1246	Q1Q1E1	62.93	1	1	259000	1	1	1		93940	seq|Q1Q1E1|Q1Q1E1_KUEST	Q1Q1E1_KUEST Glyco_hydro_57 domain-containing protein OS=Kuenenia stuttgartiensis OX=174633 GN=KSMBR1_1064 PE=4 SV=1
1348	1852	Q1PX81	62.71	3	3	296000	1	1	1		41553	seq|Q1PX81|Q1PX81_KUEST	Q1PX81_KUEST Strongly similar to putative secretion protein PilU OS=Kuenenia stuttgartiensis OX=174633 GN=pilU PE=4 SV=1
818	1119	Q1PYN4	62.61	6	6	1540000	3	3	4		62758	seq|Q1PYN4|Q1PYN4_KUEST	Q1PYN4_KUEST TPR_REGION domain-containing protein OS=Kuenenia stuttgartiensis OX=174633 GN=kustd1448 PE=4 SV=1
1344	1844	Q1Q7J3	62.6	13	13	2070000	1	1	1		11284	seq|Q1Q7J3|Q1Q7J3_KUEST	Q1Q7J3_KUEST Uncharacterized protein OS=Kuenenia stuttgartiensis OX=174633 GN=KSMBR1_3038 PE=4 SV=1
1345	1846	Q1Q757	62.49	8	8	581000	1	1	1		17469	seq|Q1Q757|Q1Q757_KUEST	Q1Q757_KUEST Strongly similar to NADH dehydrogenase I chain E OS=Kuenenia stuttgartiensis OX=174633 GN=nuoE PE=4 SV=1
1144	1219	Q1Q0L6	61.96	5	5	2520000	1	1	1		21419	seq|Q1Q0L6|Q1Q0L6_KUEST	Q1Q0L6_KUEST Uncharacterized protein OS=Kuenenia stuttgartiensis OX=174633 GN=kuste2799 PE=4 SV=1
1144	1582	A0A2C9CKK2	61.96	5	5	2520000	1	1	1		21418	seq|A0A2C9CKK2|A0A2C9CKK2_KUEST	A0A2C9CKK2_KUEST Uncharacterized protein OS=Kuenenia stuttgartiensis OX=174633 GN=KSMBR1_3645 PE=4 SV=1
1064	1442	Q1PZ54	61.71	20	20	611000	2	2	2		12854	seq|Q1PZ54|Q1PZ54_KUEST	Q1PZ54_KUEST DUF4325 domain-containing protein OS=Kuenenia stuttgartiensis OX=174633 GN=KSMBR1_1379 PE=4 SV=1
1055	1427	seq_10_146	61.61	8	8	709000	2	2	2		36659	seq_10_146	#N/A
1075	1466	Q1PUH0	61.33	10	10	732000	2	2	2		38546	seq|Q1PUH0|Q1PUH0_KUEST	Q1PUH0_KUEST Uncharacterized protein OS=Kuenenia stuttgartiensis OX=174633 GN=KSMBR1_3144 PE=4 SV=1
985	1187	Q1Q3E1	61.31	8	8	759000	2	2	2		44483	seq|Q1Q3E1|Q1Q3E1_KUEST	Q1Q3E1_KUEST Uncharacterized protein OS=Kuenenia stuttgartiensis OX=174633 GN=kuste3766 PE=4 SV=1
1356	1883	Q1Q7Q0	61.29	7	7	747000	1	1	1		16597	seq|Q1Q7Q0|Q1Q7Q0_KUEST	Q1Q7Q0_KUEST Uncharacterized protein OS=Kuenenia stuttgartiensis OX=174633 GN=KSMBR1_3090 PE=4 SV=1
1016	1533	Q1PWH9	61.28	12	12	738000	1	1	2		10318	seq|Q1PWH9|Q1PWH9_KUEST	Q1PWH9_KUEST Desulfoferrod_N domain-containing protein OS=Kuenenia stuttgartiensis OX=174633 GN=KSMBR1_2477 PE=4 SV=1
1180	1673	seq_1421_7	61.27	1	1	5220000	1	1	1		78718	seq_1421_7	#N/A
949	1194	Q1Q069	61.2	3	3	0	2	2	2	Deamidation (NQ)	102162	seq|Q1Q069|Q1Q069_KUEST	Q1Q069_KUEST Membrane protein YdgH OS=Kuenenia stuttgartiensis OX=174633 GN=ydgH PE=4 SV=1
1347	1849	Q1PUL1	61.13	4	4	726000	1	1	1		39012	seq|Q1PUL1|Q1PUL1_KUEST	Q1PUL1_KUEST Phosphoribosylformylglycinamidine cyclo-ligase OS=Kuenenia stuttgartiensis OX=174633 GN=purM PE=3 SV=1
1347	1850	A0A2C9CJA3	61.13	4	4	726000	1	1	1		40056	seq|A0A2C9CJA3|A0A2C9CJA3_KUEST	A0A2C9CJA3_KUEST Phosphoribosylformylglycinamidine cyclo-ligase OS=Kuenenia stuttgartiensis OX=174633 GN=purM PE=3 SV=1
1069	1455	seq_13099_3	60.54	21	21	231000	2	1	2	Deamidation (NQ); Oxidation (M)	14449	seq_13099_3	#N/A
1157	1528	Q1PY47	60.37	11	11	2130000	1	1	1		28489	seq|Q1PY47|Q1PY47_KUEST	Q1PY47_KUEST Similar to chromosome partitioning protein ParA OS=Kuenenia stuttgartiensis OX=174633 GN=parA PE=4 SV=1
1350	1860	A0A2C9CAE9	60.19	2	2	17900000	1	1	1		59595	seq|A0A2C9CAE9|A0A2C9CAE9_KUEST	A0A2C9CAE9_KUEST Uncharacterized protein OS=Kuenenia stuttgartiensis OX=174633 GN=KSMBR1_00156 PE=4 SV=1
1131	1288	seq_335_21	60.04	1	1	864000	1	1	1		142442	seq_335_21	#N/A
976	1610	Q1PZN8	59.95	9	9	1190000	1	1	2		22508	seq|Q1PZN8|Q1PZN8_KUEST	Q1PZN8_KUEST Uncharacterized protein OS=Kuenenia stuttgartiensis OX=174633 GN=kustd1808 PE=4 SV=1
976	1611	A0A2C9CE69	59.95	9	9	1190000	1	1	2		22524	seq|A0A2C9CE69|A0A2C9CE69_KUEST	A0A2C9CE69_KUEST Uncharacterized protein OS=Kuenenia stuttgartiensis OX=174633 GN=KSMBR1_1565 PE=4 SV=1
1070	1456	Q1Q2L7	59.26	10	10	1280000	2	2	2		21765	seq|Q1Q2L7|Q1Q2L7_KUEST	Q1Q2L7_KUEST Uncharacterized protein OS=Kuenenia stuttgartiensis OX=174633 GN=KSMBR1_0646 PE=4 SV=1
1149	1270	A0A2C9CJN8	59.17	2	2	0	1	1	1		57337	seq|A0A2C9CJN8|A0A2C9CJN8_KUEST	A0A2C9CJN8_KUEST RNA_pol_sigma70 domain-containing protein OS=Kuenenia stuttgartiensis OX=174633 GN=rpoD_2 PE=3 SV=1
1149	1271	Q1Q6A4	59.17	2	2	0	1	1	1		57465	seq|Q1Q6A4|Q1Q6A4_KUEST	Q1Q6A4_KUEST Similar to transcription initiation factor sigma 70 OS=Kuenenia stuttgartiensis OX=174633 GN=rpoD PE=3 SV=1
1351	1863	Q1PVZ8	59.04	4	4	520000	1	1	1		33053	seq|Q1PVZ8|Q1PVZ8_KUEST	Q1PVZ8_KUEST Radical_SAM domain-containing protein OS=Kuenenia stuttgartiensis OX=174633 GN=kustc0661 PE=4 SV=1
877	1158	Q1Q1G1	58.11	6	6	1560000	2	2	3		35558	seq|Q1Q1G1|Q1Q1G1_KUEST	Q1Q1G1_KUEST Orotidine 5'-phosphate decarboxylase OS=Kuenenia stuttgartiensis OX=174633 GN=pyrF PE=3 SV=1
649	1077	seq_9929_2	57.96	12	12	1110000	5	2	6	Carbamidomethylation; Deamidation (NQ); Oxidation (M)	42214	seq_9929_2	#N/A
840	1251	Q1Q3D4	57.71	10	10	2360000	2	2	3		24708	seq|Q1Q3D4|Q1Q3D4_KUEST	Q1Q3D4_KUEST Uncharacterized protein OS=Kuenenia stuttgartiensis OX=174633 GN=kuste3759 PE=4 SV=1
1214	1577	Q1Q118	57.58	5	5	297000	1	1	1		30081	seq|Q1Q118|Q1Q118_KUEST	Q1Q118_KUEST Inositol-1-monophosphatase OS=Kuenenia stuttgartiensis OX=174633 GN=suhB PE=3 SV=1
1214	1593	A0A2C9CKG0	57.58	9	9	297000	1	1	1		17225	seq|A0A2C9CKG0|A0A2C9CKG0_KUEST	A0A2C9CKG0_KUEST Fragment of inositol-1-monophosphatase (IMPase) (Inositol-1- phosphatase) (I-1-Pase) (Part 1) OS=Kuenenia stuttgartiensis OX=174633 GN=suhB PE=4 SV=1
1352	1867	Q1PXY8	57.52	13	13	430000	1	1	1		13392	seq|Q1PXY8|Q1PXY8_KUEST	Q1PXY8_KUEST Uncharacterized protein OS=Kuenenia stuttgartiensis OX=174633 GN=KSMBR1_1885 PE=4 SV=1
1369	1945	Q1PYJ6	57.4	2	2	408000	1	1	1		53473	seq|Q1PYJ6|Q1PYJ6_KUEST	Q1PYJ6_KUEST Probable glycine dehydrogenase (decarboxylating) subunit 2 OS=Kuenenia stuttgartiensis OX=174633 GN=gcvPB PE=3 SV=1
1369	1946	A0A2C9CD15	57.4	2	2	408000	1	1	1		53457	seq|A0A2C9CD15|A0A2C9CD15_KUEST	A0A2C9CD15_KUEST Probable glycine dehydrogenase (decarboxylating) subunit 2 OS=Kuenenia stuttgartiensis OX=174633 GN=gcvPB PE=3 SV=1
1362	1910	Q1Q242	57.18	6	6	1930000	1	1	1		18713	seq|Q1Q242|Q1Q242_KUEST	Q1Q242_KUEST N-acetyltransferase domain-containing protein OS=Kuenenia stuttgartiensis OX=174633 GN=KSMBR1_0807 PE=3 SV=1
1353	1872	Q1Q6U3	57.07	3	3	181000	1	1	1		62356	seq|Q1Q6U3|Q1Q6U3_KUEST	Q1Q6U3_KUEST Uncharacterized protein OS=Kuenenia stuttgartiensis OX=174633 GN=kuste2552 PE=4 SV=1
1353	1873	A0A2C9CBW6	57.07	3	3	181000	1	1	1		62482	seq|A0A2C9CBW6|A0A2C9CBW6_KUEST	A0A2C9CBW6_KUEST Wzz domain-containing protein OS=Kuenenia stuttgartiensis OX=174633 GN=exoP_1 PE=4 SV=1
1354	1875	Q1PUW1	56.74	24	24	0	1	1	1	Deamidation (NQ)	15671	seq|Q1PUW1|Q1PUW1_KUEST	Q1PUW1_KUEST Uncharacterized protein OS=Kuenenia stuttgartiensis OX=174633 GN=KSMBR1_1999 PE=4 SV=1
883	1314	Q1PYG1	56.74	9	9	2260000	2	2	3	Deamidation (NQ)	27322	seq|Q1PYG1|Q1PYG1_KUEST	Q1PYG1_KUEST Peptide methionine sulfoxide reductase MsrA OS=Kuenenia stuttgartiensis OX=174633 GN=msrA PE=3 SV=1
1080	1488	A0A2C9CL79	56.68	9	9	36400	2	2	2		54215	seq|A0A2C9CL79|A0A2C9CL79_KUEST	A0A2C9CL79_KUEST DDE_Tnp_1 domain-containing protein OS=Kuenenia stuttgartiensis OX=174633 GN=KSMBR1_3860 PE=4 SV=1
1080	1489	Q1PUS3	56.68	7	7	36400	2	2	2		70465	seq|Q1PUS3|Q1PUS3_KUEST	Q1PUS3_KUEST Predicted orf OS=Kuenenia stuttgartiensis OX=174633 GN=kustb0235 PE=4 SV=1
1080	1490	Q1Q5F3	56.68	7	7	36400	2	2	2		70456	seq|Q1Q5F3|Q1Q5F3_KUEST	Q1Q5F3_KUEST DDE_Tnp_1 domain-containing protein OS=Kuenenia stuttgartiensis OX=174633 GN=kuste2653 PE=4 SV=1
1080	1491	A0A2C9CAL1	56.68	7	7	36400	2	2	2		70782	seq|A0A2C9CAL1|A0A2C9CAL1_KUEST	A0A2C9CAL1_KUEST DDE_Tnp_1 domain-containing protein OS=Kuenenia stuttgartiensis OX=174633 GN=KSMBR1_0082 PE=4 SV=1
1080	1492	A0A2C9CMD9	56.68	7	7	36400	2	2	2		70778	seq|A0A2C9CMD9|A0A2C9CMD9_KUEST	A0A2C9CMD9_KUEST DDE_Tnp_1 domain-containing protein OS=Kuenenia stuttgartiensis OX=174633 GN=KSMBR1_3483 PE=4 SV=1
1080	1493	Q1Q493	56.68	7	7	36400	2	2	2		72339	seq|Q1Q493|Q1Q493_KUEST	Q1Q493_KUEST DDE_Tnp_1 domain-containing protein OS=Kuenenia stuttgartiensis OX=174633 GN=kuste4065 PE=4 SV=1
1079	1481	Q1PW43	56.63	5	5	416000	2	2	2		46101	seq|Q1PW43|Q1PW43_KUEST	Q1PW43_KUEST Glucosyl-3-phosphoglycerate synthase OS=Kuenenia stuttgartiensis OX=174633 GN=gpgS_1 PE=4 SV=1
1013	1452	Q1Q654	56.4	5	5	4050000	2	2	2		49064	seq|Q1Q654|Q1Q654_KUEST	Q1Q654_KUEST Similar to inorganic ion or dicarboxylate transport protein of TDT family OS=Kuenenia stuttgartiensis OX=174633 GN=mae1 PE=4 SV=1
1076	1468	Q1Q2M7	56.08	3	3	0	2	2	2		60153	seq|Q1Q2M7|Q1Q2M7_KUEST	Q1Q2M7_KUEST Similar to NADP-dependent glyceraldehyde-3-phosphate dehydrogenase GapN OS=Kuenenia stuttgartiensis OX=174633 GN=gapN PE=4 SV=1
1358	1885	seq_708_8	55.91	4	4	368000	1	1	1		27559	seq_708_8	#N/A
1358	1886	A0A2C9CAR2	55.91	4	4	368000	1	1	1		27605	seq|A0A2C9CAR2|A0A2C9CAR2_KUEST	A0A2C9CAR2_KUEST Nitroreductase domain-containing protein OS=Kuenenia stuttgartiensis OX=174633 GN=KSMBR1_0228 PE=4 SV=1
1358	1891	Q1Q5F6	55.91	4	4	368000	1	1	1		34151	seq|Q1Q5F6|Q1Q5F6_KUEST	Q1Q5F6_KUEST Nitroreductase domain-containing protein OS=Kuenenia stuttgartiensis OX=174633 GN=kuste4482 PE=4 SV=1
1355	1876	Q1PY14	55.8	12	12	836000	1	1	1		16806	seq|Q1PY14|Q1PY14_KUEST	Q1PY14_KUEST Response regulatory domain-containing protein OS=Kuenenia stuttgartiensis OX=174633 GN=KSMBR1_1898 PE=4 SV=1
1081	1498	Q1PY19	55.6	9	9	177000	2	2	2	Carbamidomethylation	53137	seq|Q1PY19|Q1PY19_KUEST	Q1PY19_KUEST RNA-splicing ligase RtcB OS=Kuenenia stuttgartiensis OX=174633 GN=rtcB PE=3 SV=1
1367	1939	A0A2C9CHX3	55.52	3	3	377000	1	1	1		39898	seq|A0A2C9CHX3|A0A2C9CHX3_KUEST	A0A2C9CHX3_KUEST Strongly similar to maltose transport system ATP-binding protein OS=Kuenenia stuttgartiensis OX=174633 GN=malK PE=3 SV=1
1367	1940	Q1PXX4	55.52	3	3	377000	1	1	1		39956	seq|Q1PXX4|Q1PXX4_KUEST	Q1PXX4_KUEST Strongly similar to maltose transport system ATP-binding protein OS=Kuenenia stuttgartiensis OX=174633 GN=malK PE=3 SV=1
1071	1457	Q1PY17	55.34	17	17	772000	2	2	2		17506	seq|Q1PY17|Q1PY17_KUEST	Q1PY17_KUEST Universal stress protein OS=Kuenenia stuttgartiensis OX=174633 GN=uspA PE=3 SV=1
1357	1884	Q1Q0I7	55.09	4	4	414000	1	1	1		37477	seq|Q1Q0I7|Q1Q0I7_KUEST	Q1Q0I7_KUEST Similar to molybdopterine biosynthesis protein MoeB OS=Kuenenia stuttgartiensis OX=174633 GN=moeB PE=4 SV=1
960	1162	Q1Q1B2	55.07	3	3	65600	2	2	2		104128	seq|Q1Q1B2|Q1Q1B2_KUEST	Q1Q1B2_KUEST ELFV_dehydrog domain-containing protein OS=Kuenenia stuttgartiensis OX=174633 GN=kuste3038 PE=4 SV=1
960	1163	A0A2C9CDC2	55.07	3	3	65600	2	2	2		104146	seq|A0A2C9CDC2|A0A2C9CDC2_KUEST	A0A2C9CDC2_KUEST Strongly similar to glutamate dehydrogenase OS=Kuenenia stuttgartiensis OX=174633 GN=gdh_1 PE=4 SV=1
996	1262	A0A2C9CBN1	55.05	2	2	1660000	2	2	2		109484	seq|A0A2C9CBN1|A0A2C9CBN1_KUEST	A0A2C9CBN1_KUEST Uncharacterized protein OS=Kuenenia stuttgartiensis OX=174633 GN=KSMBR1_0464 PE=4 SV=1
996	1263	Q1Q4D6	55.05	2	2	1660000	2	2	2		109472	seq|Q1Q4D6|Q1Q4D6_KUEST	Q1Q4D6_KUEST Uncharacterized protein OS=Kuenenia stuttgartiensis OX=174633 GN=kuste4115 PE=4 SV=1
1074	1461	Q1PVE5	54.78	8	8	770000	2	2	2		30188	seq|Q1PVE5|Q1PVE5_KUEST	Q1PVE5_KUEST Succinate--CoA ligase [ADP-forming] subunit alpha OS=Kuenenia stuttgartiensis OX=174633 GN=sucD PE=3 SV=1
1074	1462	A0A2C9CG46	54.78	8	8	770000	2	2	2		30388	seq|A0A2C9CG46|A0A2C9CG46_KUEST	A0A2C9CG46_KUEST Succinate--CoA ligase [ADP-forming] subunit alpha OS=Kuenenia stuttgartiensis OX=174633 GN=sucD PE=3 SV=1
1072	1458	Q1Q1J3	54.68	17	17	455000	2	2	2		20635	seq|Q1Q1J3|Q1Q1J3_KUEST	Q1Q1J3_KUEST Fumerase_C domain-containing protein OS=Kuenenia stuttgartiensis OX=174633 GN=kuste3111 PE=4 SV=1
982	1181	Q1PW96	54.52	9	9	4210000	2	2	2		28451	seq|Q1PW96|Q1PW96_KUEST	Q1PW96_KUEST 1-acyl-sn-glycerol-3-phosphate acyltransferase OS=Kuenenia stuttgartiensis OX=174633 GN=kustc0764 PE=3 SV=1
982	1182	A0A2C9CGV1	54.52	9	9	4210000	2	2	2		28665	seq|A0A2C9CGV1|A0A2C9CGV1_KUEST	A0A2C9CGV1_KUEST 1-acyl-sn-glycerol-3-phosphate acyltransferase OS=Kuenenia stuttgartiensis OX=174633 GN=KSMBR1_2424 PE=3 SV=1
1359	1899	Q1Q609	53.4	4	4	138000	1	1	1		44438	seq|Q1Q609|Q1Q609_KUEST	Q1Q609_KUEST CinA-like protein OS=Kuenenia stuttgartiensis OX=174633 GN=KSMBR1_3265 PE=3 SV=1
1364	1925	Q1Q6M4	53.3	2	2	2170000	1	1	1		64724	seq|Q1Q6M4|Q1Q6M4_KUEST	Q1Q6M4_KUEST PMT_2 domain-containing protein OS=Kuenenia stuttgartiensis OX=174633 GN=KSMBR1_3434 PE=4 SV=1
1267	1780	A0A2C9CCX3	53.3	4	4	174000	1	1	1		31132	seq|A0A2C9CCX3|A0A2C9CCX3_KUEST	A0A2C9CCX3_KUEST Uncharacterized protein OS=Kuenenia stuttgartiensis OX=174633 GN=KSMBR1_1217 PE=4 SV=1
1267	1781	Q1PYE0	53.3	4	4	174000	1	1	1		31231	seq|Q1PYE0|Q1PYE0_KUEST	Q1PYE0_KUEST Uncharacterized protein OS=Kuenenia stuttgartiensis OX=174633 GN=kustd1345 PE=4 SV=1
1360	1900	Q1PVA8	53.2	10	10	87200	1	1	1		21006	seq|Q1PVA8|Q1PVA8_KUEST	Q1PVA8_KUEST Similar to hydroxyacylglutathione hydrolase (Glyoxylase II) OS=Kuenenia stuttgartiensis OX=174633 GN=hagH PE=4 SV=1
1360	1901	A0A2C9CG35	53.2	10	10	87200	1	1	1		21634	seq|A0A2C9CG35|A0A2C9CG35_KUEST	A0A2C9CG35_KUEST Lactamase_B domain-containing protein OS=Kuenenia stuttgartiensis OX=174633 GN=hagH_1 PE=4 SV=1
1389	2018	Q1Q6A9	53.09	4	4	429000	1	1	1		26544	seq|Q1Q6A9|Q1Q6A9_KUEST	Q1Q6A9_KUEST Y1_Tnp domain-containing protein OS=Kuenenia stuttgartiensis OX=174633 GN=KSMBR1_3340 PE=4 SV=1
1361	1907	A0A2C9CAC8	53.06	5	5	603000	1	1	1		62203	seq|A0A2C9CAC8|A0A2C9CAC8_KUEST	A0A2C9CAC8_KUEST YHS domain-containing protein OS=Kuenenia stuttgartiensis OX=174633 GN=glgP_2 PE=4 SV=1
1361	1908	Q1Q4Z2	53.06	5	5	603000	1	1	1		62130	seq|Q1Q4Z2|Q1Q4Z2_KUEST	Q1Q4Z2_KUEST Similar to glycogen phosphorylase OS=Kuenenia stuttgartiensis OX=174633 GN=glgP PE=4 SV=1
1210	1559	Q1Q232	52.62	13	13	10000000	1	1	1		8534	seq|Q1Q232|Q1Q232_KUEST	Q1Q232_KUEST 50S ribosomal protein L31 OS=Kuenenia stuttgartiensis OX=174633 GN=RPL31 PE=3 SV=1
1215	1583	seq_922_4	52.37	3	3	492000	1	1	1		43548	seq_922_4	#N/A
1073	1459	Q1Q4S0	52.25	9	9	4370000	2	2	2		26472	seq|Q1Q4S0|Q1Q4S0_KUEST	Q1Q4S0_KUEST Ribonuclease 3 OS=Kuenenia stuttgartiensis OX=174633 GN=rncS PE=3 SV=1
1073	1460	A0A2C9CB45	52.25	9	9	4370000	2	2	2		26586	seq|A0A2C9CB45|A0A2C9CB45_KUEST	A0A2C9CB45_KUEST Ribonuclease 3 OS=Kuenenia stuttgartiensis OX=174633 GN=rncS PE=3 SV=1
1363	1919	Q1PYN9	52.15	12	12	0	1	1	1		26483	seq|Q1PYN9|Q1PYN9_KUEST	Q1PYN9_KUEST Uncharacterized protein OS=Kuenenia stuttgartiensis OX=174633 GN=kustd1443 PE=4 SV=1
1363	1920	A0A2C9CD01	52.15	12	12	0	1	1	1		26937	seq|A0A2C9CD01|A0A2C9CD01_KUEST	A0A2C9CD01_KUEST Uncharacterized protein OS=Kuenenia stuttgartiensis OX=174633 GN=lolA_2 PE=4 SV=1
1225	1617	Q1Q6H0	52.14	7	7	107000	1	1	1		22845	seq|Q1Q6H0|Q1Q6H0_KUEST	Q1Q6H0_KUEST RNA polymerase sigma factor OS=Kuenenia stuttgartiensis OX=174633 GN=rpoE PE=3 SV=1
1261	1758	Q1Q773	51.97	5	5	571000	1	1	1		19683	seq|Q1Q773|Q1Q773_KUEST	Q1Q773_KUEST NADH-quinone oxidoreductase subunit I OS=Kuenenia stuttgartiensis OX=174633 GN=nuoI PE=3 SV=1
1237	1662	Q1PVH0	51.73	2	2	0	1	1	1		67223	seq|Q1PVH0|Q1PVH0_KUEST	Q1PVH0_KUEST tRNA uridine 5-carboxymethylaminomethyl modification enzyme MnmG OS=Kuenenia stuttgartiensis OX=174633 GN=mnmG PE=3 SV=1
942	1172	seq_698_2	51.56	1	1	2090000	2	1	2		155139	seq_698_2	#N/A
942	1204	seq_1_88	51.56	1	1	2090000	2	1	2		159217	seq_1_88	#N/A
1161	1555	Q1PW57	50.99	6	6	303000	1	1	1		29219	seq|Q1PW57|Q1PW57_KUEST	Q1PW57_KUEST UDG domain-containing protein OS=Kuenenia stuttgartiensis OX=174633 GN=kustc0725 PE=4 SV=1
1161	1556	A0A2C9CG58	50.99	6	6	303000	1	1	1		29304	seq|A0A2C9CG58|A0A2C9CG58_KUEST	A0A2C9CG58_KUEST UDG domain-containing protein OS=Kuenenia stuttgartiensis OX=174633 GN=KSMBR1_2391 PE=4 SV=1
853	1303	seq_37_76	50.87	9	9	6090000	2	2	3		27685	seq_37_76	#N/A
853	1304	Q1Q155	50.87	9	9	6090000	2	2	3		27897	seq|Q1Q155|Q1Q155_KUEST	Q1Q155_KUEST Methionine aminopeptidase OS=Kuenenia stuttgartiensis OX=174633 GN=map PE=3 SV=1
853	1305	A0A2C9CI75	50.87	9	9	6090000	2	2	3		29352	seq|A0A2C9CI75|A0A2C9CI75_KUEST	A0A2C9CI75_KUEST Methionine aminopeptidase OS=Kuenenia stuttgartiensis OX=174633 GN=map PE=3 SV=1
1365	1937	Q1Q759	50.74	7	7	919000	1	1	1		23999	seq|Q1Q759|Q1Q759_KUEST	Q1Q759_KUEST NADH-quinone oxidoreductase subunit B OS=Kuenenia stuttgartiensis OX=174633 GN=nuoB PE=3 SV=1
1368	1944	A0A2C9CJV6	50.61	16	16	146000	1	1	1		7497	seq|A0A2C9CJV6|A0A2C9CJV6_KUEST	A0A2C9CJV6_KUEST Uncharacterized protein OS=Kuenenia stuttgartiensis OX=174633 GN=KSMBR1_3726 PE=4 SV=1
1085	1522	seq_433_13	50.56	2	2	892000	2	1	2	Carbamidomethylation	101490	seq_433_13	#N/A
959	1155	Q1PXX6	50.52	14	14	2120000	2	2	2		32025	seq|Q1PXX6|Q1PXX6_KUEST	Q1PXX6_KUEST Uncharacterized protein OS=Kuenenia stuttgartiensis OX=174633 GN=kustd2152 PE=4 SV=1
1078	1478	A0A2C9CIN1	50.21	11	11	331000	2	2	2		31571	seq|A0A2C9CIN1|A0A2C9CIN1_KUEST	A0A2C9CIN1_KUEST ADP-dependent (S)-NAD(P)H-hydrate dehydratase OS=Kuenenia stuttgartiensis OX=174633 GN=nnrD PE=3 SV=1
1206	1542	Q1Q096	50.11	10	10	360000	1	1	1		13756	seq|Q1Q096|Q1Q096_KUEST	Q1Q096_KUEST Uncharacterized protein OS=Kuenenia stuttgartiensis OX=174633 GN=KSMBR1_1762 PE=4 SV=1
980	1149	Q1Q2B5	49.89	7	7	1960000	2	2	2	Deamidation (NQ)	34961	seq|Q1Q2B5|Q1Q2B5_KUEST	Q1Q2B5_KUEST GTPase Era OS=Kuenenia stuttgartiensis OX=174633 GN=era PE=3 SV=1
1370	1947	Q1Q028	49.89	7	7	0	1	1	1		21744	seq|Q1Q028|Q1Q028_KUEST	Q1Q028_KUEST Uncharacterized protein OS=Kuenenia stuttgartiensis OX=174633 GN=KSMBR1_1694 PE=4 SV=1
968	1203	Q1Q5R0	49.55	5	5	1930000	2	2	2		41180	seq|Q1Q5R0|Q1Q5R0_KUEST	Q1Q5R0_KUEST Zinc metalloprotease OS=Kuenenia stuttgartiensis OX=174633 GN=kuste4590 PE=3 SV=1
1000	1281	Q1Q6W7	49.45	4	4	109000	2	2	2	Carbamidomethylation	72505	seq|Q1Q6W7|Q1Q6W7_KUEST	Q1Q6W7_KUEST Uncharacterized protein OS=Kuenenia stuttgartiensis OX=174633 GN=kuste2568 PE=4 SV=1
965	1176	A0A2C9CAB6	49.34	3	3	1050000	2	2	2		62582	seq|A0A2C9CAB6|A0A2C9CAB6_KUEST	A0A2C9CAB6_KUEST DNA polymerase III subunit gamma/tau OS=Kuenenia stuttgartiensis OX=174633 GN=dnaX PE=3 SV=1
965	1177	Q1Q394	49.34	3	3	1050000	2	2	2		62596	seq|Q1Q394|Q1Q394_KUEST	Q1Q394_KUEST DNA polymerase III subunit gamma/tau OS=Kuenenia stuttgartiensis OX=174633 GN=dnaX PE=3 SV=1
1371	1958	Q1PWE6	49.28	4	4	55900	1	1	1		44259	seq|Q1PWE6|Q1PWE6_KUEST	Q1PWE6_KUEST Anhydro-N-acetylmuramic acid kinase OS=Kuenenia stuttgartiensis OX=174633 GN=anmK PE=3 SV=1
1371	1959	A0A2C9CGY3	49.28	4	4	55900	1	1	1		44216	seq|A0A2C9CGY3|A0A2C9CGY3_KUEST	A0A2C9CGY3_KUEST Anhydro-N-acetylmuramic acid kinase OS=Kuenenia stuttgartiensis OX=174633 GN=anmK PE=3 SV=1
1204	1527	Q1PW02	49	3	3	1550000	1	1	1		42143	seq|Q1PW02|Q1PW02_KUEST	Q1PW02_KUEST Uncharacterized protein OS=Kuenenia stuttgartiensis OX=174633 GN=kustc0657 PE=4 SV=1
1094	1963	Q1Q6H9	48.86	15	15	748000	1	1	2		9915	seq|Q1Q6H9|Q1Q6H9_KUEST	Q1Q6H9_KUEST Uncharacterized protein OS=Kuenenia stuttgartiensis OX=174633 GN=KSMBR1_3392 PE=4 SV=1
1372	1961	Q1Q0M6	48.8	3	3	19200	1	1	1	Deamidation (NQ)	77509	seq|Q1Q0M6|Q1Q0M6_KUEST	Q1Q0M6_KUEST Strongly similar to glutamate-ammonia ligase type III OS=Kuenenia stuttgartiensis OX=174633 GN=glnA PE=3 SV=1
1372	1962	A0A2C9CA31	48.8	3	3	19200	1	1	1	Deamidation (NQ)	77500	seq|A0A2C9CA31|A0A2C9CA31_KUEST	A0A2C9CA31_KUEST Strongly similar to glutamate-ammonia ligase type III OS=Kuenenia stuttgartiensis OX=174633 GN=glnA_1 PE=3 SV=1
1243	1702	Q1Q115	48.68	2	2	166000	1	1	1		47210	seq|Q1Q115|Q1Q115_KUEST	Q1Q115_KUEST Similar to lipoprotein releasing system transmembrane protein LolC OS=Kuenenia stuttgartiensis OX=174633 GN=lolC PE=4 SV=1
1373	1965	Q1PWJ7	48.38	4	4	350000	1	1	1		34302	seq|Q1PWJ7|Q1PWJ7_KUEST	Q1PWJ7_KUEST 3'(2'),5'-bisphosphate nucleotidase CysQ OS=Kuenenia stuttgartiensis OX=174633 GN=cysQ PE=3 SV=1
1134	1554	seq_1138_2	48.33	2	2	0	1	1	1	Deamidation (NQ)	131119	seq_1138_2	#N/A
1375	1976	Q1Q4B4	47.84	4	4	625000	1	1	1		29105	seq|Q1Q4B4|Q1Q4B4_KUEST	Q1Q4B4_KUEST Uncharacterized protein OS=Kuenenia stuttgartiensis OX=174633 GN=kuste4100 PE=4 SV=1
1095	1969	seq_1831_1	47.66	1	1	3370000	1	1	2	Carbamidomethylation; Deamidation (NQ)	212776	seq_1831_1	#N/A
1374	1974	A0A2C9CGW2	47.49	5	5	825000	1	1	1		23103	seq|A0A2C9CGW2|A0A2C9CGW2_KUEST	A0A2C9CGW2_KUEST Ion-translocating oxidoreductase complex subunit E OS=Kuenenia stuttgartiensis OX=174633 GN=nqrDE_1 PE=3 SV=1
1374	1975	Q1PW71	47.49	5	5	825000	1	1	1		23105	seq|Q1PW71|Q1PW71_KUEST	Q1PW71_KUEST Ion-translocating oxidoreductase complex subunit E OS=Kuenenia stuttgartiensis OX=174633 GN=nqrDE PE=3 SV=1
1174	1631	Q1Q7I2	47.32	1	1	365000	1	1	1		89124	seq|Q1Q7I2|Q1Q7I2_KUEST	Q1Q7I2_KUEST Similar to outer membrane protein Omp85 OS=Kuenenia stuttgartiensis OX=174633 GN=Omp85 PE=3 SV=1
1249	1714	Q1Q4H3	47.26	1	1	732000	1	1	1		134501	seq|Q1Q4H3|Q1Q4H3_KUEST	Q1Q4H3_KUEST Uncharacterized protein OS=Kuenenia stuttgartiensis OX=174633 GN=kuste4158 PE=4 SV=1
1207	1543	Q1Q0P6	46.88	5	5	405000	1	1	1		19952	seq|Q1Q0P6|Q1Q0P6_KUEST	Q1Q0P6_KUEST Hemerythrin domain-containing protein OS=Kuenenia stuttgartiensis OX=174633 GN=kuste2822 PE=4 SV=1
1252	1730	Q1PVI7	46.82	4	4	169000	1	1	1		34993	seq|Q1PVI7|Q1PVI7_KUEST	Q1PVI7_KUEST DUF58 domain-containing protein OS=Kuenenia stuttgartiensis OX=174633 GN=KSMBR1_2204 PE=4 SV=1
1096	1982	Q1Q2B4	46.57	4	4	717000	1	1	2		28218	seq|Q1Q2B4|Q1Q2B4_KUEST	Q1Q2B4_KUEST Strongly similar to uridine phosphorylase OS=Kuenenia stuttgartiensis OX=174633 GN=udp PE=3 SV=1
1376	1980	seq_7069_2	46.25	12	12	1110000	1	1	1		9740	seq_7069_2	#N/A
1169	1604	Q1Q0K8	46.11	2	2	733000	1	1	1		64620	seq|Q1Q0K8|Q1Q0K8_KUEST	Q1Q0K8_KUEST Similar to N-acetylglucosaminyltransferases (O-GlcNAc transferase) OS=Kuenenia stuttgartiensis OX=174633 GN=rfe PE=4 SV=1
1152	1444	seq_13072_1	45.98	3	3	0	1	1	1	Deamidation (NQ)	36859	seq_13072_1	#N/A
1251	1726	Q1Q706	45.57	1	1	481000	1	1	1		78047	seq|Q1Q706|Q1Q706_KUEST	Q1Q706_KUEST Similar to aspargine synthase AsnB OS=Kuenenia stuttgartiensis OX=174633 GN=asnB PE=4 SV=1
1151	1302	Q1Q7J6	45.29	17	17	0	1	1	1		19468	seq|Q1Q7J6|Q1Q7J6_KUEST	Q1Q7J6_KUEST Uncharacterized protein OS=Kuenenia stuttgartiensis OX=174633 GN=kusta0057 PE=4 SV=1
1384	2001	Q1Q301	45.29	4	4	340000	1	1	1		23533	seq|Q1Q301|Q1Q301_KUEST	Q1Q301_KUEST Similar to phosphatidylethanolamine N-methyltransferase OS=Kuenenia stuttgartiensis OX=174633 GN=pmtA PE=4 SV=1
1097	1999	A0A2C9CJQ5	44.94	19	19	11100000	1	1	2		4776	seq|A0A2C9CJQ5|A0A2C9CJQ5_KUEST	A0A2C9CJQ5_KUEST Uncharacterized protein OS=Kuenenia stuttgartiensis OX=174633 GN=KSMBR1_3478 PE=4 SV=1
1378	1984	Q1Q4D1	44.88	19	19	370000	1	1	1		8465	seq|Q1Q4D1|Q1Q4D1_KUEST	Q1Q4D1_KUEST Uncharacterized protein OS=Kuenenia stuttgartiensis OX=174633 GN=KSMBR1_0477 PE=4 SV=1
1233	1655	seq_3283_3	44.69	1	1	0	1	1	1		106328	seq_3283_3	#N/A
1379	1987	Q1Q772	44.68	5	5	0	1	1	1		20997	seq|Q1Q772|Q1Q772_KUEST	Q1Q772_KUEST NADH-quinone oxidoreductase subunit J OS=Kuenenia stuttgartiensis OX=174633 GN=nuoJ PE=3 SV=1
1083	1511	Q1Q1G2	44.52	14	14	911000	2	2	2	Carbamidomethylation	21158	seq|Q1Q1G2|Q1Q1G2_KUEST	Q1Q1G2_KUEST Strongly similar to anthranilate synthase component II OS=Kuenenia stuttgartiensis OX=174633 GN=trpG PE=4 SV=1
1205	1532	Q1PY05	44.49	4	4	705000	1	1	1		29737	seq|Q1PY05|Q1PY05_KUEST	Q1PY05_KUEST DUF2344 domain-containing protein OS=Kuenenia stuttgartiensis OX=174633 GN=KSMBR1_1888 PE=4 SV=1
1383	1996	seq_10_142	44.47	8	8	452000	1	1	1		11723	seq_10_142	#N/A
1383	1998	seq_8116_1	44.47	6	6	452000	1	1	1		15749	seq_8116_1	#N/A
1159	1534	Q1Q1D3	44	9	9	1370000	1	1	1		14002	seq|Q1Q1D3|Q1Q1D3_KUEST	Q1Q1D3_KUEST 6-carboxy-5,6,7,8-tetrahydropterin synthase OS=Kuenenia stuttgartiensis OX=174633 GN=KSMBR1_1056 PE=3 SV=1
1380	1990	Q1Q655	43.81	3	3	1840000	1	1	1		42094	seq|Q1Q655|Q1Q655_KUEST	Q1Q655_KUEST Similar to nitrite extrusion protein narK OS=Kuenenia stuttgartiensis OX=174633 GN=narK PE=4 SV=1
1380	1991	A0A2C9CJD2	43.81	3	3	1840000	1	1	1		44132	seq|A0A2C9CJD2|A0A2C9CJD2_KUEST	A0A2C9CJD2_KUEST MFS domain-containing protein OS=Kuenenia stuttgartiensis OX=174633 GN=narK_1 PE=4 SV=1
1381	1994	Q1PXG1	43.62	10	10	187000	1	1	1		14040	seq|Q1PXG1|Q1PXG1_KUEST	Q1PXG1_KUEST Response regulatory domain-containing protein OS=Kuenenia stuttgartiensis OX=174633 GN=KSMBR1_2924 PE=4 SV=1
1382	1995	Q1Q6L2	43.58	3	3	309000	1	1	1		55793	seq|Q1Q6L2|Q1Q6L2_KUEST	Q1Q6L2_KUEST Glycogen synthase OS=Kuenenia stuttgartiensis OX=174633 GN=glgA PE=3 SV=1
1264	1764	Q1Q769	43.53	3	3	596000	1	1	1		60774	seq|Q1Q769|Q1Q769_KUEST	Q1Q769_KUEST Strongly similar to NADH dehydrogenase I chain M OS=Kuenenia stuttgartiensis OX=174633 GN=nuoM PE=4 SV=1
1388	2017	Q1PZI7	43.18	3	3	334000	1	1	1		31239	seq|Q1PZI7|Q1PZI7_KUEST	Q1PZI7_KUEST Similar to glucosyl-transferase OS=Kuenenia stuttgartiensis OX=174633 GN=WaaE PE=4 SV=1
1120	1154	Q1Q0K1	42.91	2	2	330000	1	1	1		48599	seq|Q1Q0K1|Q1Q0K1_KUEST	Q1Q0K1_KUEST Glutamyl-tRNA reductase OS=Kuenenia stuttgartiensis OX=174633 GN=hemA PE=3 SV=1
1084	1520	A0A2C9CN12	42.81	2	2	997000	2	2	2		102234	seq|A0A2C9CN12|A0A2C9CN12_KUEST	A0A2C9CN12_KUEST ResIII domain-containing protein OS=Kuenenia stuttgartiensis OX=174633 GN=KSMBR1_3724 PE=4 SV=1
1253	1731	Q1Q1D6	42.46	2	2	458000	1	1	1		130078	seq|Q1Q1D6|Q1Q1D6_KUEST	Q1Q1D6_KUEST Aamy domain-containing protein OS=Kuenenia stuttgartiensis OX=174633 GN=kuste3066 PE=4 SV=1
1253	1732	A0A2C9CCY3	42.46	2	2	458000	1	1	1		129960	seq|A0A2C9CCY3|A0A2C9CCY3_KUEST	A0A2C9CCY3_KUEST Aamy domain-containing protein OS=Kuenenia stuttgartiensis OX=174633 GN=KSMBR1_1059 PE=4 SV=1
1385	2011	seq_9813_1	42.38	3	3	418000	1	1	1		66567	seq_9813_1	#N/A
1386	2014	Q1Q7M9	42.34	6	6	354000	1	1	1		20912	seq|Q1Q7M9|Q1Q7M9_KUEST	Q1Q7M9_KUEST Uncharacterized protein OS=Kuenenia stuttgartiensis OX=174633 GN=KSMBR1_3079 PE=4 SV=1
1272	2012	A0A2C9CAV7	42.34	5	5	90100	1	1	1		37433	seq|A0A2C9CAV7|A0A2C9CAV7_KUEST	A0A2C9CAV7_KUEST Uncharacterized protein OS=Kuenenia stuttgartiensis OX=174633 GN=tcmO PE=4 SV=1
1272	2013	Q1Q4M5	42.34	5	5	90100	1	1	1		37403	seq|Q1Q4M5|Q1Q4M5_KUEST	Q1Q4M5_KUEST Similar to tetracenomycin polyketide synthesis 8-O-methyltransferase OS=Kuenenia stuttgartiensis OX=174633 GN=tcmO PE=4 SV=1
1017	1537	Q1PYG8	42.3	4	4	3110000	1	1	2		33435	seq|Q1PYG8|Q1PYG8_KUEST	Q1PYG8_KUEST Similar to putative signal peptidase protein OS=Kuenenia stuttgartiensis OX=174633 GN=yaaT PE=4 SV=1
972	1228	Q1PZX6	41.87	3	3	530000	2	2	2	Carbamidomethylation	71439	seq|Q1PZX6|Q1PZX6_KUEST	Q1PZX6_KUEST Conserved hypothetical iron sulfur protein OS=Kuenenia stuttgartiensis OX=174633 GN=KSMBR1_1638 PE=4 SV=1
1018	1538	A0A2C9CCN7	41.64	4	4	544000	1	1	2		25256	seq|A0A2C9CCN7|A0A2C9CCN7_KUEST	A0A2C9CCN7_KUEST Uncharacterized protein OS=Kuenenia stuttgartiensis OX=174633 GN=KSMBR1_0939 PE=4 SV=1
1018	1539	Q1Q1Q8	41.64	4	4	544000	1	1	2		25285	seq|Q1Q1Q8|Q1Q1Q8_KUEST	Q1Q1Q8_KUEST Uncharacterized protein OS=Kuenenia stuttgartiensis OX=174633 GN=kuste3181 PE=4 SV=1
1387	2016	Q1Q1P5	41.48	9	9	0	1	1	1		13537	seq|Q1Q1P5|Q1Q1P5_KUEST	Q1Q1P5_KUEST Strongly similar to probable translation initiation inhibitor OS=Kuenenia stuttgartiensis OX=174633 GN=yabJ PE=4 SV=1
1395	2044	Q1Q2L1	41.14	4	4	0	1	1	1		22821	seq|Q1Q2L1|Q1Q2L1_KUEST	Q1Q2L1_KUEST UPF0278 protein kuste3487 OS=Kuenenia stuttgartiensis OX=174633 GN=kuste3487 PE=3 SV=1
1395	2046	A0A2C9CBU3	41.14	4	4	0	1	1	1		23293	seq|A0A2C9CBU3|A0A2C9CBU3_KUEST	A0A2C9CBU3_KUEST UPF0278 protein KSMBR1_0658 OS=Kuenenia stuttgartiensis OX=174633 GN=KSMBR1_0658 PE=3 SV=1
1099	2024	Q1PVZ3	41.13	6	6	766000	1	1	2		17159	seq|Q1PVZ3|Q1PVZ3_KUEST	Q1PVZ3_KUEST PINc domain-containing protein OS=Kuenenia stuttgartiensis OX=174633 GN=kustc0647 PE=4 SV=1
1391	2023	Q1Q0E5	41.06	7	7	1890000	1	1	1		16310	seq|Q1Q0E5|Q1Q0E5_KUEST	Q1Q0E5_KUEST Similar to two-component response-regulator (Transcription regulator) OS=Kuenenia stuttgartiensis OX=174633 GN=KSMBR1_1804 PE=4 SV=1
1390	2020	Q1PYR1	41.01	9	9	320000	1	1	1		13798	seq|Q1PYR1|Q1PYR1_KUEST	Q1PYR1_KUEST Similar to response regulator protein OS=Kuenenia stuttgartiensis OX=174633 GN=cheY PE=4 SV=1
1229	1644	Q1PXP7	40.87	2	2	0	1	1	1		43573	seq|Q1PXP7|Q1PXP7_KUEST	Q1PXP7_KUEST Uncharacterized protein OS=Kuenenia stuttgartiensis OX=174633 GN=kustc1252 PE=4 SV=1
1098	2022	Q1Q7N3	40.85	5	5	312000	1	1	2		27878	seq|Q1Q7N3|Q1Q7N3_KUEST	Q1Q7N3_KUEST Phosphoglycolate phosphatase OS=Kuenenia stuttgartiensis OX=174633 GN=gph PE=4 SV=1
1392	2031	Q1Q3G2	40.1	8	8	315000	1	1	1		23112	seq|Q1Q3G2|Q1Q3G2_KUEST	Q1Q3G2_KUEST Phosphoribosylglycinamide formyltransferase OS=Kuenenia stuttgartiensis OX=174633 GN=GART PE=3 SV=1
1274	2057	Q1PVU2	39.78	8	8	2790000	1	1	1		12311	seq|Q1PVU2|Q1PVU2_KUEST	Q1PVU2_KUEST Uncharacterized protein OS=Kuenenia stuttgartiensis OX=174633 GN=kustc0603 PE=4 SV=1
1393	2035	Q1Q2S1	39.76	13	13	221000	1	1	1		11240	seq|Q1Q2S1|Q1Q2S1_KUEST	Q1Q2S1_KUEST Translational regulator CsrA OS=Kuenenia stuttgartiensis OX=174633 GN=csrA PE=3 SV=1
1393	2036	A0A2C9CBQ6	39.76	13	13	221000	1	1	1		11323	seq|A0A2C9CBQ6|A0A2C9CBQ6_KUEST	A0A2C9CBQ6_KUEST Translational regulator CsrA OS=Kuenenia stuttgartiensis OX=174633 GN=csrA PE=3 SV=1
1396	2052	Q1Q4V5	39.59	5	5	107000	1	1	1		21202	seq|Q1Q4V5|Q1Q4V5_KUEST	Q1Q4V5_KUEST Uncharacterized protein OS=Kuenenia stuttgartiensis OX=174633 GN=kuste4293 PE=4 SV=1
1396	2053	A0A2C9CAX8	39.59	5	5	107000	1	1	1		21884	seq|A0A2C9CAX8|A0A2C9CAX8_KUEST	A0A2C9CAX8_KUEST Uncharacterized protein OS=Kuenenia stuttgartiensis OX=174633 GN=KSMBR1_0324 PE=4 SV=1
937	2038	seq_3924_2	39.28	4	4	6780000	1	1	3		34280	seq_3924_2	#N/A
1394	2040	Q1PWA6	39.25	3	3	46600	1	1	1		61141	seq|Q1PWA6|Q1PWA6_KUEST	Q1PWA6_KUEST Similar to O-linked GlcNAc transferase OS=Kuenenia stuttgartiensis OX=174633 GN=kustc0773 PE=4 SV=1
1394	2041	A0A2C9CG97	39.25	3	3	46600	1	1	1		62331	seq|A0A2C9CG97|A0A2C9CG97_KUEST	A0A2C9CG97_KUEST TPR_REGION domain-containing protein OS=Kuenenia stuttgartiensis OX=174633 GN=KSMBR1_2432 PE=4 SV=1
1273	2043	seq_5749_4	39.2	4	4	967000	1	1	1		37978	seq_5749_4	#N/A
1164	1565	seq_1569_4	39.03	3	3	394000	1	1	1		63207	seq_1569_4	#N/A
1397	2056	seq_335_5	38.83	9	9	304000	1	1	1		11077	seq_335_5	#N/A
1235	1660	Q1Q0Q1	38.52	3	3	0	1	1	1		39904	seq|Q1Q0Q1|Q1Q0Q1_KUEST	Q1Q0Q1_KUEST HlyD_D23 domain-containing protein OS=Kuenenia stuttgartiensis OX=174633 GN=acrA_1 PE=3 SV=1
1398	2060	A0A2C9CGA2	38.25	3	3	0	1	1	1		45105	seq|A0A2C9CGA2|A0A2C9CGA2_KUEST	A0A2C9CGA2_KUEST Putative orf OS=Kuenenia stuttgartiensis OX=174633 GN=KSMBR1_2223 PE=4 SV=1
1399	2073	Q1Q235	38.01	2	2	839000	1	1	1		45194	seq|Q1Q235|Q1Q235_KUEST	Q1Q235_KUEST UDP-N-acetylglucosamine 1-carboxyvinyltransferase OS=Kuenenia stuttgartiensis OX=174633 GN=MurA PE=3 SV=1
1399	2074	A0A2C9CCM4	38.01	2	2	839000	1	1	1		45550	seq|A0A2C9CCM4|A0A2C9CCM4_KUEST	A0A2C9CCM4_KUEST UDP-N-acetylglucosamine 1-carboxyvinyltransferase OS=Kuenenia stuttgartiensis OX=174633 GN=murA PE=3 SV=1
1400	2081	Q1Q0F6	37.32	4	4	543000	1	1	1		25529	seq|Q1Q0F6|Q1Q0F6_KUEST	Q1Q0F6_KUEST ABC transporter domain-containing protein OS=Kuenenia stuttgartiensis OX=174633 GN=kustd1265 PE=4 SV=1
1400	2082	A0A2C9CHR5	37.32	4	4	543000	1	1	1		27372	seq|A0A2C9CHR5|A0A2C9CHR5_KUEST	A0A2C9CHR5_KUEST ABC transporter domain-containing protein OS=Kuenenia stuttgartiensis OX=174633 GN=KSMBR1_2700 PE=4 SV=1
1263	1762	Q1PYE9	37.24	5	5	176000	1	1	1		38345	seq|Q1PYE9|Q1PYE9_KUEST	Q1PYE9_KUEST Peptidylprolyl isomerase OS=Kuenenia stuttgartiensis OX=174633 GN=surA PE=4 SV=1
1263	1763	A0A2C9CDD4	37.24	5	5	176000	1	1	1		39019	seq|A0A2C9CDD4|A0A2C9CDD4_KUEST	A0A2C9CDD4_KUEST Peptidylprolyl isomerase OS=Kuenenia stuttgartiensis OX=174633 GN=surA_1 PE=4 SV=1
1403	2089	Q1PY30	37.15	2	2	0	1	1	1		47679	seq|Q1PY30|Q1PY30_KUEST	Q1PY30_KUEST Phosphoribosylamine--glycine ligase OS=Kuenenia stuttgartiensis OX=174633 GN=purD PE=3 SV=1
1402	2085	seq_205_10	37.15	1	1	0	1	1	1	Deamidation (NQ)	191135	seq_205_10	#N/A
1407	2096	seq_335_3	36.79	2	2	307000	1	1	1		59327	seq_335_3	#N/A
1404	2090	Q1Q6K3	36.74	4	4	1130000	1	1	1		35320	seq|Q1Q6K3|Q1Q6K3_KUEST	Q1Q6K3_KUEST Strongly similar to exoribonuclease YhaM OS=Kuenenia stuttgartiensis OX=174633 GN=yhaM PE=4 SV=1
1404	2091	A0A2C9CJJ8	36.74	4	4	1130000	1	1	1		35328	seq|A0A2C9CJJ8|A0A2C9CJJ8_KUEST	A0A2C9CJJ8_KUEST Strongly similar to exoribonuclease YhaM OS=Kuenenia stuttgartiensis OX=174633 GN=yhaM PE=4 SV=1
1217	1589	Q1PXI1	36.71	5	5	2090000	1	1	1		17903	seq|Q1PXI1|Q1PXI1_KUEST	Q1PXI1_KUEST Similar to heme d1 synthesis protein nirH/nirL OS=Kuenenia stuttgartiensis OX=174633 GN=nirH/nirL PE=4 SV=1
1439	2216	seq_1690_4	36.67	1	1	0	1	1	1		82592	seq_1690_4	#N/A
1410	2106	Q1Q707	36.31	3	3	211000	1	1	1		26697	seq|Q1Q707|Q1Q707_KUEST	Q1Q707_KUEST Uncharacterized protein OS=Kuenenia stuttgartiensis OX=174633 GN=kuste2604 PE=4 SV=1
1406	2094	Q1PWA5	36.13	4	4	293000	1	1	1		55652	seq|Q1PWA5|Q1PWA5_KUEST	Q1PWA5_KUEST Similar to Na+/H+ antiporter OS=Kuenenia stuttgartiensis OX=174633 GN=kustc0755 PE=4 SV=1
1024	2105	seq_7279_1	36.12	4	4	2190000	1	1	2		20941	seq_7279_1	#N/A
1162	1560	Q1Q774	35.86	3	3	166000	1	1	1		53064	seq|Q1Q774|Q1Q774_KUEST	Q1Q774_KUEST 6-phosphogluconate dehydrogenase, decarboxylating OS=Kuenenia stuttgartiensis OX=174633 GN=gnd PE=3 SV=1
1226	1625	Q1PX87	35.84	2	2	3190000	1	1	1		60778	seq|Q1PX87|Q1PX87_KUEST	Q1PX87_KUEST NfeD domain-containing protein OS=Kuenenia stuttgartiensis OX=174633 GN=kustc1097 PE=4 SV=1
1411	2107	Q1Q3V5	35.76	3	3	243000	1	1	1		71474	seq|Q1Q3V5|Q1Q3V5_KUEST	Q1Q3V5_KUEST Uncharacterized protein OS=Kuenenia stuttgartiensis OX=174633 GN=KSMBR1_3556 PE=4 SV=1
1415	2113	A0A2C9CAF9	35.71	4	4	369000	1	1	1		25328	seq|A0A2C9CAF9|A0A2C9CAF9_KUEST	A0A2C9CAF9_KUEST 2-C-methyl-D-erythritol 4-phosphate cytidylyltransferase OS=Kuenenia stuttgartiensis OX=174633 GN=ispD PE=3 SV=1
1415	2114	Q1Q3B5	35.71	3	3	369000	1	1	1		25613	seq|Q1Q3B5|Q1Q3B5_KUEST	Q1Q3B5_KUEST 2-C-methyl-D-erythritol 4-phosphate cytidylyltransferase OS=Kuenenia stuttgartiensis OX=174633 GN=ispD PE=3 SV=1
1412	2108	Q1Q4D9	35.69	2	2	407000	1	1	1		44233	seq|Q1Q4D9|Q1Q4D9_KUEST	Q1Q4D9_KUEST Uncharacterized protein OS=Kuenenia stuttgartiensis OX=174633 GN=kuste4112 PE=4 SV=1
1412	2109	A0A2C9CB97	35.69	2	2	407000	1	1	1		44201	seq|A0A2C9CB97|A0A2C9CB97_KUEST	A0A2C9CB97_KUEST Uncharacterized protein OS=Kuenenia stuttgartiensis OX=174633 GN=KSMBR1_0468 PE=4 SV=1
1413	2110	Q1PW22	35.68	2	2	600000	1	1	1		51723	seq|Q1PW22|Q1PW22_KUEST	Q1PW22_KUEST UDP-N-acetylmuramate--L-alanine ligase OS=Kuenenia stuttgartiensis OX=174633 GN=murC PE=3 SV=1
1451	2244	seq_3981_1	35.28	1	1	0	1	1	1		118688	seq_3981_1	#N/A
508	2190	Q1PUI3	34.96	2	2	11400000	1	1	8	Deamidation (NQ)	41695	seq|Q1PUI3|Q1PUI3_KUEST	Q1PUI3_KUEST Flagellar P-ring protein OS=Kuenenia stuttgartiensis OX=174633 GN=flgI PE=3 SV=1
1416	2117	Q1PZ62	34.65	3	3	295000	1	1	1		51819	seq|Q1PZ62|Q1PZ62_KUEST	Q1PZ62_KUEST Similar to glycosyl transferase OS=Kuenenia stuttgartiensis OX=174633 GN=Cap33fE PE=4 SV=1
938	2183	seq_8948_1	34.34	2	2	0	1	1	3		36106	seq_8948_1	#N/A
1430	2191	A0A2C9CIU4	34.16	2	2	496000	1	1	1		40007	seq|A0A2C9CIU4|A0A2C9CIU4_KUEST	A0A2C9CIU4_KUEST Uncharacterized protein OS=Kuenenia stuttgartiensis OX=174633 GN=KSMBR1_2190 PE=4 SV=1
1430	2193	Q1PVI5	34.16	2	2	496000	1	1	1		40848	seq|Q1PVI5|Q1PVI5_KUEST	Q1PVI5_KUEST Similar to DNA polymerase III clamp loader small subunit OS=Kuenenia stuttgartiensis OX=174633 GN=kustc0488 PE=4 SV=1
1143	1218	seq_10_145	34.09	1	1	34900	1	1	1		130195	seq_10_145	#N/A
1419	2125	Q1Q3F6	34.07	10	10	0	1	1	1		11509	seq|Q1Q3F6|Q1Q3F6_KUEST	Q1Q3F6_KUEST ATP synthase subunit c OS=Kuenenia stuttgartiensis OX=174633 GN=atpE PE=3 SV=1
1419	2126	A0A2C9CD42	34.07	10	10	0	1	1	1		11437	seq|A0A2C9CD42|A0A2C9CD42_KUEST	A0A2C9CD42_KUEST ATP synthase subunit c OS=Kuenenia stuttgartiensis OX=174633 GN=atpE PE=3 SV=1
1238	1671	Q1Q703	33.9	5	5	76600	1	1	1		28397	seq|Q1Q703|Q1Q703_KUEST	Q1Q703_KUEST Methyltransf_11 domain-containing protein OS=Kuenenia stuttgartiensis OX=174633 GN=kuste2608 PE=4 SV=1
1244	1703	A0A2C9CCQ2	33.9	3	3	398000	1	1	1		60944	seq|A0A2C9CCQ2|A0A2C9CCQ2_KUEST	A0A2C9CCQ2_KUEST Glutamine-dependent NAD(+) synthetase OS=Kuenenia stuttgartiensis OX=174633 GN=adgA PE=3 SV=1
1244	2127	Q1Q210	33.9	3	3	398000	1	1	1		60987	seq|Q1Q210|Q1Q210_KUEST	Q1Q210_KUEST Glutamine-dependent NAD(+) synthetase OS=Kuenenia stuttgartiensis OX=174633 GN=adgA PE=3 SV=1
1276	2129	seq_628_11	33.7	2	2	503000	1	1	1		59013	seq_628_11	#N/A
1442	2221	seq_550_9	33.67	1	1	6050000	1	1	1	Oxidation (M)	63766	seq_550_9	#N/A
1259	1752	Q1PVZ9	33.61	3	3	700000	1	1	1		23782	seq|Q1PVZ9|Q1PVZ9_KUEST	Q1PVZ9_KUEST Uma2 domain-containing protein OS=Kuenenia stuttgartiensis OX=174633 GN=kustc0660 PE=4 SV=1
1421	2133	seq_38_44	33.28	1	1	488000	1	1	1		110091	seq_38_44	#N/A
1422	2134	Q1PZK0	33.22	2	2	270000	1	1	1		75851	seq|Q1PZK0|Q1PZK0_KUEST	Q1PZK0_KUEST Similar to membrane-bound [NiFe]-hydrogenase-3, subunit C OS=Kuenenia stuttgartiensis OX=174633 GN=hycC PE=4 SV=1
1423	2136	Q1PZG3	33.15	15	15	689000	1	1	1	Deamidation (NQ)	17471	seq|Q1PZG3|Q1PZG3_KUEST	Q1PZG3_KUEST Similar to dCMP deaminase OS=Kuenenia stuttgartiensis OX=174633 GN=comEB PE=4 SV=1
1278	2173	Q1PX58	33.02	3	3	2320000	1	1	1		26455	seq|Q1PX58|Q1PX58_KUEST	Q1PX58_KUEST Conserved hypothetical aquaporin protein OS=Kuenenia stuttgartiensis OX=174633 GN=KSMBR1_2847 PE=3 SV=1
1246	1707	Q1PZ36	32.88	4	4	131000	1	1	1		41561	seq|Q1PZ36|Q1PZ36_KUEST	Q1PZ36_KUEST 1-deoxy-D-xylulose 5-phosphate reductoisomerase OS=Kuenenia stuttgartiensis OX=174633 GN=Dxr PE=3 SV=1
1424	2162	seq_2332_2	32.84	5	5	14600000	1	1	1		18445	seq_2332_2	#N/A
1424	2166	seq_5269_1	32.84	4	4	14600000	1	1	1		25761	seq_5269_1	#N/A
1424	2167	seq_43_49	32.84	4	4	14600000	1	1	1		26035	seq_43_49	#N/A
1424	2168	seq_4351_3	32.84	4	4	14600000	1	1	1		26784	seq_4351_3	#N/A
1425	2163	seq_14_107	32.77	10	10	0	1	1	1		10482	seq_14_107	#N/A
1425	2165	Q1PXT2	32.77	7	7	0	1	1	1		15488	seq|Q1PXT2|Q1PXT2_KUEST	Q1PXT2_KUEST TPR_REGION domain-containing protein OS=Kuenenia stuttgartiensis OX=174633 GN=KSMBR1_1836 PE=4 SV=1
1426	2171	seq_173_19	32.67	1	1	0	1	1	1	Deamidation (NQ)	121561	seq_173_19	#N/A
1163	1561	Q1Q3F1	32.44	1	1	2260000	1	1	1		102325	seq|Q1Q3F1|Q1Q3F1_KUEST	Q1Q3F1_KUEST Similar to ATP-dependent RNA helicase (RNA polymerase associated protein) OS=Kuenenia stuttgartiensis OX=174633 GN=HepA PE=4 SV=1
1227	1630	Q1Q7A3	32.15	4	4	742000	1	1	1		34057	seq|Q1Q7A3|Q1Q7A3_KUEST	Q1Q7A3_KUEST Phosphatidylinositol 3- and 4-kinase OS=Kuenenia stuttgartiensis OX=174633 GN=KSMBR1_3942 PE=4 SV=1
1428	2179	seq_1109_4	32.03	6	6	272000	1	1	1		14847	seq_1109_4	#N/A
1101	2182	Q1PXM4	32	4	4	1570000	1	1	2		21056	seq|Q1PXM4|Q1PXM4_KUEST	Q1PXM4_KUEST CheX domain-containing protein OS=Kuenenia stuttgartiensis OX=174633 GN=kustc1239 PE=4 SV=1
1427	2177	seq_8484_2	31.97	3	3	2330000	1	1	1		43007	seq_8484_2	#N/A
1431	2194	A0A2C9CD20	31.88	3	3	0	1	1	1		31386	seq|A0A2C9CD20|A0A2C9CD20_KUEST	A0A2C9CD20_KUEST PDZ domain-containing protein OS=Kuenenia stuttgartiensis OX=174633 GN=ctpA_3 PE=3 SV=1
1431	2197	Q1Q1F8	31.88	2	2	0	1	1	1		47097	seq|Q1Q1F8|Q1Q1F8_KUEST	Q1Q1F8_KUEST Similar to carboxy-terminal processing protease [precursor] OS=Kuenenia stuttgartiensis OX=174633 GN=ctpA PE=3 SV=1
1429	2185	seq_300_29	31.8	2	2	0	1	1	1		77607	seq_300_29	#N/A
1256	1740	Q1Q4L5	31.78	3	3	784000	1	1	1		31887	seq|Q1Q4L5|Q1Q4L5_KUEST	Q1Q4L5_KUEST Dihydroorotate dehydrogenase OS=Kuenenia stuttgartiensis OX=174633 GN=pyrD PE=3 SV=1
1432	2195	Q1PZ93	31.61	9	9	711000	1	1	1		15818	seq|Q1PZ93|Q1PZ93_KUEST	Q1PZ93_KUEST Uncharacterized protein OS=Kuenenia stuttgartiensis OX=174633 GN=KSMBR1_1409 PE=4 SV=1
1434	2202	Q1Q2M3	31.57	3	3	1340000	1	1	1		31538	seq|Q1Q2M3|Q1Q2M3_KUEST	Q1Q2M3_KUEST Uncharacterized protein OS=Kuenenia stuttgartiensis OX=174633 GN=KSMBR1_0652 PE=4 SV=1
1102	2207	seq_296_17	31.45	2	2	14800000	1	1	2		56784	seq_296_17	#N/A
1433	2199	Q1PXN9	31.22	13	13	974000	1	1	1		18854	seq|Q1PXN9|Q1PXN9_KUEST	Q1PXN9_KUEST Similar to purine binding chemotaxis protein OS=Kuenenia stuttgartiensis OX=174633 GN=cheW PE=4 SV=1
1228	1634	Q1Q7G7	31.18	3	3	174000	1	1	1		38208	seq|Q1Q7G7|Q1Q7G7_KUEST	Q1Q7G7_KUEST Uncharacterized protein OS=Kuenenia stuttgartiensis OX=174633 GN=KSMBR1_3012 PE=4 SV=1
1445	2226	seq_7366_2	30.98	4	4	850000	1	1	1		20310	seq_7366_2	#N/A
1218	1591	A0A2C9CBS2	30.93	1	1	590000	1	1	1		65715	seq|A0A2C9CBS2|A0A2C9CBS2_KUEST	A0A2C9CBS2_KUEST Uncharacterized protein OS=Kuenenia stuttgartiensis OX=174633 GN=sac1 PE=4 SV=1
1218	1592	Q1Q499	30.93	1	1	590000	1	1	1		65681	seq|Q1Q499|Q1Q499_KUEST	Q1Q499_KUEST Similar to Putative Sulfur Deprivation Response Regulator OS=Kuenenia stuttgartiensis OX=174633 GN=sac1 PE=4 SV=1
1224	1614	seq_3124_2	30.87	2	2	244000	1	1	1		119750	seq_3124_2	#N/A
1438	2215	seq_11260_1	30.82	5	5	2970000	1	1	1		15630	seq_11260_1	#N/A
1156	1523	Q1PYC8	30.62	3	3	87500	1	1	1		60939	seq|Q1PYC8|Q1PYC8_KUEST	Q1PYC8_KUEST Strongly similar to sigma 54 formate hydrogen lyase transcriptional activator FlhA OS=Kuenenia stuttgartiensis OX=174633 GN=fhlA PE=4 SV=1
1156	1524	A0A2C9CDR5	30.62	3	3	87500	1	1	1		60899	seq|A0A2C9CDR5|A0A2C9CDR5_KUEST	A0A2C9CDR5_KUEST Strongly similar to sigma 54 formate hydrogen lyase transcriptional activator FlhA OS=Kuenenia stuttgartiensis OX=174633 GN=fhlA_1 PE=4 SV=1
1230	1645	seq_5423_2	30.31	3	3	0	1	1	1		35895	seq_5423_2	#N/A
1239	1674	seq_11467_1	30.3	2	2	0	1	1	1	Deamidation (NQ)	58126	seq_11467_1	#N/A
1440	2217	seq_4399_2	30.2	4	4	0	1	1	1		28179	seq_4399_2	#N/A
1444	2223	Q1Q074	29.79	2	2	213000	1	1	1		48642	seq|Q1Q074|Q1Q074_KUEST	Q1Q074_KUEST Similar to aspartate aminotransferase OS=Kuenenia stuttgartiensis OX=174633 GN=aspC PE=4 SV=1
1444	2224	A0A2C9CEX5	29.79	2	2	213000	1	1	1		49124	seq|A0A2C9CEX5|A0A2C9CEX5_KUEST	A0A2C9CEX5_KUEST Aminotran_1_2 domain-containing protein OS=Kuenenia stuttgartiensis OX=174633 GN=aspC_1 PE=4 SV=1
1443	2222	Q1Q5I8	29.78	5	5	0	1	1	1		38272	seq|Q1Q5I8|Q1Q5I8_KUEST	Q1Q5I8_KUEST HlyD_D23 domain-containing protein OS=Kuenenia stuttgartiensis OX=174633 GN=kuste4508 PE=4 SV=1
1121	1157	seq_2397_2	29.67	2	2	124000	1	1	1		69841	seq_2397_2	#N/A
1447	2234	seq_5149_3	29.31	4	4	0	1	1	1		40103	seq_5149_3	#N/A
1467	2279	seq_1650_7	29.24	1	1	0	1	1	1	Deamidation (NQ)	84438	seq_1650_7	#N/A
1448	2236	seq_6903_3	29.2	5	5	214000	1	1	1	Oxidation (M)	29974	seq_6903_3	#N/A
1212	1574	Q1PVP6	29.07	2	2	708000	1	1	1		45747	seq|Q1PVP6|Q1PVP6_KUEST	Q1PVP6_KUEST Glutamate dehydrogenase OS=Kuenenia stuttgartiensis OX=174633 GN=gdh PE=3 SV=1
1450	2243	seq_11259_1	29.05	5	5	0	1	1	1	Deamidation (NQ)	28070	seq_11259_1	#N/A
1476	2295	seq_100_45	29.04	1	1	0	1	1	1		87789	seq_100_45	#N/A
1452	2250	seq_11474_2	28.56	3	3	0	1	1	1		37112	seq_11474_2	#N/A
1456	2258	seq_33_5	28.17	5	5	0	1	1	1	Oxidation (M)	53211	seq_33_5	#N/A
1461	2272	seq_2452_4	28.1	2	2	6270000	1	1	1	Deamidation (NQ)	48948	seq_2452_4	#N/A
1216	1587	Q1PVE6	27.96	2	2	293000	1	1	1		42783	seq|Q1PVE6|Q1PVE6_KUEST	Q1PVE6_KUEST Succinate--CoA ligase [ADP-forming] subunit beta OS=Kuenenia stuttgartiensis OX=174633 GN=sucC PE=3 SV=1
1216	1588	A0A2C9CG75	27.96	2	2	293000	1	1	1		42743	seq|A0A2C9CG75|A0A2C9CG75_KUEST	A0A2C9CG75_KUEST Succinate--CoA ligase [ADP-forming] subunit beta OS=Kuenenia stuttgartiensis OX=174633 GN=sucC PE=3 SV=1
1195	2261	seq_1025_1	27.76	3	3	49200000	1	1	1		38468	seq_1025_1	#N/A
1155	1518	seq_2065_3	27.61	1	1	695000	1	1	1	Deamidation (NQ)	76269	seq_2065_3	#N/A
1459	2270	seq_9671_1	27.59	2	2	8030000	1	1	1		58609	seq_9671_1	#N/A
1477	2301	seq_4194_3	27.56	1	1	477000	1	1	1	Deamidation (NQ)	55157	seq_4194_3	#N/A
1104	2266	Q1Q4V3	27.53	1	1	6130000	1	1	2	Deamidation (NQ)	96714	seq|Q1Q4V3|Q1Q4V3_KUEST	Q1Q4V3_KUEST Alpha-1,4 glucan phosphorylase OS=Kuenenia stuttgartiensis OX=174633 GN=glgP PE=3 SV=1
1458	2267	Q1Q4S9	27.44	2	2	0	1	1	1		49580	seq|Q1Q4S9|Q1Q4S9_KUEST	Q1Q4S9_KUEST Ribosomal protein S12 methylthiotransferase RimO OS=Kuenenia stuttgartiensis OX=174633 GN=miaB PE=3 SV=1
1458	2268	A0A2C9CB37	27.44	2	2	0	1	1	1		51261	seq|A0A2C9CB37|A0A2C9CB37_KUEST	A0A2C9CB37_KUEST Ribosomal protein S12 methylthiotransferase RimO OS=Kuenenia stuttgartiensis OX=174633 GN=miaB_1 PE=3 SV=1
1290	2269	seq_9_79	27.4	2	2	4350000	1	1	1	Deamidation (NQ)	80418	seq_9_79	#N/A
1460	2271	Q1PZL4	27.32	2	2	1320000	1	1	1		60679	seq|Q1PZL4|Q1PZL4_KUEST	Q1PZL4_KUEST Similar to membrane-bound [NiFe]-hydrogenase-3, large subunit (Chain E) OS=Kuenenia stuttgartiensis OX=174633 GN=hycE PE=4 SV=1
1137	2241	seq_12994_1	27.23	2	2	5120000	1	1	1		57835	seq_12994_1	#N/A
1462	2273	Q1PY21	27.15	2	2	897000	1	1	1		50461	seq|Q1PY21|Q1PY21_KUEST	Q1PY21_KUEST Strongly similar to aspartate ammonia-lyase (Aspartase) OS=Kuenenia stuttgartiensis OX=174633 GN=aspA PE=4 SV=1
1105	2275	seq_53_18	27.05	1	1	5960000	1	1	2		66080	seq_53_18	#N/A
1247	1709	seq_533_3	27.03	3	3	49000	1	1	1	Deamidation (NQ)	62255	seq_533_3	#N/A
1234	1656	seq_22_74	26.97	1	1	1720000	1	1	1	Deamidation (NQ)	151193	seq_22_74	#N/A
1480	2315	seq_16_32	26.89	1	1	626000	1	1	1		97642	seq_16_32	#N/A
1185	1754	seq_1880_1	26.87	1	1	2990000	1	1	1		123515	seq_1880_1	#N/A
1473	2287	Q1PVD5	26.84	2	2	482000	1	1	1		44910	seq|Q1PVD5|Q1PVD5_KUEST	Q1PVD5_KUEST Similar to chlorohydrolase/deaminase family OS=Kuenenia stuttgartiensis OX=174633 GN=atzA PE=4 SV=1
1473	2288	A0A2C9CG37	26.84	2	2	482000	1	1	1		45034	seq|A0A2C9CG37|A0A2C9CG37_KUEST	A0A2C9CG37_KUEST Amidohydro-rel domain-containing protein OS=Kuenenia stuttgartiensis OX=174633 GN=atzA PE=4 SV=1
1466	2278	seq_1307_2	26.75	9	9	0	1	1	1	Deamidation (NQ)	33247	seq_1307_2	#N/A
1468	2280	seq_33_41	26.73	1	1	23600	1	1	1		136266	seq_33_41	#N/A
1469	2281	seq_7164_3	26.72	7	7	824000	1	1	1	Carbamidomethylation; Deamidation (NQ)	39792	seq_7164_3	#N/A
1106	2282	seq_3292_2	26.72	2	2	34100000	1	1	2		58315	seq_3292_2	#N/A
1470	2283	seq_5209_1	26.67	3	3	1690000	1	1	1		35880	seq_5209_1	#N/A
1471	2284	Q1Q113	26.6	4	4	0	1	1	1	Deamidation (NQ)	32614	seq|Q1Q113|Q1Q113_KUEST	Q1Q113_KUEST Uncharacterized protein OS=Kuenenia stuttgartiensis OX=174633 GN=KSMBR1_2766 PE=4 SV=1
1479	2305	seq_12_53	26.18	2	2	1930000	1	1	1		49865	seq_12_53	#N/A
1107	2318	seq_2463_7	26.01	4	4	301000	1	1	2		33116	seq_2463_7	#N/A
1483	2324	seq_565_10	25.98	0	0	515000	1	1	1		256785	seq_565_10	#N/A
1491	2342	Q1PXR0	25.93	3	3	334000	1	1	1		27232	seq|Q1PXR0|Q1PXR0_KUEST	Q1PXR0_KUEST Similar to ABC-type transport system ATP-binding protein OS=Kuenenia stuttgartiensis OX=174633 GN=KSMBR1_1807 PE=4 SV=1
1482	2321	Q1Q402	25.75	3	3	114000	1	1	1		48901	seq|Q1Q402|Q1Q402_KUEST	Q1Q402_KUEST Similar to dihydroorotase OS=Kuenenia stuttgartiensis OX=174633 GN=pyrC PE=4 SV=1
1484	2327	Q1PZM4	25.67	2	2	0	1	1	1		63301	seq|Q1PZM4|Q1PZM4_KUEST	Q1PZM4_KUEST Uncharacterized protein OS=Kuenenia stuttgartiensis OX=174633 GN=kustd1786 PE=4 SV=1
1484	2328	A0A2C9CEN9	25.67	2	2	0	1	1	1		63297	seq|A0A2C9CEN9|A0A2C9CEN9_KUEST	A0A2C9CEN9_KUEST Uncharacterized protein OS=Kuenenia stuttgartiensis OX=174633 GN=KSMBR1_1534 PE=4 SV=1
1490	2341	seq_1_127	25.65	1	1	0	1	1	1	Deamidation (NQ)	67896	seq_1_127	#N/A
1108	2330	A0A2C9CHC3	25.63	2	2	8040000	1	1	2		50232	seq|A0A2C9CHC3|A0A2C9CHC3_KUEST	A0A2C9CHC3_KUEST Uncharacterized protein OS=Kuenenia stuttgartiensis OX=174633 GN=KSMBR1_2603 PE=3 SV=1
1147	1260	seq_5260_1	25.42	6	6	0	1	1	1		38650	seq_5260_1	#N/A
1486	2333	seq_10_39	25.42	1	1	0	1	1	1	Deamidation (NQ)	127146	seq_10_39	#N/A
1487	2334	seq_2_209	25.4	2	2	1940000	1	1	1	Deamidation (NQ)	63376	seq_2_209	#N/A
1488	2338	A0A2C9CFK5	25.31	4	4	284000	1	1	1		49610	seq|A0A2C9CFK5|A0A2C9CFK5_KUEST	A0A2C9CFK5_KUEST Uncharacterized protein OS=Kuenenia stuttgartiensis OX=174633 GN=dagA PE=3 SV=1
1109	2343	Q1PUV4	25.22	1	1	14000000	1	1	2	Deamidation (NQ)	192736	seq|Q1PUV4|Q1PUV4_KUEST	Q1PUV4_KUEST Uncharacterized protein OS=Kuenenia stuttgartiensis OX=174633 GN=KSMBR1_1991 PE=4 SV=1
1496	2351	A0A2C9CLE5	25.18	10	10	747000	1	1	1		7910	seq|A0A2C9CLE5|A0A2C9CLE5_KUEST	A0A2C9CLE5_KUEST Sec-independent protein translocase protein TatA OS=Kuenenia stuttgartiensis OX=174633 GN=tatA PE=3 SV=1
1496	2361	Q1PUM4	25.18	2	2	747000	1	1	1		43000	seq|Q1PUM4|Q1PUM4_KUEST	Q1PUM4_KUEST Similar to adenine-specific DNA methylase OS=Kuenenia stuttgartiensis OX=174633 GN=dam PE=4 SV=1
1282	2233	Q1Q5Y2	25.11	6	6	0	1	1	1		55992	seq|Q1Q5Y2|Q1Q5Y2_KUEST	Q1Q5Y2_KUEST Methyltransferase (Fragment) OS=Kuenenia stuttgartiensis OX=174633 GN=mod PE=3 SV=1
1245	1706	Q1Q3P9	25.11	3	3	89200	1	1	1		37168	seq|Q1Q3P9|Q1Q3P9_KUEST	Q1Q3P9_KUEST Conserved hypothetical signal transduction HD GYP protein OS=Kuenenia stuttgartiensis OX=174633 GN=kuste3881 PE=4 SV=1
1495	2349	Q1PWH8	25.11	5	5	0	1	1	1	Deamidation (NQ)	37291	seq|Q1PWH8|Q1PWH8_KUEST	Q1PWH8_KUEST NADH-quinone oxidoreductase subunit H OS=Kuenenia stuttgartiensis OX=174633 GN=NuoH PE=3 SV=1
1500	2381	seq_3325_2	24.94	6	6	771000	1	1	1		16879	seq_3325_2	#N/A
1501	2383	seq_1050_3	24.93	2	2	114000	1	1	1		58494	seq_1050_3	#N/A
1115	1269	seq_1696_5	24.86	2	2	264000	1	1	1		83237	seq_1696_5	#N/A
1504	2389	Q1PUF6	24.85	3	3	2750000	1	1	1		34365	seq|Q1PUF6|Q1PUF6_KUEST	Q1PUF6_KUEST Similar to flavonol sulfotransferase OS=Kuenenia stuttgartiensis OX=174633 GN=KSMBR1_3139 PE=4 SV=1
1304	2382	seq_13170_2	24.82	2	2	5530000	1	1	1		48219	seq_13170_2	#N/A
1503	2388	seq_5259_4	24.6	3	3	0	1	1	1		31423	seq_5259_4	#N/A
1521	2432	seq_11_86	24.57	1	1	1970000	1	1	1		96292	seq_11_86	#N/A
1298	2347	seq_304_10	24.45	1	1	247000	1	1	1	Deamidation (NQ)	412766	seq_304_10	#N/A
1258	1747	seq_3029_1	24.37	3	3	934000	1	1	1		68366	seq_3029_1	#N/A
1507	2394	Q1Q6R2	24.37	7	7	648000	1	1	1		29409	seq|Q1Q6R2|Q1Q6R2_KUEST	Q1Q6R2_KUEST Phosphoribosylformylglycinamidine synthase subunit PurQ OS=Kuenenia stuttgartiensis OX=174633 GN=purQ PE=3 SV=1
1511	2404	Q1Q397	24.35	6	6	0	1	1	1		13523	seq|Q1Q397|Q1Q397_KUEST	Q1Q397_KUEST Uncharacterized protein OS=Kuenenia stuttgartiensis OX=174633 GN=kuste3724 PE=4 SV=1
1510	2399	Q1Q786	24.21	2	2	0	1	1	1		57987	seq|Q1Q786|Q1Q786_KUEST	Q1Q786_KUEST Glucose-6-phosphate 1-dehydrogenase OS=Kuenenia stuttgartiensis OX=174633 GN=Zwf PE=3 SV=1
1257	1742	Q1PUZ9	24.14	6	6	217000	1	1	1		20169	seq|Q1PUZ9|Q1PUZ9_KUEST	Q1PUZ9_KUEST Uncharacterized protein OS=Kuenenia stuttgartiensis OX=174633 GN=KSMBR1_2025 PE=4 SV=1
1303	2375	seq_76_25	23.99	1	1	421000	1	1	1		86657	seq_76_25	#N/A
1307	2401	seq_3330_2	23.9	3	3	0	1	1	1		65550	seq_3330_2	#N/A
1142	2402	seq_2629_4	23.84	1	1	0	1	1	1	Deamidation (NQ)	124438	seq_2629_4	#N/A
1514	2417	seq_3220_4	23.83	3	3	3350000	1	1	1		34169	seq_3220_4	#N/A
788	2460	seq_3829_1	23.76	1	1	15000000	1	1	4	Deamidation (NQ)	111159	seq_3829_1	#N/A
1516	2423	seq_901_10	23.75	3	3	357000	1	1	1	Carbamidomethylation; Oxidation (M)	52927	seq_901_10	#N/A
1517	2424	A0A2C9CKE2	23.73	3	3	223000	1	1	1		52825	seq|A0A2C9CKE2|A0A2C9CKE2_KUEST	A0A2C9CKE2_KUEST Strongly similar to sigma 54 response regulator OS=Kuenenia stuttgartiensis OX=174633 GN=atoC_10 PE=4 SV=1
1519	2427	seq_1_320	23.65	6	6	4640000	1	1	1		21403	seq_1_320	#N/A
1308	2408	seq_44_15	23.5	2	2	2340000	1	1	1		47948	seq_44_15	#N/A
1281	2219	seq_636_3	23.42	4	4	165000	1	1	1	Deamidation (NQ)	68068	seq_636_3	#N/A
1310	2434	seq_388_18	23.28	4	4	629000	1	1	1	Deamidation (NQ)	41928	seq_388_18	#N/A
1312	2437	seq_2801_5	23.21	5	5	482000	1	1	1		24268	seq_2801_5	#N/A
1525	2439	seq_44_24	23.17	3	3	142000	1	1	1	Carbamidomethylation; Deamidation (NQ)	50703	seq_44_24	#N/A
1526	2442	seq_2487_4	23.15	4	4	44100000	1	1	1		33624	seq_2487_4	#N/A
1531	2453	seq_117_23	23.11	1	1	484000	1	1	1		98296	seq_117_23	#N/A
1528	2444	seq_1334_7	23.11	3	3	379000	1	1	1		46908	seq_1334_7	#N/A
1020	1672	seq_398_9	22.93	1	1	1020000	1	1	2	Deamidation (NQ)	146946	seq_398_9	#N/A
1285	2240	seq_44_34	22.86	3	3	0	1	1	1	Deamidation (NQ)	96177	seq_44_34	#N/A
1313	2446	seq_10325_1	22.82	5	5	350000	1	1	1	Deamidation (NQ)	33576	seq_10325_1	#N/A
1536	2477	seq_48_26	22.76	1	1	5840000	1	1	1		122168	seq_48_26	#N/A
1537	2479	seq_10762_2	22.7	4	4	1880000	1	1	1		35202	seq_10762_2	#N/A
1539	2481	seq_1117_1	22.67	5	5	194000	1	1	1		25385	seq_1117_1	#N/A
1319	2482	A0A2C9CC56	22.67	5	5	555000	1	1	1		29794	seq|A0A2C9CC56|A0A2C9CC56_KUEST	A0A2C9CC56_KUEST Pseudouridine synthase OS=Kuenenia stuttgartiensis OX=174633 GN=KSMBR1_0948 PE=3 SV=1
1540	2484	seq_6117_1	22.62	4	4	543000	1	1	1	Deamidation (NQ)	41562	seq_6117_1	#N/A
1541	2487	seq_9249_2	22.57	3	3	0	1	1	1		49293	seq_9249_2	#N/A
1542	2488	seq_2845_3	22.53	3	3	0	1	1	1	Deamidation (NQ)	77021	seq_2845_3	#N/A
1553	2518	seq_6067_2	22.35	2	2	143000	1	1	1		35834	seq_6067_2	#N/A
1571	2559	seq_2130_5	22.34	1	1	19200000	1	1	1		67864	seq_2130_5	#N/A
1544	2495	seq_2254_2	22.31	3	3	251000	1	1	1		98894	seq_2254_2	#N/A
1547	2499	seq_6011_1	22.25	2	2	760000	1	1	1		63836	seq_6011_1	#N/A
1124	1502	A0A2C9CL47	22.15	1	1	1090000	1	1	1	Deamidation (NQ)	231829	seq|A0A2C9CL47|A0A2C9CL47_KUEST	A0A2C9CL47_KUEST Uncharacterized protein OS=Kuenenia stuttgartiensis OX=174633 GN=wapA PE=4 SV=1
1124	1503	Q1Q7C5	22.15	1	1	1090000	1	1	1	Deamidation (NQ)	233235	seq|Q1Q7C5|Q1Q7C5_KUEST	Q1Q7C5_KUEST Similar to wall-associated protein OS=Kuenenia stuttgartiensis OX=174633 GN=WapA PE=4 SV=1
1549	2504	seq_113_35	22.11	1	1	0	1	1	1		148536	seq_113_35	#N/A
1196	2297	seq_2_326	22.08	1	1	26400000	1	1	1	Deamidation (NQ)	262011	seq_2_326	#N/A
1284	2239	seq_7_102	22.05	2	2	1080000	1	1	1	Deamidation (NQ)	83192	seq_7_102	#N/A
1563	2537	seq_2_75	22.04	3	3	0	1	1	1		28813	seq_2_75	#N/A
1551	2510	Q1Q3I9	22.01	4	4	73500	1	1	1		35652	seq|Q1Q3I9|Q1Q3I9_KUEST	Q1Q3I9_KUEST Uncharacterized protein OS=Kuenenia stuttgartiensis OX=174633 GN=kuste3813 PE=4 SV=1
1302	2374	seq_3806_2	21.94	2	2	5720000	1	1	1	Deamidation (NQ)	73617	seq_3806_2	#N/A
1325	2516	seq_2710_3	21.81	1	1	1320000	1	1	1	Carbamidomethylation; Deamidation (NQ)	129253	seq_2710_3	#N/A
1158	1529	Q1PWB4	21.75	4	4	137000	1	1	1		48177	seq|Q1PWB4|Q1PWB4_KUEST	Q1PWB4_KUEST Similar to O-linked GlcNAc transferase OS=Kuenenia stuttgartiensis OX=174633 GN=kustc0765 PE=4 SV=1
1158	1530	seq_88_19	21.75	4	4	137000	1	1	1		48138	seq_88_19	#N/A
1558	2525	seq_4_85	21.67	3	3	0	1	1	1	Deamidation (NQ)	55404	seq_4_85	#N/A
1560	2530	seq_9934_1	21.62	2	2	164000	1	1	1		65987	seq_9934_1	#N/A
1562	2532	seq_7117_1	21.61	2	2	0	1	1	1		65311	seq_7117_1	#N/A
1561	2531	seq_28_42	21.61	2	2	3980000	1	1	1		69759	seq_28_42	#N/A
1203	2541	A0A2C9CHB6	21.61	1	1	464000	1	1	1		94180	seq|A0A2C9CHB6|A0A2C9CHB6_KUEST	A0A2C9CHB6_KUEST Type II secretion system protein D OS=Kuenenia stuttgartiensis OX=174633 GN=xpsD PE=3 SV=1
1309	2409	Q1PWZ6	21.57	2	2	643000	1	1	1		36881	seq|Q1PWZ6|Q1PWZ6_KUEST	Q1PWZ6_KUEST Uncharacterized protein OS=Kuenenia stuttgartiensis OX=174633 GN=KSMBR1_2622 PE=4 SV=1
1564	2539	Q1PW80	21.55	5	5	348000	1	1	1		21120	seq|Q1PW80|Q1PW80_KUEST	Q1PW80_KUEST Uncharacterized protein OS=Kuenenia stuttgartiensis OX=174633 GN=kustc0742 PE=4 SV=1
1564	2540	A0A2C9CGQ9	21.55	5	5	348000	1	1	1		21060	seq|A0A2C9CGQ9|A0A2C9CGQ9_KUEST	A0A2C9CGQ9_KUEST Uncharacterized protein OS=Kuenenia stuttgartiensis OX=174633 GN=KSMBR1_2404 PE=4 SV=1
1327	2542	seq_16_148	21.52	4	4	1920000	1	1	1	Carbamidomethylation; Deamidation (NQ)	34256	seq_16_148	#N/A
1187	1771	seq_80_54	21.52	2	2	0	1	1	1		102432	seq_80_54	#N/A
1324	2515	seq_8946_1	21.46	2	2	0	1	1	1	Deamidation (NQ)	71791	seq_8946_1	#N/A
1280	2201	seq_55_6	21.39	2	2	526000	1	1	1	Deamidation (NQ)	118775	seq_55_6	#N/A
1567	2552	seq_226_20	21.35	3	3	0	1	1	1		56007	seq_226_20	#N/A
1568	2554	seq_1934_3	21.32	3	3	0	1	1	1	Oxidation (M)	75454	seq_1934_3	#N/A
1569	2555	A0A2C9CH28	21.3	5	5	0	1	1	1		21296	seq|A0A2C9CH28|A0A2C9CH28_KUEST	A0A2C9CH28_KUEST Methylated-DNA--protein-cysteine methyltransferase OS=Kuenenia stuttgartiensis OX=174633 GN=ogt PE=3 SV=1
1574	2583	seq_1620_3	21.28	3	3	0	1	1	1		30595	seq_1620_3	#N/A

## Sheet: Replicate2
Supplementary Dataset 1 - Steady-state K. stuttgartiensis proteome (rep2)
Protein Group	Protein ID	Accession	-10lgP	Coverage (%)	Coverage (%) Sample 4	Area Sample	#Peptides	#Unique	#Spec Sample	PTM	Avg. Mass	Description	Protein names
2	7	Q1PZD8	524.91	79	79	10300000000	107	93	637	Carbamidomethylation; Deamidation (NQ); Oxidation (M)	131729	seq|Q1PZD8|Q1PZD8_KUEST	Q1PZD8_KUEST Nitrite oxidoreductase subunit A OS=Kuenenia stuttgartiensis OX=174633 GN=narG PE=3 SV=1
3	8	Q1Q0T2	496.83	84	84	15100000000	66	53	634	Carbamidomethylation; Deamidation (NQ); Oxidation (M)	90244	seq|Q1Q0T2|HZSA_KUEST	HZSA_KUEST Hydrazine synthase subunit alpha OS=Kuenenia stuttgartiensis OX=174633 GN=kuste2861 PE=1 SV=1
1	49	Q1PZX1	442.34	70	70	12900000000	34	29	676	Deamidation (NQ); Oxidation (M)	61148	seq|Q1PZX1|Q1PZX1_KUEST	Q1PZX1_KUEST Putative outer membrane protein (OMP) OS=Kuenenia stuttgartiensis OX=174633 GN=KSMBR1_1628 PE=4 SV=1
6	41	A0A2C9CJB5	416.42	48	48	5170000000	39	5	370	Carbamidomethylation; Deamidation (NQ); Oxidation (M)	72496	seq|A0A2C9CJB5|A0A2C9CJB5_KUEST	A0A2C9CJB5_KUEST Hydrazine dehydrogenase OS=Kuenenia stuttgartiensis OX=174633 GN=hdh PE=4 SV=1
13	10	Q1PY43	413.98	77	77	1070000000	48	46	191	Carbamidomethylation; Deamidation (NQ); Oxidation (M)	59068	seq|Q1PY43|Q1PY43_KUEST	Q1PY43_KUEST 60 kDa chaperonin OS=Kuenenia stuttgartiensis OX=174633 GN=groL PE=3 SV=1
13	9	A0A2C9CFG1	413.98	77	77	1070000000	48	46	191	Carbamidomethylation; Deamidation (NQ); Oxidation (M)	58726	seq|A0A2C9CFG1|A0A2C9CFG1_KUEST	A0A2C9CFG1_KUEST 60 kDa chaperonin OS=Kuenenia stuttgartiensis OX=174633 GN=groEL_3 PE=3 SV=1
16	70	Q1PVE0	410	62	62	1120000000	35	29	157	Deamidation (NQ); Oxidation (M)	63905	seq|Q1PVE0|Q1PVE0_KUEST	Q1PVE0_KUEST Similar to hydroxylamine oxidoreductase OS=Kuenenia stuttgartiensis OX=174633 GN=hao PE=4 SV=1
11	2	Q1PZD5	400.72	88	88	2130000000	42	24	254	Carbamidomethylation; Deamidation (NQ); Oxidation (M)	47948	seq|Q1PZD5|Q1PZD5_KUEST	Q1PZD5_KUEST Nitrite oxidoreductase subunit B OS=Kuenenia stuttgartiensis OX=174633 GN=narH PE=4 SV=1
5	78	Q1Q0T4	391.83	83	83	10800000000	34	32	439	Carbamidomethylation; Deamidation (NQ); Oxidation (M)	41908	seq|Q1Q0T4|HZSB_KUEST	HZSB_KUEST Hydrazine synthase subunit beta OS=Kuenenia stuttgartiensis OX=174633 GN=kuste2859 PE=1 SV=1
26	3	Q1Q3H0	387.77	89	89	653000000	39	38	107	Carbamidomethylation; Deamidation (NQ); Oxidation (M)	51692	seq|Q1Q3H0|Q1Q3H0_KUEST	Q1Q3H0_KUEST ATP synthase subunit beta OS=Kuenenia stuttgartiensis OX=174633 GN=atpD PE=3 SV=1
12	1	Q1PY41	387.71	88	88	1250000000	48	44	195	Carbamidomethylation; Deamidation (NQ); Oxidation (M)	57448	seq|Q1PY41|Q1PY41_KUEST	Q1PY41_KUEST 60 kDa chaperonin OS=Kuenenia stuttgartiensis OX=174633 GN=groEL PE=3 SV=1
20	6	Q1PZK4	383.3	84	84	720000000	45	41	121	Carbamidomethylation; Deamidation (NQ); Oxidation (M)	56960	seq|Q1PZK4|Q1PZK4_KUEST	Q1PZK4_KUEST 60 kDa chaperonin OS=Kuenenia stuttgartiensis OX=174633 GN=groEL PE=3 SV=1
10	140	Q1Q0T3	378.33	71	71	5800000000	31	22	257	Carbamidomethylation; Deamidation (NQ); Oxidation (M)	38925	seq|Q1Q0T3|HZSG_KUEST	HZSG_KUEST Hydrazine synthase subunit gamma OS=Kuenenia stuttgartiensis OX=174633 GN=kuste2860 PE=1 SV=1
19	54	Q1Q5N7	375.33	58	58	564000000	35	35	129	Deamidation (NQ); Oxidation (M)	66687	seq|Q1Q5N7|Q1Q5N7_KUEST	Q1Q5N7_KUEST Similar to hydroxylamine oxidoreductase hao OS=Kuenenia stuttgartiensis OX=174633 GN=hao PE=4 SV=1
29	32	Q1Q128	375.27	58	58	398000000	64	61	101	Carbamidomethylation; Deamidation (NQ); Oxidation (M)	138756	seq|Q1Q128|Q1Q128_KUEST	Q1Q128_KUEST DNA-directed RNA polymerase subunit beta OS=Kuenenia stuttgartiensis OX=174633 GN=rpoB PE=3 SV=1
32	31	Q1Q552	367.82	52	52	252000000	51	51	91	Carbamidomethylation; Deamidation (NQ); Oxidation (M)	130997	seq|Q1Q552|Q1Q552_KUEST	Q1Q552_KUEST Strongly similar to pyruvate:ferredoxin oxidoreductase OS=Kuenenia stuttgartiensis OX=174633 GN=nifJ PE=3 SV=1
14	122	Q1PZD4	367.24	86	86	2470000000	25	25	189	Carbamidomethylation; Deamidation (NQ); Oxidation (M)	35566	seq|Q1PZD4|Q1PZD4_KUEST	Q1PZD4_KUEST Nitrite oxidoreductase subunit C OS=Kuenenia stuttgartiensis OX=174633 GN=nrxC PE=4 SV=1
24	18	Q1PXW0	365.79	73	73	23600000	42	2	112	Carbamidomethylation; Deamidation (NQ); Oxidation (M)	62852	seq|Q1PXW0|Q1PXW0_KUEST	Q1PXW0_KUEST 60 kDa chaperonin OS=Kuenenia stuttgartiensis OX=174633 GN=groL PE=3 SV=1
8	39	seq_11248_1	363.65	48	48	1810000	35	1	300	Carbamidomethylation; Deamidation (NQ); Oxidation (M)	63130	seq_11248_1	#N/A
8	40	Q1PYC5	363.65	47	47	1810000	35	1	300	Carbamidomethylation; Deamidation (NQ); Oxidation (M)	65182	seq|Q1PYC5|Q1PYC5_KUEST	Q1PYC5_KUEST Hydrazine dehydrogenase OS=Kuenenia stuttgartiensis OX=174633 GN=hao PE=4 SV=1
7	104	A0A2C9CDZ7	363.22	17	17	5220000000	20	19	353	Carbamidomethylation; Deamidation (NQ); Oxidation (M)	163458	seq|A0A2C9CDZ7|A0A2C9CDZ7_KUEST	A0A2C9CDZ7_KUEST S-layer protein OS=Kuenenia stuttgartiensis OX=174633 GN=KSMBR1_1301 PE=4 SV=1
7	105	Q1PYU4	363.22	17	17	5220000000	20	19	353	Carbamidomethylation; Deamidation (NQ); Oxidation (M)	163442	seq|Q1PYU4|Q1PYU4_KUEST	Q1PYU4_KUEST Uncharacterized protein OS=Kuenenia stuttgartiensis OX=174633 GN=kustd1514 PE=4 SV=1
25	13	A0A2C9CF13	362.33	78	78	0	41	1	110	Carbamidomethylation; Deamidation (NQ); Oxidation (M)	58312	seq|A0A2C9CF13|A0A2C9CF13_KUEST	A0A2C9CF13_KUEST 60 kDa chaperonin OS=Kuenenia stuttgartiensis OX=174633 GN=groEL_2 PE=3 SV=1
27	26	Q1Q4F5	359.93	70	70	681000000	40	40	105	Carbamidomethylation; Deamidation (NQ); Oxidation (M)	70072	seq|Q1Q4F5|Q1Q4F5_KUEST	Q1Q4F5_KUEST Strongly similar to cd1 nitrite reductase NirS OS=Kuenenia stuttgartiensis OX=174633 GN=nirS PE=4 SV=1
15	12	Q1Q6N6	359.6	74	74	1010000000	48	48	162	Carbamidomethylation; Deamidation (NQ); Oxidation (M)	67469	seq|Q1Q6N6|Q1Q6N6_KUEST	Q1Q6N6_KUEST Chaperone protein DnaK OS=Kuenenia stuttgartiensis OX=174633 GN=hsp70 PE=2 SV=1
23	29	A0A2C9CHX7	356.84	62	62	179000000	73	71	114	Carbamidomethylation; Deamidation (NQ)	153313	seq|A0A2C9CHX7|A0A2C9CHX7_KUEST	A0A2C9CHX7_KUEST DNA-directed RNA polymerase subunit beta' OS=Kuenenia stuttgartiensis OX=174633 GN=rpoC PE=3 SV=1
23	30	Q1Q127	356.84	62	62	179000000	73	71	114	Carbamidomethylation; Deamidation (NQ)	153313	seq|Q1Q127|Q1Q127_KUEST	Q1Q127_KUEST DNA-directed RNA polymerase subunit beta' OS=Kuenenia stuttgartiensis OX=174633 GN=rpoC PE=3 SV=1
34	15	Q1PZE8	354.43	69	69	303000000	34	34	85	Deamidation (NQ); Oxidation (M)	60552	seq|Q1PZE8|Q1PZE8_KUEST	Q1PZE8_KUEST Hypothetical (Diheme) protein OS=Kuenenia stuttgartiensis OX=174633 GN=kustd1709 PE=4 SV=1
31	21	Q1PUK7	353.63	66	66	657000000	40	40	93	Carbamidomethylation; Oxidation (M)	63483	seq|Q1PUK7|Q1PUK7_KUEST	Q1PUK7_KUEST Formate--tetrahydrofolate ligase OS=Kuenenia stuttgartiensis OX=174633 GN=ftsH PE=3 SV=1
17	4	Q1Q123	352.74	83	83	1660000000	33	33	143	Carbamidomethylation; Deamidation (NQ); Oxidation (M)	43570	seq|Q1Q123|Q1Q123_KUEST	Q1Q123_KUEST Elongation factor Tu OS=Kuenenia stuttgartiensis OX=174633 GN=tufA PE=3 SV=1
9	108	Q1PX48	348.1	35	35	6320000000	26	26	258	Carbamidomethylation; Deamidation (NQ); Oxidation (M)	60243	seq|Q1PX48|Q1PX48_KUEST	Q1PX48_KUEST Similar to hydroxylamine oxidoreductase hao OS=Kuenenia stuttgartiensis OX=174633 GN=hao PE=1 SV=1
39	11	Q1Q6K6	346.23	77	77	266000000	32	32	78	Deamidation (NQ); Oxidation (M)	55240	seq|Q1Q6K6|Q1Q6K6_KUEST	Q1Q6K6_KUEST Uncharacterized protein OS=Kuenenia stuttgartiensis OX=174633 GN=KSMBR1_3432 PE=4 SV=1
47	24	Q1Q3W5	344.73	53	53	348000000	27	27	70	Carbamidomethylation; Deamidation (NQ); Oxidation (M)	62514	seq|Q1Q3W5|Q1Q3W5_KUEST	Q1Q3W5_KUEST Glu_synthase domain-containing protein OS=Kuenenia stuttgartiensis OX=174633 GN=KSMBR1_3563 PE=4 SV=1
36	23	Q1Q2S8	343.29	59	59	193000000	40	40	80	Carbamidomethylation; Deamidation (NQ)	93644	seq|Q1Q2S8|Q1Q2S8_KUEST	Q1Q2S8_KUEST Uncharacterized protein OS=Kuenenia stuttgartiensis OX=174633 GN=kuste3559 PE=4 SV=1
22	253	Q1PZD9	343.01	73	73	2220000000	23	23	115	Carbamidomethylation; Deamidation (NQ); Oxidation (M)	29311	seq|Q1PZD9|Q1PZD9_KUEST	Q1PZD9_KUEST Uncharacterized protein OS=Kuenenia stuttgartiensis OX=174633 GN=kustd1699 PE=4 SV=1
50	28	Q1PYY4	339.33	55	55	1640000	38	2	67	Carbamidomethylation; Deamidation (NQ); Oxidation (M)	99261	seq|Q1PYY4|Q1PYY4_KUEST	Q1PYY4_KUEST Similar to molybdopterin oxidoreductase, molybdopterin-containing subunit/ NuoG subunit of NADH dehydrogenase I OS=Kuenenia stuttgartiensis OX=174633 GN=nuoG PE=4 SV=1
53	34	Q1Q6G2	338.69	53	53	979000	37	1	65	Carbamidomethylation; Deamidation (NQ); Oxidation (M)	99229	seq|Q1Q6G2|Q1Q6G2_KUEST	Q1Q6G2_KUEST Similar to molybdopterin containing oxidoreductase (FdhA, nuoG, napA) OS=Kuenenia stuttgartiensis OX=174633 GN=fdhA PE=4 SV=1
4	283	seq_7260_1	337.27	32	32	4100000000	14	13	570	Carbamidomethylation; Deamidation (NQ)	75230	seq_7260_1	#N/A
49	37	Q1PWY3	335.47	66	66	102000000	46	44	68	Deamidation (NQ)	97763	seq|Q1PWY3|Q1PWY3_KUEST	Q1PWY3_KUEST Chaperone protein ClpB OS=Kuenenia stuttgartiensis OX=174633 GN=clpB PE=3 SV=1
75	47	Q1Q204	334.94	46	46	65400000	34	34	46	Deamidation (NQ)	112066	seq|Q1Q204|Q1Q204_KUEST	Q1Q204_KUEST PDZ domain-containing protein OS=Kuenenia stuttgartiensis OX=174633 GN=kuste3284 PE=3 SV=1
75	48	A0A2C9CCP8	334.94	46	46	65400000	34	34	46	Deamidation (NQ)	112018	seq|A0A2C9CCP8|A0A2C9CCP8_KUEST	A0A2C9CCP8_KUEST PDZ domain-containing protein OS=Kuenenia stuttgartiensis OX=174633 GN=ctpA_1 PE=3 SV=1
37	62	Q1Q3H2	334.84	51	51	459000000	28	28	80	Deamidation (NQ); Oxidation (M)	55286	seq|Q1Q3H2|Q1Q3H2_KUEST	Q1Q3H2_KUEST ATP synthase subunit alpha OS=Kuenenia stuttgartiensis OX=174633 GN=atpA PE=3 SV=1
35	190	Q1PZM2	334.24	64	64	556000000	24	24	84	Deamidation (NQ); Oxidation (M)	30044	seq|Q1PZM2|Q1PZM2_KUEST	Q1PZM2_KUEST Uncharacterized protein OS=Kuenenia stuttgartiensis OX=174633 GN=KSMBR1_1536 PE=4 SV=1
33	16	Q1PZE9	334.05	69	69	404000000	35	35	86	Deamidation (NQ); Oxidation (M)	56464	seq|Q1PZE9|Q1PZE9_KUEST	Q1PZE9_KUEST Hypothetical (Tetraheme) protein OS=Kuenenia stuttgartiensis OX=174633 GN=KSMBR1_1463 PE=4 SV=1
43	17	Q1PZN3	332.28	70	70	253000000	46	46	73	Carbamidomethylation; Deamidation (NQ); Oxidation (M)	73277	seq|Q1PZN3|Q1PZN3_KUEST	Q1PZN3_KUEST Chaperone protein HtpG OS=Kuenenia stuttgartiensis OX=174633 GN=HtpG PE=3 SV=1
48	20	Q1Q141	331.8	62	62	236000000	29	29	69	Carbamidomethylation; Deamidation (NQ); Oxidation (M)	76342	seq|Q1Q141|Q1Q141_KUEST	Q1Q141_KUEST Elongation factor G OS=Kuenenia stuttgartiensis OX=174633 GN=fusA PE=3 SV=1
42	216	Q1Q1D0	329.41	53	53	532000000	18	18	75	Carbamidomethylation; Deamidation (NQ); Oxidation (M)	39609	seq|Q1Q1D0|Q1Q1D0_KUEST	Q1Q1D0_KUEST Cache domain-containing protein OS=Kuenenia stuttgartiensis OX=174633 GN=kuste3052 PE=4 SV=1
58	25	Q1PW50	328.84	52	52	116000000	34	34	57	Carbamidomethylation; Deamidation (NQ); Oxidation (M)	76933	seq|Q1PW50|Q1PW50_KUEST	Q1PW50_KUEST Similar to NAD(P) oxidoreductase, FAD-containing subunit OS=Kuenenia stuttgartiensis OX=174633 GN=KSMBR1_2381 PE=4 SV=1
44	43	A0A2C9CF65	326.35	46	46	161000000	42	42	72	Deamidation (NQ)	128312	seq|A0A2C9CF65|A0A2C9CF65_KUEST	A0A2C9CF65_KUEST Multifunctional fusion protein OS=Kuenenia stuttgartiensis OX=174633 GN=secD PE=3 SV=1
44	44	Q1Q041	326.35	46	46	161000000	42	42	72	Deamidation (NQ)	128286	seq|Q1Q041|Q1Q041_KUEST	Q1Q041_KUEST Multifunctional fusion protein OS=Kuenenia stuttgartiensis OX=174633 GN=secD PE=3 SV=1
21	153	Q1PZE4	323.88	82	82	1580000000	22	22	120	Carbamidomethylation; Deamidation (NQ); Oxidation (M)	26943	seq|Q1PZE4|Q1PZE4_KUEST	Q1PZE4_KUEST Uncharacterized protein OS=Kuenenia stuttgartiensis OX=174633 GN=kustd1713 PE=4 SV=1
45	51	Q1PW67	322.28	65	65	531000000	28	28	72	Carbamidomethylation; Deamidation (NQ); Oxidation (M)	37162	seq|Q1PW67|Q1PW67_KUEST	Q1PW67_KUEST Peptidylprolyl isomerase OS=Kuenenia stuttgartiensis OX=174633 GN=surA PE=4 SV=1
51	204	Q1PYI1	321.83	83	83	424000000	21	21	67	Carbamidomethylation; Deamidation (NQ); Oxidation (M)	26956	seq|Q1PYI1|Q1PYI1_KUEST	Q1PYI1_KUEST Similar to PQQ biosynthesis protein C OS=Kuenenia stuttgartiensis OX=174633 GN=pqqC PE=4 SV=1
71	53	Q1PYT0	318.98	62	62	156000000	21	21	49	Deamidation (NQ)	46648	seq|Q1PYT0|Q1PYT0_KUEST	Q1PYT0_KUEST Enolase OS=Kuenenia stuttgartiensis OX=174633 GN=eno PE=3 SV=1
56	45	Q1Q177	318.05	55	55	127000000	36	36	60	Carbamidomethylation; Deamidation (NQ); Oxidation (M)	103137	seq|Q1Q177|Q1Q177_KUEST	Q1Q177_KUEST Pyruvate, phosphate dikinase OS=Kuenenia stuttgartiensis OX=174633 GN=ppsA PE=3 SV=1
61	156	Q1Q417	317.31	63	63	597000000	22	22	55	Deamidation (NQ)	38550	seq|Q1Q417|Q1Q417_KUEST	Q1Q417_KUEST Uncharacterized protein OS=Kuenenia stuttgartiensis OX=174633 GN=kuste3993 PE=4 SV=1
46	180	Q1Q0T9	316.64	53	53	789000000	25	25	72	Carbamidomethylation; Deamidation (NQ); Oxidation (M)	26741	seq|Q1Q0T9|Q1Q0T9_KUEST	Q1Q0T9_KUEST Hypothetical (Triheme) protein OS=Kuenenia stuttgartiensis OX=174633 GN=KSMBR1_3596 PE=4 SV=1
54	38	Q1PUP1	312.4	61	61	121000000	34	34	64	Carbamidomethylation; Deamidation (NQ); Oxidation (M)	83645	seq|Q1PUP1|Q1PUP1_KUEST	Q1PUP1_KUEST Uncharacterized protein OS=Kuenenia stuttgartiensis OX=174633 GN=kustb0208 PE=4 SV=1
57	109	Q1Q2D9	311.52	63	63	253000000	25	25	58	Deamidation (NQ); Oxidation (M)	55833	seq|Q1Q2D9|Q1Q2D9_KUEST	Q1Q2D9_KUEST Similar to heat shock protease DegP/HtrA OS=Kuenenia stuttgartiensis OX=174633 GN=degP PE=4 SV=1
67	33	Q1Q5P1	309.86	56	56	148000000	26	26	51	Carbamidomethylation; Deamidation (NQ)	64383	seq|Q1Q5P1|Q1Q5P1_KUEST	Q1Q5P1_KUEST Similar to NAD(P) oxidoreductase, FAD-containing subunit OS=Kuenenia stuttgartiensis OX=174633 GN=KSMBR1_3796 PE=4 SV=1
72	67	Q1Q3V8	306.62	73	73	96400000	23	23	47	Deamidation (NQ)	44248	seq|Q1Q3V8|Q1Q3V8_KUEST	Q1Q3V8_KUEST Uncharacterized protein OS=Kuenenia stuttgartiensis OX=174633 GN=kuste3937 PE=4 SV=1
79	46	Q1PUK6	304.61	45	45	41600000	30	24	45	Deamidation (NQ)	101079	seq|Q1PUK6|Q1PUK6_KUEST	Q1PUK6_KUEST Protein translocase subunit SecA OS=Kuenenia stuttgartiensis OX=174633 GN=secA PE=3 SV=1
30	254	Q1PVE1	304.51	68	68	1960000000	16	16	99	Deamidation (NQ); Oxidation (M)	29015	seq|Q1PVE1|Q1PVE1_KUEST	Q1PVE1_KUEST Conserved hypothetical cytochrome protein OS=Kuenenia stuttgartiensis OX=174633 GN=KSMBR1_2162 PE=1 SV=1
60	110	Q1Q073	303.76	47	47	233000000	23	22	56	Carbamidomethylation; Deamidation (NQ); Oxidation (M)	59042	seq|Q1Q073|Q1Q073_KUEST	Q1Q073_KUEST Uncharacterized protein OS=Kuenenia stuttgartiensis OX=174633 GN=kustd1987 PE=4 SV=1
38	159	seq_4490_2	301.38	37	37	189000	19	1	79	Carbamidomethylation; Deamidation (NQ); Oxidation (M)	47273	seq_4490_2	#N/A
41	308	Q1PZD3	300.78	66	66	529000000	16	16	76	Deamidation (NQ); Oxidation (M)	20462	seq|Q1PZD3|Q1PZD3_KUEST	Q1PZD3_KUEST Conserved hypothetical (Monoheme) protein OS=Kuenenia stuttgartiensis OX=174633 GN=c556 PE=4 SV=1
89	162	Q1Q3U7	300.65	73	73	74800000	23	23	42	Carbamidomethylation; Deamidation (NQ); Oxidation (M)	43746	seq|Q1Q3U7|Q1Q3U7_KUEST	Q1Q3U7_KUEST Similar to N-succinyldiaminopimelate aminotransferase OS=Kuenenia stuttgartiensis OX=174633 GN=dapC PE=4 SV=1
86	58	Q1PUP9	300.29	58	58	237000000	25	25	43	Carbamidomethylation; Deamidation (NQ)	52033	seq|Q1PUP9|Q1PUP9_KUEST	Q1PUP9_KUEST Adenosylhomocysteinase OS=Kuenenia stuttgartiensis OX=174633 GN=ahcY PE=3 SV=1
103	139	Q1Q3G1	300.25	59	59	79900000	19	19	38	Carbamidomethylation; Deamidation (NQ); Oxidation (M)	48713	seq|Q1Q3G1|Q1Q3G1_KUEST	Q1Q3G1_KUEST Glutamate-1-semialdehyde 2,1-aminomutase OS=Kuenenia stuttgartiensis OX=174633 GN=hemL PE=3 SV=1
81	252	Q1Q637	299.76	81	81	143000000	17	17	45	Carbamidomethylation; Deamidation (NQ); Oxidation (M)	28500	seq|Q1Q637|Q1Q637_KUEST	Q1Q637_KUEST Uncharacterized protein OS=Kuenenia stuttgartiensis OX=174633 GN=KSMBR1_3285 PE=4 SV=1
66	85	Q1PUK4	298.9	51	51	338000000	24	23	51	Carbamidomethylation; Deamidation (NQ); Oxidation (M)	42330	seq|Q1PUK4|Q1PUK4_KUEST	Q1PUK4_KUEST S-adenosylmethionine synthase OS=Kuenenia stuttgartiensis OX=174633 GN=metK PE=3 SV=1
101	123	Q1PYX7	298.66	77	77	162000000	19	19	39	Carbamidomethylation; Deamidation (NQ); Oxidation (M)	29190	seq|Q1PYX7|Q1PYX7_KUEST	Q1PYX7_KUEST Similar to 5-methyltetrahydrofolate/corrinoid Fe-S protein methyltransferase (AcsE) of the CODH/ACS complex OS=Kuenenia stuttgartiensis OX=174633 GN=acsE PE=4 SV=1
76	124	Q1PW68	298.48	74	74	438000000	20	20	46	Carbamidomethylation; Deamidation (NQ)	36860	seq|Q1PW68|Q1PW68_KUEST	Q1PW68_KUEST Ketol-acid reductoisomerase (NADP(+)) OS=Kuenenia stuttgartiensis OX=174633 GN=ilvC PE=3 SV=1
88	60	Q1PVK4	297.72	57	57	83000000	28	28	42	Carbamidomethylation; Deamidation (NQ)	59766	seq|Q1PVK4|Q1PVK4_KUEST	Q1PVK4_KUEST Similar to phosphoglucomutase OS=Kuenenia stuttgartiensis OX=174633 GN=pgm PE=3 SV=1
78	86	Q1PYI0	296.87	55	55	109000000	26	26	46	Carbamidomethylation; Deamidation (NQ); Oxidation (M)	57414	seq|Q1PYI0|Q1PYI0_KUEST	Q1PYI0_KUEST Glu_synthase domain-containing protein OS=Kuenenia stuttgartiensis OX=174633 GN=KSMBR1_1164 PE=4 SV=1
114	52	Q1PZY1	296.55	64	64	56500000	22	22	36	Carbamidomethylation; Deamidation (NQ)	57549	seq|Q1PZY1|Q1PZY1_KUEST	Q1PZY1_KUEST D-3-phosphoglycerate dehydrogenase OS=Kuenenia stuttgartiensis OX=174633 GN=serA PE=3 SV=1
99	19	Q1Q206	294.16	57	57	90800000	25	25	39	Carbamidomethylation; Deamidation (NQ)	67661	seq|Q1Q206|Q1Q206_KUEST	Q1Q206_KUEST Periplasmic folding chaperone OS=Kuenenia stuttgartiensis OX=174633 GN=ppiD PE=4 SV=1
94	72	Q1Q6P6	293.4	63	63	3920000	23	1	40	Carbamidomethylation; Deamidation (NQ)	59943	seq|Q1Q6P6|Q1Q6P6_KUEST	Q1Q6P6_KUEST Strongly similar to proton-translocating NADH dehydrogenase I, 51 kDa subunit (NuoF) OS=Kuenenia stuttgartiensis OX=174633 GN=nuoF PE=4 SV=1
98	71	A0A2C9CDQ2	293.33	63	63	775000	23	1	39	Carbamidomethylation; Deamidation (NQ)	59771	seq|A0A2C9CDQ2|A0A2C9CDQ2_KUEST	A0A2C9CDQ2_KUEST Strongly similar to proton-translocating NADH dehydrogenase I, 51 kDa subunit (NuoF) OS=Kuenenia stuttgartiensis OX=174633 GN=nuoF_2 PE=4 SV=1
98	73	Q1PYY3	293.33	63	63	775000	23	1	39	Carbamidomethylation; Deamidation (NQ)	59987	seq|Q1PYY3|Q1PYY3_KUEST	Q1PYY3_KUEST Similar to nuoF subunit of the NADH:ubiquinone oxidoreductase OS=Kuenenia stuttgartiensis OX=174633 GN=nuoF PE=4 SV=1
64	22	Q1PZV8	291.8	64	64	103000000	30	30	51	Carbamidomethylation	65387	seq|Q1PZV8|Q1PZV8_KUEST	Q1PZV8_KUEST Strongly similar to 30S ribosomal protein S1 OS=Kuenenia stuttgartiensis OX=174633 GN=rpsA PE=4 SV=1
63	566	Q1Q4Z1	291.63	48	48	282000000	12	12	52	Deamidation (NQ); Oxidation (M)	20549	seq|Q1Q4Z1|Q1Q4Z1_KUEST	Q1Q4Z1_KUEST Uncharacterized protein OS=Kuenenia stuttgartiensis OX=174633 GN=kuste4313 PE=4 SV=1
93	212	Q1PYX6	290.53	69	69	130000000	18	18	41	Carbamidomethylation; Deamidation (NQ)	34945	seq|Q1PYX6|Q1PYX6_KUEST	Q1PYX6_KUEST Similar to small subunit of corrinoid FeS protein of the CODH/ACS complex (AcsD) OS=Kuenenia stuttgartiensis OX=174633 GN=acsD PE=4 SV=1
77	203	Q1Q7N9	289.78	63	63	169000000	18	18	46	Deamidation (NQ)	30635	seq|Q1Q7N9|Q1Q7N9_KUEST	Q1Q7N9_KUEST Hemerythrin HHE cation binding domain protein OS=Kuenenia stuttgartiensis OX=174633 GN=KSMBR1_3087 PE=4 SV=1
112	50	Q1PYX3	288.37	56	56	214000000	21	21	36	Carbamidomethylation; Deamidation (NQ)	48261	seq|Q1PYX3|Q1PYX3_KUEST	Q1PYX3_KUEST Similar to large subunit corrinoid FeS protein of CODH/ACS complex (AscC) OS=Kuenenia stuttgartiensis OX=174633 GN=acsC PE=4 SV=1
112	68	A0A2C9CDH8	288.37	56	56	214000000	21	21	36	Carbamidomethylation; Deamidation (NQ)	48319	seq|A0A2C9CDH8|A0A2C9CDH8_KUEST	A0A2C9CDH8_KUEST 4Fe-4S domain-containing protein OS=Kuenenia stuttgartiensis OX=174633 GN=acsC_1 PE=4 SV=1
113	94	A0A2C9CBP7	288.35	43	43	124000000	16	16	36	Deamidation (NQ); Oxidation (M)	63386	seq|A0A2C9CBP7|A0A2C9CBP7_KUEST	A0A2C9CBP7_KUEST ABC-type uncharacterized transport system OS=Kuenenia stuttgartiensis OX=174633 GN=KSMBR1_0617 PE=4 SV=1
113	95	Q1Q2S9	288.35	43	43	124000000	16	16	36	Deamidation (NQ); Oxidation (M)	63656	seq|Q1Q2S9|Q1Q2S9_KUEST	Q1Q2S9_KUEST ABC_transp_aux domain-containing protein OS=Kuenenia stuttgartiensis OX=174633 GN=kuste3558 PE=4 SV=1
108	80	Q1PYR9	287.66	78	78	66200000	27	27	37	Deamidation (NQ)	51181	seq|Q1PYR9|Q1PYR9_KUEST	Q1PYR9_KUEST Similar to fructose-biphosphate aldolase OS=Kuenenia stuttgartiensis OX=174633 GN=fba PE=4 SV=1
97	88	Q1PXN8	286.82	47	47	114000000	20	19	40	Deamidation (NQ); Oxidation (M)	63187	seq|Q1PXN8|Q1PXN8_KUEST	Q1PXN8_KUEST Strongly similar to Methyl-accepting chemotaxis protein OS=Kuenenia stuttgartiensis OX=174633 GN=mcp PE=4 SV=1
65	226	Q1Q303	285.4	74	74	303000000	17	17	51	Carbamidomethylation; Deamidation (NQ); Oxidation (M)	28160	seq|Q1Q303|Q1Q303_KUEST	Q1Q303_KUEST Uncharacterized protein OS=Kuenenia stuttgartiensis OX=174633 GN=KSMBR1_0074 PE=4 SV=1
62	55	Q1PW16	285.27	60	60	139000000	31	31	54	Carbamidomethylation; Deamidation (NQ)	49629	seq|Q1PW16|Q1PW16_KUEST	Q1PW16_KUEST Trigger factor OS=Kuenenia stuttgartiensis OX=174633 GN=tig PE=3 SV=1
85	79	A0A2C9CE24	285.13	55	55	166000000	20	20	44	Carbamidomethylation; Deamidation (NQ); Oxidation (M)	45896	seq|A0A2C9CE24|A0A2C9CE24_KUEST	A0A2C9CE24_KUEST Serine hydroxymethyltransferase OS=Kuenenia stuttgartiensis OX=174633 GN=glyA PE=3 SV=1
134	125	Q1Q6M2	283.59	44	44	77900000	19	19	32	Deamidation (NQ)	53394	seq|Q1Q6M2|Q1Q6M2_KUEST	Q1Q6M2_KUEST Cna protein B-type domain protein OS=Kuenenia stuttgartiensis OX=174633 GN=KSMBR1_3436 PE=4 SV=1
82	134	Q1Q2Z1	282.84	64	64	200000000	18	18	45	Carbamidomethylation; Deamidation (NQ)	37539	seq|Q1Q2Z1|Q1Q2Z1_KUEST	Q1Q2Z1_KUEST Strongly similar to alcohol dehydrogenase OS=Kuenenia stuttgartiensis OX=174633 GN=adh PE=3 SV=1
124	100	Q1PYY9	280.73	39	39	48800000	20	20	33	Carbamidomethylation; Deamidation (NQ)	80119	seq|Q1PYY9|Q1PYY9_KUEST	Q1PYY9_KUEST Similar to CO dehydrogenase/acetyl-CoA synthase alpha subunit OS=Kuenenia stuttgartiensis OX=174633 GN=acsB PE=4 SV=1
68	115	Q1Q050	277.96	29	29	894000	24	1	51	Carbamidomethylation; Deamidation (NQ)	71341	seq|Q1Q050|Q1Q050_KUEST	Q1Q050_KUEST Sulfate_transp domain-containing protein OS=Kuenenia stuttgartiensis OX=174633 GN=kustd1972 PE=4 SV=1
69	133	seq_202_18	277.42	33	33	0	24	1	50	Carbamidomethylation; Deamidation (NQ)	71213	seq_202_18	#N/A
104	220	Q1Q168	277.23	64	64	64100000	19	19	38	Carbamidomethylation; Deamidation (NQ); Oxidation (M)	38125	seq|Q1Q168|Q1Q168_KUEST	Q1Q168_KUEST DNA-directed RNA polymerase subunit alpha OS=Kuenenia stuttgartiensis OX=174633 GN=rpoA PE=3 SV=1
127	99	Q1Q045	277.09	51	51	76800000	22	22	33	Carbamidomethylation; Deamidation (NQ)	46155	seq|Q1Q045|Q1Q045_KUEST	Q1Q045_KUEST Similar to moaA/nirJ/pqqE cofactor biosynthesis protein OS=Kuenenia stuttgartiensis OX=174633 GN=moaA PE=4 SV=1
70	61	Q1PVN2	276.8	42	42	125000000	24	24	49	Carbamidomethylation; Deamidation (NQ)	77160	seq|Q1PVN2|Q1PVN2_KUEST	Q1PVN2_KUEST Polyribonucleotide nucleotidyltransferase OS=Kuenenia stuttgartiensis OX=174633 GN=pnp PE=3 SV=1
83	69	Q1PW29	276.15	63	63	103000000	22	22	44	Oxidation (M)	50839	seq|Q1PW29|Q1PW29_KUEST	Q1PW29_KUEST TPR_REGION domain-containing protein OS=Kuenenia stuttgartiensis OX=174633 GN=kustc0695 PE=4 SV=1
90	81	Q1Q2A3	275.9	57	57	83200000	24	24	42	Carbamidomethylation; Deamidation (NQ); Oxidation (M)	57206	seq|Q1Q2A3|Q1Q2A3_KUEST	Q1Q2A3_KUEST Bifunctional purine biosynthesis protein PurH OS=Kuenenia stuttgartiensis OX=174633 GN=purH PE=3 SV=1
149	228	Q1Q5X6	274.94	54	54	71400000	18	18	29	Deamidation (NQ)	35981	seq|Q1Q5X6|Q1Q5X6_KUEST	Q1Q5X6_KUEST Peptidylprolyl isomerase OS=Kuenenia stuttgartiensis OX=174633 GN=psrA PE=4 SV=1
118	114	Q1Q2Y9	274.66	52	52	47300000	18	18	34	Deamidation (NQ)	51239	seq|Q1Q2Y9|Q1Q2Y9_KUEST	Q1Q2Y9_KUEST Dihydrolipoyl dehydrogenase OS=Kuenenia stuttgartiensis OX=174633 GN=pdhD PE=3 SV=1
126	63	Q1PYY8	273.66	43	43	73500000	22	22	33	Carbamidomethylation; Deamidation (NQ); Oxidation (M)	70818	seq|Q1PYY8|Q1PYY8_KUEST	Q1PYY8_KUEST Carbon monoxide dehydrogenase OS=Kuenenia stuttgartiensis OX=174633 GN=acsA PE=4 SV=1
107	266	Q1PXR8	273.11	51	51	87000000	16	16	37	Deamidation (NQ)	41876	seq|Q1PXR8|Q1PXR8_KUEST	Q1PXR8_KUEST Strongly similar to aspartate transaminase [Methanobacterium thermoformicicum] OS=Kuenenia stuttgartiensis OX=174633 GN=aspAT PE=3 SV=1
80	92	Q1Q1H0	272.59	55	55	146000000	18	18	45	Deamidation (NQ); Oxidation (M)	47106	seq|Q1Q1H0|Q1Q1H0_KUEST	Q1Q1H0_KUEST Peptidylprolyl isomerase OS=Kuenenia stuttgartiensis OX=174633 GN=kuste3099 PE=4 SV=1
142	311	Q1PZE6	272.54	56	56	155000000	15	15	30	Oxidation (M)	34264	seq|Q1PZE6|Q1PZE6_KUEST	Q1PZE6_KUEST Hypothetical (Diheme) protein OS=Kuenenia stuttgartiensis OX=174633 GN=KSMBR1_1466 PE=4 SV=1
146	144	Q1Q7H4	271.73	43	43	56900000	17	17	29	Carbamidomethylation	59054	seq|Q1Q7H4|Q1Q7H4_KUEST	Q1Q7H4_KUEST Dihydroxy-acid dehydratase OS=Kuenenia stuttgartiensis OX=174633 GN=IlvD PE=3 SV=1
146	145	A0A2C9CHX8	271.73	43	43	56900000	17	17	29	Carbamidomethylation	59040	seq|A0A2C9CHX8|A0A2C9CHX8_KUEST	A0A2C9CHX8_KUEST Dihydroxy-acid dehydratase OS=Kuenenia stuttgartiensis OX=174633 GN=ilvD PE=3 SV=1
115	170	Q1Q0Z6	270.79	63	63	92000000	19	19	36	Carbamidomethylation; Deamidation (NQ); Oxidation (M)	37240	seq|Q1Q0Z6|Q1Q0Z6_KUEST	Q1Q0Z6_KUEST Uncharacterized protein OS=Kuenenia stuttgartiensis OX=174633 GN=KSMBR1_2764 PE=4 SV=1
73	340	Q1PVM6	270.47	60	60	316000000	14	14	47	Carbamidomethylation; Deamidation (NQ)	19788	seq|Q1PVM6|Q1PVM6_KUEST	Q1PVM6_KUEST Strongly similar to peroxiredoxin (Thioredoxin peroxidase) OS=Kuenenia stuttgartiensis OX=174633 GN=kustc0541 PE=4 SV=1
111	347	Q1Q4G9	270.47	89	89	330000000	15	15	37	Deamidation (NQ)	14302	seq|Q1Q4G9|Q1Q4G9_KUEST	Q1Q4G9_KUEST Hemerythrin domain-containing protein OS=Kuenenia stuttgartiensis OX=174633 GN=KSMBR1_0446 PE=4 SV=1
163	287	Q1Q794	270.44	73	73	97200000	13	13	26	Carbamidomethylation; Oxidation (M)	23359	seq|Q1Q794|Q1Q794_KUEST	Q1Q794_KUEST Probable transaldolase OS=Kuenenia stuttgartiensis OX=174633 GN=fsaA PE=3 SV=1
100	338	Q1PVQ2	270.4	87	87	194000000	14	14	39	Deamidation (NQ)	16730	seq|Q1PVQ2|Q1PVQ2_KUEST	Q1PVQ2_KUEST Similar to small heat shock protein OS=Kuenenia stuttgartiensis OX=174633 GN=hsp PE=3 SV=1
152	221	Q1Q3H1	269.57	64	64	40100000	15	15	27	Carbamidomethylation; Deamidation (NQ); Oxidation (M)	33111	seq|Q1Q3H1|Q1Q3H1_KUEST	Q1Q3H1_KUEST ATP synthase gamma chain OS=Kuenenia stuttgartiensis OX=174633 GN=atpG PE=3 SV=1
105	560	Q1Q419	269.43	73	73	126000000	13	12	38	Deamidation (NQ); Oxidation (M)	15901	seq|Q1Q419|Q1Q419_KUEST	Q1Q419_KUEST SHSP domain-containing protein OS=Kuenenia stuttgartiensis OX=174633 GN=kuste3991 PE=3 SV=1
102	74	Q1PW49	269.03	56	56	90600000	24	24	39	Carbamidomethylation; Deamidation (NQ)	64658	seq|Q1PW49|Q1PW49_KUEST	Q1PW49_KUEST Similar to NADH:ubiquinone oxidoreductase 51 kDa subunit OS=Kuenenia stuttgartiensis OX=174633 GN=nuoF PE=4 SV=1
145	148	Q1Q2H6	268.89	50	50	34600000	18	18	29	Carbamidomethylation; Deamidation (NQ)	56081	seq|Q1Q2H6|Q1Q2H6_KUEST	Q1Q2H6_KUEST Strongly similar to uroporphyrinogen III synthase/methyltransferase OS=Kuenenia stuttgartiensis OX=174633 GN=cobA PE=3 SV=1
110	56	Q1Q021	268.64	55	55	76800000	23	23	37	Carbamidomethylation; Deamidation (NQ)	64877	seq|Q1Q021|Q1Q021_KUEST	Q1Q021_KUEST Strongly similar to molecular chaperone DnaK OS=Kuenenia stuttgartiensis OX=174633 GN=dnaK PE=3 SV=1
110	57	A0A2C9CF40	268.64	55	55	76800000	23	23	37	Carbamidomethylation; Deamidation (NQ)	64949	seq|A0A2C9CF40|A0A2C9CF40_KUEST	A0A2C9CF40_KUEST Strongly similar to molecular chaperone DnaK OS=Kuenenia stuttgartiensis OX=174633 GN=dnaK_1 PE=3 SV=1
132	96	Q1Q2X1	268.21	51	51	80900000	18	18	32		56035	seq|Q1Q2X1|Q1Q2X1_KUEST	Q1Q2X1_KUEST B12-binding domain-containing protein OS=Kuenenia stuttgartiensis OX=174633 GN=KSMBR1_3477 PE=4 SV=1
28	577	Q1Q7P4	267.71	61	61	2030000000	10	10	102	Carbamidomethylation; Deamidation (NQ); Oxidation (M)	14811	seq|Q1Q7P4|Q1Q7P4_KUEST	Q1Q7P4_KUEST Small soluble cyt c OS=Kuenenia stuttgartiensis OX=174633 GN=KSMBR1_3082 PE=1 SV=1
171	234	seq_200_9	267.4	50	50	79400000	16	16	24	Deamidation (NQ)	46025	seq_200_9	#N/A
171	235	Q1PUL7	267.4	50	50	79400000	16	16	24	Deamidation (NQ)	46068	seq|Q1PUL7|Q1PUL7_KUEST	Q1PUL7_KUEST Strongly similar to threonine synthase OS=Kuenenia stuttgartiensis OX=174633 GN=thrC PE=4 SV=1
52	177	Q1PZJ0	266.82	74	74	548000000	18	18	66	Deamidation (NQ); Oxidation (M)	25171	seq|Q1PZJ0|Q1PZJ0_KUEST	Q1PZJ0_KUEST Similar to flagellar motor protein MotB OS=Kuenenia stuttgartiensis OX=174633 GN=MotB PE=4 SV=1
129	84	Q1PZ82	266.22	57	57	93700000	15	15	33	Carbamidomethylation; Deamidation (NQ); Oxidation (M)	36412	seq|Q1PZ82|Q1PZ82_KUEST	Q1PZ82_KUEST Glyceraldehyde-3-phosphate dehydrogenase OS=Kuenenia stuttgartiensis OX=174633 GN=Gap PE=3 SV=1
138	64	Q1PXW3	265.87	37	37	35300000	23	21	30		89435	seq|Q1PXW3|Q1PXW3_KUEST	Q1PXW3_KUEST Lon protease OS=Kuenenia stuttgartiensis OX=174633 GN=lon PE=2 SV=1
154	383	A0A2C9CBM7	264.5	46	46	67900000	14	14	27	Carbamidomethylation; Deamidation (NQ)	37939	seq|A0A2C9CBM7|A0A2C9CBM7_KUEST	A0A2C9CBM7_KUEST Uncharacterized protein OS=Kuenenia stuttgartiensis OX=174633 GN=vacJ PE=4 SV=1
154	384	Q1Q2A2	264.5	46	46	67900000	14	14	27	Carbamidomethylation; Deamidation (NQ)	37943	seq|Q1Q2A2|Q1Q2A2_KUEST	Q1Q2A2_KUEST Similar to VacJ lipoprotein OS=Kuenenia stuttgartiensis OX=174633 GN=vacJ PE=4 SV=1
106	89	Q1PXY1	264.39	40	40	50300000	21	21	37	Deamidation (NQ)	79889	seq|Q1PXY1|Q1PXY1_KUEST	Q1PXY1_KUEST VWFA domain-containing protein OS=Kuenenia stuttgartiensis OX=174633 GN=kustd2147 PE=4 SV=1
92	66	Q1Q3V0	264.38	76	76	113000000	21	21	41	Carbamidomethylation; Deamidation (NQ)	36843	seq|Q1Q3V0|Q1Q3V0_KUEST	Q1Q3V0_KUEST Strongly similar to 3-deoxy-D-arabino-heptulosonate 7-phosphate synthase OS=Kuenenia stuttgartiensis OX=174633 GN=aroA PE=4 SV=1
109	259	Q1Q1C9	264.25	69	69	137000000	18	18	37	Carbamidomethylation; Deamidation (NQ)	28738	seq|Q1Q1C9|Q1Q1C9_KUEST	Q1Q1C9_KUEST Uncharacterized protein OS=Kuenenia stuttgartiensis OX=174633 GN=KSMBR1_1073 PE=4 SV=1
166	82	Q1PXU5	262.86	51	51	36900000	20	20	25	Deamidation (NQ)	56207	seq|Q1PXU5|Q1PXU5_KUEST	Q1PXU5_KUEST Uncharacterized protein OS=Kuenenia stuttgartiensis OX=174633 GN=kustd2111 PE=4 SV=1
166	83	A0A2C9CF70	262.86	51	51	36900000	20	20	25	Deamidation (NQ)	56260	seq|A0A2C9CF70|A0A2C9CF70_KUEST	A0A2C9CF70_KUEST Uncharacterized protein OS=Kuenenia stuttgartiensis OX=174633 GN=KSMBR1_1842 PE=4 SV=1
135	76	Q1Q0V3	262.54	41	41	75300000	18	18	31	Deamidation (NQ)	69134	seq|Q1Q0V3|Q1Q0V3_KUEST	Q1Q0V3_KUEST Similar to aconitase 1 (Aconitate hydratase 1 citrate hydro-lyase 1) OS=Kuenenia stuttgartiensis OX=174633 GN=acnA PE=4 SV=1
153	255	Q1Q072	262.06	32	32	77600000	16	15	27	Deamidation (NQ)	58369	seq|Q1Q072|Q1Q072_KUEST	Q1Q072_KUEST Uncharacterized protein OS=Kuenenia stuttgartiensis OX=174633 GN=kustd1988 PE=4 SV=1
120	65	Q1Q2K7	261.17	33	33	28800000	28	24	34	Carbamidomethylation; Deamidation (NQ)	120730	seq|Q1Q2K7|Q1Q2K7_KUEST	Q1Q2K7_KUEST Carbamoyl-phosphate synthase large chain OS=Kuenenia stuttgartiensis OX=174633 GN=carB PE=3 SV=1
156	138	Q1PUT2	260.99	30	30	21200000	20	20	26	Carbamidomethylation; Deamidation (NQ)	110600	seq|Q1PUT2|Q1PUT2_KUEST	Q1PUT2_KUEST PDZ domain-containing protein OS=Kuenenia stuttgartiensis OX=174633 GN=KSMBR1_3243 PE=4 SV=1
140	185	Q1PY52	260.89	67	67	48100000	16	16	30	Carbamidomethylation; Deamidation (NQ); Oxidation (M)	41594	seq|Q1PY52|Q1PY52_KUEST	Q1PY52_KUEST Similar to iron-sulfur cofactor synthesis protein NifS OS=Kuenenia stuttgartiensis OX=174633 GN=nifS PE=3 SV=1
95	184	Q1Q5N8	260.83	38	38	172000000	18	18	40	Deamidation (NQ); Oxidation (M)	41945	seq|Q1Q5N8|Q1Q5N8_KUEST	Q1Q5N8_KUEST Cytochrome c family protein OS=Kuenenia stuttgartiensis OX=174633 GN=KSMBR1_3793 PE=4 SV=1
159	161	Q1PX47	260.59	57	57	59400000	15	15	26	Carbamidomethylation; Deamidation (NQ); Oxidation (M)	45057	seq|Q1PX47|Q1PX47_KUEST	Q1PX47_KUEST Tryptophan synthase beta chain OS=Kuenenia stuttgartiensis OX=174633 GN=trpB PE=3 SV=1
139	337	Q1Q3B7	259.8	54	54	90500000	13	13	30	Deamidation (NQ)	26430	seq|Q1Q3B7|Q1Q3B7_KUEST	Q1Q3B7_KUEST Uncharacterized protein OS=Kuenenia stuttgartiensis OX=174633 GN=kuste3741 PE=4 SV=1
136	101	Q1Q1P4	259.67	40	40	57800000	24	24	31	Deamidation (NQ)	67477	seq|Q1Q1P4|Q1Q1P4_KUEST	Q1Q1P4_KUEST Conserved hypopethical protein OS=Kuenenia stuttgartiensis OX=174633 GN=KSMBR1_0941 PE=4 SV=1
117	87	Q1Q088	259.09	38	38	60300000	20	20	35	Carbamidomethylation; Deamidation (NQ)	73353	seq|Q1Q088|Q1Q088_KUEST	Q1Q088_KUEST Strongly similar to transketolase OS=Kuenenia stuttgartiensis OX=174633 GN=tkt PE=3 SV=1
130	401	Q1Q0F7	258.4	58	58	73200000	14	14	33	Deamidation (NQ)	37397	seq|Q1Q0F7|Q1Q0F7_KUEST	Q1Q0F7_KUEST Uncharacterized protein OS=Kuenenia stuttgartiensis OX=174633 GN=KSMBR1_2701 PE=4 SV=1
191	282	Q1Q2D8	258.27	42	42	32600000	14	13	23		43165	seq|Q1Q2D8|Q1Q2D8_KUEST	Q1Q2D8_KUEST Cysteine desulfurase OS=Kuenenia stuttgartiensis OX=174633 GN=nifS PE=3 SV=1
165	42	Q1Q1E8	256.44	34	34	23400000	18	17	25	Carbamidomethylation	93202	seq|Q1Q1E8|Q1Q1E8_KUEST	Q1Q1E8_KUEST Strongly similar to negative regulator of genetic competence ClpC/MecB OS=Kuenenia stuttgartiensis OX=174633 GN=clpC PE=3 SV=1
125	135	Q1Q2X3	256.37	50	50	62800000	15	15	33	Deamidation (NQ); Oxidation (M)	44112	seq|Q1Q2X3|Q1Q2X3_KUEST	Q1Q2X3_KUEST Similar to beta-ketoacyl acyl carrier protein synthase II OS=Kuenenia stuttgartiensis OX=174633 GN=fabF PE=3 SV=1
131	303	Q1Q6L7	255.7	41	41	86600000	10	10	32	Deamidation (NQ)	40021	seq|Q1Q6L7|Q1Q6L7_KUEST	Q1Q6L7_KUEST Conserved hypothetical (Diheme) protein OS=Kuenenia stuttgartiensis OX=174633 GN=kuste2478 PE=4 SV=1
169	314	Q1PWX8	255.63	63	63	95300000	11	11	25	Carbamidomethylation	23505	seq|Q1PWX8|Q1PWX8_KUEST	Q1PWX8_KUEST Similar to flagellar motor protein B OS=Kuenenia stuttgartiensis OX=174633 GN=motB PE=4 SV=1
96	246	Q1Q7J1	255.4	28	28	186000000	12	12	40	Deamidation (NQ); Oxidation (M)	67043	seq|Q1Q7J1|Q1Q7J1_KUEST	Q1Q7J1_KUEST Similar to hydroxylamine oxidoreductase hao OS=Kuenenia stuttgartiensis OX=174633 GN=hao PE=4 SV=1
178	143	A0A2C9CKJ5	254.73	40	40	37700000	16	16	24	Carbamidomethylation; Deamidation (NQ)	63554	seq|A0A2C9CKJ5|A0A2C9CKJ5_KUEST	A0A2C9CKJ5_KUEST Putative gluconeogenesis factor OS=Kuenenia stuttgartiensis OX=174633 GN=KSMBR1_3713 PE=3 SV=1
144	469	Q1Q418	254.22	83	83	141000000	13	13	30		15216	seq|Q1Q418|Q1Q418_KUEST	Q1Q418_KUEST SHSP domain-containing protein OS=Kuenenia stuttgartiensis OX=174633 GN=KSMBR1_4085 PE=3 SV=1
155	188	Q1PXB3	254.19	77	77	1950000	14	2	27	Carbamidomethylation; Deamidation (NQ)	24744	seq|Q1PXB3|Q1PXB3_KUEST	Q1PXB3_KUEST FmdE domain-containing protein OS=Kuenenia stuttgartiensis OX=174633 GN=kustc1129 PE=4 SV=1
162	275	Q1Q135	254.15	52	52	112000000	14	14	26	Deamidation (NQ); Oxidation (M)	30524	seq|Q1Q135|Q1Q135_KUEST	Q1Q135_KUEST 50S ribosomal protein L2 OS=Kuenenia stuttgartiensis OX=174633 GN=rplB PE=3 SV=1
148	167	Q1Q4K3	253.79	53	53	58500000	20	20	29		47704	seq|Q1Q4K3|Q1Q4K3_KUEST	Q1Q4K3_KUEST TPR_REGION domain-containing protein OS=Kuenenia stuttgartiensis OX=174633 GN=kuste4184 PE=4 SV=1
158	151	Q1Q1J1	253.57	56	56	48800000	20	20	26	Carbamidomethylation; Deamidation (NQ)	44290	seq|Q1Q1J1|Q1Q1J1_KUEST	Q1Q1J1_KUEST Strongly similar to 2,3-bisphosphoglycerate-independent phosphoglycerate mutase 1 OS=Kuenenia stuttgartiensis OX=174633 GN=apgM1 PE=3 SV=1
74	343	A0A2C9CB84	253.38	29	29	187000000	12	12	46	Carbamidomethylation; Deamidation (NQ); Oxidation (M)	62670	seq|A0A2C9CB84|A0A2C9CB84_KUEST	A0A2C9CB84_KUEST Uncharacterized protein OS=Kuenenia stuttgartiensis OX=174633 GN=KSMBR1_0399 PE=4 SV=1
74	344	Q1Q4M6	253.38	28	28	187000000	12	12	46	Carbamidomethylation; Deamidation (NQ); Oxidation (M)	64378	seq|Q1Q4M6|Q1Q4M6_KUEST	Q1Q4M6_KUEST Similar to chromosomal condensation regulatory protein OS=Kuenenia stuttgartiensis OX=174633 GN=kuste4197 PE=4 SV=1
185	183	Q1PYI7	252.49	54	54	58500000	15	15	23	Carbamidomethylation; Oxidation (M)	39486	seq|Q1PYI7|Q1PYI7_KUEST	Q1PYI7_KUEST Protein RecA OS=Kuenenia stuttgartiensis OX=174633 GN=recA PE=3 SV=1
40	202	seq_6443_1	252.38	16	16	23300000	15	2	76	Carbamidomethylation; Deamidation (NQ); Oxidation (M)	88038	seq_6443_1	#N/A
128	225	Q1Q302	252.36	44	44	74800000	19	19	33	Carbamidomethylation	47876	seq|Q1Q302|Q1Q302_KUEST	Q1Q302_KUEST UDP-glucose 6-dehydrogenase OS=Kuenenia stuttgartiensis OX=174633 GN=KSMBR1_0073 PE=3 SV=1
119	106	Q1Q354	251.66	64	64	102000000	21	21	34	Carbamidomethylation; Deamidation (NQ); Oxidation (M)	43968	seq|Q1Q354|Q1Q354_KUEST	Q1Q354_KUEST Sulfate adenylyltransferase OS=Kuenenia stuttgartiensis OX=174633 GN=sat PE=3 SV=1
182	206	Q1Q2X4	250.32	40	40	64400000	14	14	23	Carbamidomethylation; Deamidation (NQ)	43448	seq|Q1Q2X4|Q1Q2X4_KUEST	Q1Q2X4_KUEST 3-oxoacyl-[acyl-carrier-protein] synthase 2 OS=Kuenenia stuttgartiensis OX=174633 GN=fabF PE=3 SV=1
161	107	Q1PVE9	250.27	45	45	30000000	16	16	26	Carbamidomethylation	52206	seq|Q1PVE9|Q1PVE9_KUEST	Q1PVE9_KUEST Similar to (R)-citramalate synthase OS=Kuenenia stuttgartiensis OX=174633 GN=cimA PE=4 SV=1
173	223	Q1Q2T1	250.19	49	49	58700000	14	14	24	Carbamidomethylation	35610	seq|Q1Q2T1|Q1Q2T1_KUEST	Q1Q2T1_KUEST Similar to ABC-type transport system (ATPase component) OS=Kuenenia stuttgartiensis OX=174633 GN=KSMBR1_0619 PE=4 SV=1
236	689	Q1Q0F8	250.08	43	43	23300000	8	8	20	Deamidation (NQ); Oxidation (M)	22207	seq|Q1Q0F8|Q1Q0F8_KUEST	Q1Q0F8_KUEST Uncharacterized protein OS=Kuenenia stuttgartiensis OX=174633 GN=KSMBR1_2702 PE=4 SV=1
170	224	A0A2C9CHJ5	249.82	76	76	0	13	1	25	Carbamidomethylation	23927	seq|A0A2C9CHJ5|A0A2C9CHJ5_KUEST	A0A2C9CHJ5_KUEST FmdE domain-containing protein OS=Kuenenia stuttgartiensis OX=174633 GN=KSMBR1_2888 PE=4 SV=1
141	257	Q1Q7H1	249.61	80	80	120000000	18	18	30	Carbamidomethylation; Deamidation (NQ)	22998	seq|Q1Q7H1|Q1Q7H1_KUEST	Q1Q7H1_KUEST 50S ribosomal protein L25 OS=Kuenenia stuttgartiensis OX=174633 GN=RplY PE=3 SV=1
205	173	Q1Q1F2	249.34	61	61	39400000	14	14	22	Deamidation (NQ)	32024	seq|Q1Q1F2|Q1Q1F2_KUEST	Q1Q1F2_KUEST ATP phosphoribosyltransferase OS=Kuenenia stuttgartiensis OX=174633 GN=hisG PE=3 SV=1
151	186	Q1Q7H2	249.1	64	64	83000000	14	14	27	Carbamidomethylation; Deamidation (NQ); Oxidation (M)	35178	seq|Q1Q7H2|Q1Q7H2_KUEST	Q1Q7H2_KUEST Ribose-phosphate pyrophosphokinase OS=Kuenenia stuttgartiensis OX=174633 GN=PrsA PE=3 SV=1
197	320	seq_236_17	248.55	41	41	31800000	17	15	22	Carbamidomethylation; Deamidation (NQ)	58089	seq_236_17	#N/A
197	321	A0A2C9CBU0	248.55	41	41	31800000	17	15	22	Carbamidomethylation; Deamidation (NQ)	58592	seq|A0A2C9CBU0|A0A2C9CBU0_KUEST	A0A2C9CBU0_KUEST TPR_REGION domain-containing protein OS=Kuenenia stuttgartiensis OX=174633 GN=KSMBR1_0828 PE=4 SV=1
197	339	Q1Q231	248.55	41	41	31800000	17	15	22	Carbamidomethylation; Deamidation (NQ)	58519	seq|Q1Q231|Q1Q231_KUEST	Q1Q231_KUEST TPR_REGION domain-containing protein OS=Kuenenia stuttgartiensis OX=174633 GN=kuste3297 PE=4 SV=1
187	155	Q1Q250	248.51	47	47	52200000	13	13	23		43491	seq|Q1Q250|Q1Q250_KUEST	Q1Q250_KUEST Uncharacterized protein OS=Kuenenia stuttgartiensis OX=174633 GN=MotB_1 PE=4 SV=1
196	90	Q1Q6A1	247.08	33	33	17300000	20	20	22	Deamidation (NQ)	96769	seq|Q1Q6A1|Q1Q6A1_KUEST	Q1Q6A1_KUEST Putative assembly protein OS=Kuenenia stuttgartiensis OX=174633 GN=KSMBR1_3330 PE=4 SV=1
188	141	Q1PZ80	246.96	49	49	35000000	15	15	23		43535	seq|Q1PZ80|Q1PZ80_KUEST	Q1PZ80_KUEST Phosphoglycerate kinase OS=Kuenenia stuttgartiensis OX=174633 GN=Pgk PE=3 SV=1
55	530	seq_6156_1	246.9	29	29	952000	10	1	63	Carbamidomethylation; Deamidation (NQ); Oxidation (M)	36561	seq_6156_1	#N/A
160	164	Q1PZR6	246.53	18	18	84800000	12	11	26	Carbamidomethylation; Deamidation (NQ)	83659	seq|Q1PZR6|Q1PZR6_KUEST	Q1PZR6_KUEST Putative K(+)-stimulated pyrophosphate-energized sodium pump OS=Kuenenia stuttgartiensis OX=174633 GN=ppa PE=3 SV=1
143	407	Q1Q416	245.92	54	54	103000000	14	8	30	Carbamidomethylation	19630	seq|Q1Q416|Q1Q416_KUEST	Q1Q416_KUEST SHSP domain-containing protein OS=Kuenenia stuttgartiensis OX=174633 GN=KSMBR1_4083 PE=3 SV=1
123	152	Q1PYR3	245.15	23	23	47700000	22	22	33		109069	seq|Q1PYR3|Q1PYR3_KUEST	Q1PYR3_KUEST Hypothetical cytochrome c protein OS=Kuenenia stuttgartiensis OX=174633 GN=kustd1485 PE=4 SV=1
245	350	Q1PYF1	244.91	66	66	32200000	11	11	19	Deamidation (NQ)	30939	seq|Q1PYF1|Q1PYF1_KUEST	Q1PYF1_KUEST Peptidase_M48 domain-containing protein OS=Kuenenia stuttgartiensis OX=174633 GN=kustd1373 PE=3 SV=1
121	341	Q1PV08	244.56	59	59	85800000	13	13	34	Carbamidomethylation	17851	seq|Q1PV08|Q1PV08_KUEST	Q1PV08_KUEST Hemerythrin domain-containing protein OS=Kuenenia stuttgartiensis OX=174633 GN=KSMBR1_1769 PE=4 SV=1
203	121	Q1PZC9	243.61	35	35	43300000	14	14	22	Deamidation (NQ)	61976	seq|Q1PZC9|Q1PZC9_KUEST	Q1PZC9_KUEST Acetolactate synthase OS=Kuenenia stuttgartiensis OX=174633 GN=ilvB PE=3 SV=1
189	142	Q1PZQ6	243.28	29	29	33600000	17	17	23		74757	seq|Q1PZQ6|Q1PZQ6_KUEST	Q1PZQ6_KUEST Similar to NADH dehydrogenase I chain F (1st module) EC: 1.6.5.3 OS=Kuenenia stuttgartiensis OX=174633 GN=NuoF PE=4 SV=1
190	267	Q1PYF4	243.27	63	63	50000000	15	15	24	Carbamidomethylation; Deamidation (NQ)	31365	seq|Q1PYF4|Q1PYF4_KUEST	Q1PYF4_KUEST 4-hydroxy-tetrahydrodipicolinate synthase OS=Kuenenia stuttgartiensis OX=174633 GN=dapA PE=3 SV=1
202	191	Q1Q598	243.16	46	46	45700000	16	16	22		46756	seq|Q1Q598|Q1Q598_KUEST	Q1Q598_KUEST DUF262 domain-containing protein OS=Kuenenia stuttgartiensis OX=174633 GN=kuste4422 PE=4 SV=1
212	332	Q1PXA0	242.96	69	69	71800000	13	13	21	Carbamidomethylation; Deamidation (NQ)	23696	seq|Q1PXA0|Q1PXA0_KUEST	Q1PXA0_KUEST dITP/XTP pyrophosphatase OS=Kuenenia stuttgartiensis OX=174633 GN=kustc1104 PE=3 SV=1
164	213	Q1Q2R6	241.6	58	58	84100000	12	12	26	Deamidation (NQ); Oxidation (M)	33003	seq|Q1Q2R6|Q1Q2R6_KUEST	Q1Q2R6_KUEST Strongly similar to cysteine synthase (O-acetylserine sulfhydrylase) OS=Kuenenia stuttgartiensis OX=174633 GN=cysK PE=4 SV=1
242	157	Q1Q2G9	241.1	63	63	24600000	14	14	19	Deamidation (NQ)	37023	seq|Q1Q2G9|Q1Q2G9_KUEST	Q1Q2G9_KUEST Uncharacterized protein OS=Kuenenia stuttgartiensis OX=174633 GN=KSMBR1_0704 PE=4 SV=1
223	248	A0A2C9CHV5	241.02	40	40	53600000	14	14	20	Carbamidomethylation; Deamidation (NQ)	41996	seq|A0A2C9CHV5|A0A2C9CHV5_KUEST	A0A2C9CHV5_KUEST Uncharacterized protein OS=Kuenenia stuttgartiensis OX=174633 GN=yxaL_3 PE=4 SV=1
174	198	Q1PZW5	239.55	39	39	48800000	16	16	24		47009	seq|Q1PZW5|Q1PZW5_KUEST	Q1PZW5_KUEST SPFH domain / Band 7 family protein OS=Kuenenia stuttgartiensis OX=174633 GN=KSMBR1_1630 PE=4 SV=1
217	174	Q1Q415	239.53	35	35	25100000	14	14	21	Deamidation (NQ)	53619	seq|Q1Q415|Q1Q415_KUEST	Q1Q415_KUEST Similar to serine proteinase HtrA/DegQ/DegS family OS=Kuenenia stuttgartiensis OX=174633 GN=htrA PE=4 SV=1
198	131	Q1PUZ1	238.74	46	46	50500000	16	16	22	Deamidation (NQ)	51720	seq|Q1PUZ1|Q1PUZ1_KUEST	Q1PUZ1_KUEST 6-phosphogluconate dehydrogenase, decarboxylating OS=Kuenenia stuttgartiensis OX=174633 GN=gnd PE=3 SV=1
260	291	Q1PVG3	237.51	73	73	53300000	12	12	18	Deamidation (NQ)	20270	seq|Q1PVG3|Q1PVG3_KUEST	Q1PVG3_KUEST Similar to catabolite gene activator (CAMP receptor protein, cAMP-regulatory protein) OS=Kuenenia stuttgartiensis OX=174633 GN=crp PE=4 SV=1
259	182	Q1PUT0	236.72	45	45	26700000	13	13	18	Deamidation (NQ)	47675	seq|Q1PUT0|Q1PUT0_KUEST	Q1PUT0_KUEST Glucose-1-phosphate adenylyltransferase OS=Kuenenia stuttgartiensis OX=174633 GN=glgC PE=3 SV=1
215	163	A0A2C9CBX8	236.32	52	52	108000000	17	17	21	Carbamidomethylation; Deamidation (NQ)	50894	seq|A0A2C9CBX8|A0A2C9CBX8_KUEST	A0A2C9CBX8_KUEST Strongly similar to glutamate-ammonia ligase GlnA OS=Kuenenia stuttgartiensis OX=174633 GN=glnA_2 PE=3 SV=1
237	392	Q1Q6E9	234.86	51	51	16800000	12	12	20	Deamidation (NQ)	32948	seq|Q1Q6E9|Q1Q6E9_KUEST	Q1Q6E9_KUEST Malate dehydrogenase OS=Kuenenia stuttgartiensis OX=174633 GN=mdh PE=3 SV=1
237	393	A0A2C9CJS7	234.86	50	50	16800000	12	12	20	Deamidation (NQ)	33545	seq|A0A2C9CJS7|A0A2C9CJS7_KUEST	A0A2C9CJS7_KUEST Malate dehydrogenase OS=Kuenenia stuttgartiensis OX=174633 GN=mdh PE=3 SV=1
184	280	Q1PZJ2	234.49	36	36	35800000	16	16	23	Deamidation (NQ)	72022	seq|Q1PZJ2|Q1PZJ2_KUEST	Q1PZJ2_KUEST Similar to ResB-like c-type cytochrome synthesis protein OS=Kuenenia stuttgartiensis OX=174633 GN=resB PE=4 SV=1
211	405	Q1PZG0	233.61	33	33	58500000	10	10	22	Carbamidomethylation; Deamidation (NQ)	30655	seq|Q1PZG0|Q1PZG0_KUEST	Q1PZG0_KUEST Reelin domain-containing protein OS=Kuenenia stuttgartiensis OX=174633 GN=KSMBR1_1470 PE=4 SV=1
227	256	Q1PYS0	233.5	50	50	22700000	13	13	20		37386	seq|Q1PYS0|Q1PYS0_KUEST	Q1PYS0_KUEST Fructose-1,6-bisphosphatase class 1 OS=Kuenenia stuttgartiensis OX=174633 GN=fbp PE=3 SV=1
266	327	Q1Q1N4	233.49	40	40	26500000	13	13	17	Deamidation (NQ)	39309	seq|Q1Q1N4|Q1Q1N4_KUEST	Q1Q1N4_KUEST Hypothetical phosphotransacetylase protein OS=Kuenenia stuttgartiensis OX=174633 GN=pta PE=4 SV=1
157	77	Q1PXY6	232.55	40	40	34200000	20	20	26	Carbamidomethylation	76255	seq|Q1PXY6|Q1PXY6_KUEST	Q1PXY6_KUEST Strongly similar to phosphoenolpyruvate-protein phosphotransferase (Phosphotransferase system, enzyme I) OS=Kuenenia stuttgartiensis OX=174633 GN=ptsI PE=3 SV=1
254	128	Q1PYX4	232.1	30	30	18200000	13	13	18	Deamidation (NQ)	70222	seq|Q1PYX4|Q1PYX4_KUEST	Q1PYX4_KUEST Conserved hypothetical iron sulfur / metal binding protein part of the CODH/ACS complex OS=Kuenenia stuttgartiensis OX=174633 GN=KSMBR1_1322 PE=4 SV=1
206	160	Q1Q7A6	230.69	34	34	30400000	17	17	22		59391	seq|Q1Q7A6|Q1Q7A6_KUEST	Q1Q7A6_KUEST Strongly similar to ATP-dependent RNA helicase OS=Kuenenia stuttgartiensis OX=174633 GN=DeaD PE=3 SV=1
59	641	seq_3291_1	230.17	19	19	9260000	7	2	57	Deamidation (NQ); Oxidation (M)	51540	seq_3291_1	#N/A
186	158	Q1Q1A9	230.13	44	44	25200000	14	14	23	Deamidation (NQ)	46414	seq|Q1Q1A9|Q1Q1A9_KUEST	Q1Q1A9_KUEST Argininosuccinate synthase OS=Kuenenia stuttgartiensis OX=174633 GN=argG PE=3 SV=1
232	245	Q1Q2M4	229.86	68	68	32300000	16	16	20	Deamidation (NQ)	26514	seq|Q1Q2M4|Q1Q2M4_KUEST	Q1Q2M4_KUEST TPR_REGION domain-containing protein OS=Kuenenia stuttgartiensis OX=174633 GN=KSMBR1_0653 PE=4 SV=1
366	583	Q1PUX0	229.53	77	77	29100000	9	9	12	Deamidation (NQ)	16500	seq|Q1PUX0|Q1PUX0_KUEST	Q1PUX0_KUEST 6,7-dimethyl-8-ribityllumazine synthase OS=Kuenenia stuttgartiensis OX=174633 GN=ribH PE=3 SV=1
216	218	Q1Q0S1	229.06	44	44	48200000	13	13	21	Deamidation (NQ)	49610	seq|Q1Q0S1|Q1Q0S1_KUEST	Q1Q0S1_KUEST Biotin carboxylase OS=Kuenenia stuttgartiensis OX=174633 GN=accC PE=4 SV=1
194	389	Q1Q648	228.63	48	48	28400000	12	12	23	Oxidation (M)	32511	seq|Q1Q648|Q1Q648_KUEST	Q1Q648_KUEST Bifunctional protein FolD OS=Kuenenia stuttgartiensis OX=174633 GN=folD PE=3 SV=1
285	227	Q1PW44	228.49	40	40	21600000	12	12	16	Carbamidomethylation	47806	seq|Q1PW44|Q1PW44_KUEST	Q1PW44_KUEST Glyco_trans_2-like domain-containing protein OS=Kuenenia stuttgartiensis OX=174633 GN=KSMBR1_2372 PE=4 SV=1
213	581	Q1PXG4	228.18	76	76	105000000	9	9	21	Deamidation (NQ); Oxidation (M)	17238	seq|Q1PXG4|Q1PXG4_KUEST	Q1PXG4_KUEST Rubrerythrin domain-containing protein OS=Kuenenia stuttgartiensis OX=174633 GN=KSMBR1_2922 PE=4 SV=1
179	194	Q1PZW6	227.71	42	42	75700000	12	12	24	Deamidation (NQ); Oxidation (M)	44949	seq|Q1PZW6|Q1PZW6_KUEST	Q1PZW6_KUEST SPFH domain / Band 7 family protein OS=Kuenenia stuttgartiensis OX=174633 GN=KSMBR1_1629 PE=4 SV=1
183	130	Q1PZI4	227.17	59	59	43600000	15	15	23	Deamidation (NQ)	44070	seq|Q1PZI4|Q1PZI4_KUEST	Q1PZI4_KUEST Nucleoside diphosphate kinase OS=Kuenenia stuttgartiensis OX=174633 GN=ndk PE=4 SV=1
176	175	Q1Q6K5	226.48	35	35	26400000	20	20	24	Carbamidomethylation	83446	seq|Q1Q6K5|Q1Q6K5_KUEST	Q1Q6K5_KUEST Ribonuclease R OS=Kuenenia stuttgartiensis OX=174633 GN=vacB PE=3 SV=1
116	680	Q1Q4Q2	224.42	61	61	717000000	10	10	36	Carbamidomethylation; Deamidation (NQ)	11076	seq|Q1Q4Q2|Q1Q4Q2_KUEST	Q1Q4Q2_KUEST Strongly similar to DNA binding protein HU OS=Kuenenia stuttgartiensis OX=174633 GN=hup PE=3 SV=1
122	591	Q1Q1C8	224.08	47	47	156000000	7	7	34	Deamidation (NQ)	16221	seq|Q1Q1C8|Q1Q1C8_KUEST	Q1Q1C8_KUEST Uncharacterized protein OS=Kuenenia stuttgartiensis OX=174633 GN=KSMBR1_1072 PE=4 SV=1
270	334	Q1Q2A1	222.98	54	54	28800000	9	9	17		22807	seq|Q1Q2A1|Q1Q2A1_KUEST	Q1Q2A1_KUEST Uncharacterized protein OS=Kuenenia stuttgartiensis OX=174633 GN=kuste3375 PE=4 SV=1
270	335	A0A2C9CCG2	222.98	54	54	28800000	9	9	17		22734	seq|A0A2C9CCG2|A0A2C9CCG2_KUEST	A0A2C9CCG2_KUEST Uncharacterized protein OS=Kuenenia stuttgartiensis OX=174633 GN=KSMBR1_0757 PE=4 SV=1
137	132	Q1Q2W2	222.41	34	34	107000000	20	20	30	Carbamidomethylation; Oxidation (M)	55029	seq|Q1Q2W2|Q1Q2W2_KUEST	Q1Q2W2_KUEST Uncharacterized protein OS=Kuenenia stuttgartiensis OX=174633 GN=KSMBR1_3463 PE=4 SV=1
284	848	Q1Q201	221.51	63	63	30500000	9	9	16		11755	seq|Q1Q201|Q1Q201_KUEST	Q1Q201_KUEST Integration host factor subunit beta OS=Kuenenia stuttgartiensis OX=174633 GN=KSMBR1_0833 PE=3 SV=1
172	120	Q1PYI8	221.16	25	25	30000000	17	17	24		99134	seq|Q1PYI8|Q1PYI8_KUEST	Q1PYI8_KUEST Alanine--tRNA ligase OS=Kuenenia stuttgartiensis OX=174633 GN=alaS PE=3 SV=1
239	126	Q1PYW7	220.57	35	35	9740000	13	13	19		78180	seq|Q1PYW7|Q1PYW7_KUEST	Q1PYW7_KUEST TPR_REGION domain-containing protein OS=Kuenenia stuttgartiensis OX=174633 GN=kustd1530 PE=4 SV=1
239	127	A0A2C9CDT9	220.57	35	35	9740000	13	13	19		78152	seq|A0A2C9CDT9|A0A2C9CDT9_KUEST	A0A2C9CDT9_KUEST TPR_REGION domain-containing protein OS=Kuenenia stuttgartiensis OX=174633 GN=glpQ_2 PE=4 SV=1
168	351	Q1Q6Q3	220.53	54	54	7510000	13	1	25	Carbamidomethylation	19987	seq|Q1Q6Q3|Q1Q6Q3_KUEST	Q1Q6Q3_KUEST Similar to second small heat shock protein OS=Kuenenia stuttgartiensis OX=174633 GN=Hsp2 PE=3 SV=1
181	557	A0A2C9CBQ4	219.75	48	48	105000000	10	10	24	Deamidation (NQ); Oxidation (M)	17010	seq|A0A2C9CBQ4|A0A2C9CBQ4_KUEST	A0A2C9CBQ4_KUEST Flagellar assembly factor FliW OS=Kuenenia stuttgartiensis OX=174633 GN=fliW PE=3 SV=1
181	558	Q1Q2S4	219.75	48	48	105000000	10	10	24	Deamidation (NQ); Oxidation (M)	17038	seq|Q1Q2S4|Q1Q2S4_KUEST	Q1Q2S4_KUEST Flagellar assembly factor FliW OS=Kuenenia stuttgartiensis OX=174633 GN=fliW PE=3 SV=1
308	247	Q1PXU6	219.49	34	34	16300000	12	12	14	Carbamidomethylation	56995	seq|Q1PXU6|Q1PXU6_KUEST	Q1PXU6_KUEST Uncharacterized protein OS=Kuenenia stuttgartiensis OX=174633 GN=kustd2110 PE=4 SV=1
292	262	Q1PXU8	219.43	32	32	50400000	10	10	16		35821	seq|Q1PXU8|Q1PXU8_KUEST	Q1PXU8_KUEST Conserved hypothetical thioredoxin protein OS=Kuenenia stuttgartiensis OX=174633 GN=KSMBR1_1839 PE=4 SV=1
243	208	A0A2C9CKW5	219.33	38	38	35000000	14	14	19	Deamidation (NQ)	34388	seq|A0A2C9CKW5|A0A2C9CKW5_KUEST	A0A2C9CKW5_KUEST Porphobilinogen deaminase OS=Kuenenia stuttgartiensis OX=174633 GN=hemC PE=3 SV=1
243	209	Q1Q7D2	219.33	37	37	35000000	14	14	19	Deamidation (NQ)	34719	seq|Q1Q7D2|Q1Q7D2_KUEST	Q1Q7D2_KUEST Porphobilinogen deaminase OS=Kuenenia stuttgartiensis OX=174633 GN=HemC PE=3 SV=1
150	102	Q1Q254	219.24	29	29	41600000	15	15	28	Deamidation (NQ)	61326	seq|Q1Q254|Q1Q254_KUEST	Q1Q254_KUEST Similar to Na(+)-translocating NADH-quinone reductase subunit F OS=Kuenenia stuttgartiensis OX=174633 GN=NqrF PE=4 SV=1
192	510	Q1Q6M1	219.23	35	35	34200000	12	12	23	Carbamidomethylation; Deamidation (NQ)	36010	seq|Q1Q6M1|Q1Q6M1_KUEST	Q1Q6M1_KUEST Uncharacterized protein OS=Kuenenia stuttgartiensis OX=174633 GN=KSMBR1_3437 PE=4 SV=1
249	353	Q1Q4B5	218.94	66	66	28400000	11	11	19	Carbamidomethylation; Deamidation (NQ)	35793	seq|Q1Q4B5|Q1Q4B5_KUEST	Q1Q4B5_KUEST Uncharacterized protein OS=Kuenenia stuttgartiensis OX=174633 GN=KSMBR1_0479 PE=4 SV=1
385	612	Q1Q4H1	218.76	39	39	5650000	10	10	11	Deamidation (NQ)	43682	seq|Q1Q4H1|Q1Q4H1_KUEST	Q1Q4H1_KUEST Similar to heme d 1 biosynthesis protein NirF OS=Kuenenia stuttgartiensis OX=174633 GN=nirF PE=4 SV=1
442	458	seq_196_6	218.47	38	38	13000000	8	8	10		32179	seq_196_6	#N/A
269	187	Q1Q240	218.13	51	51	59200000	13	13	17	Carbamidomethylation; Deamidation (NQ)	39485	seq|Q1Q240|Q1Q240_KUEST	Q1Q240_KUEST Similar to Na(+)-translocating NADH-quinone reductase subunit A OS=Kuenenia stuttgartiensis OX=174633 GN=NqrA PE=4 SV=1
322	406	Q1Q4E3	217.99	31	31	9830000	13	13	13		85060	seq|Q1Q4E3|Q1Q4E3_KUEST	Q1Q4E3_KUEST Uncharacterized protein OS=Kuenenia stuttgartiensis OX=174633 GN=KSMBR1_0458 PE=4 SV=1
219	222	Q1Q1M6	217.73	49	49	29700000	11	11	21	Carbamidomethylation; Deamidation (NQ)	44515	seq|Q1Q1M6|Q1Q1M6_KUEST	Q1Q1M6_KUEST Similar to putative nitric oxide detoxifying norVW flavorubredoxin OS=Kuenenia stuttgartiensis OX=174633 GN=norVW PE=3 SV=1
252	297	Q1PYH6	217.66	35	35	45200000	10	10	18	Carbamidomethylation; Deamidation (NQ)	43578	seq|Q1PYH6|Q1PYH6_KUEST	Q1PYH6_KUEST 3-oxoacyl-[acyl-carrier-protein] synthase 2 OS=Kuenenia stuttgartiensis OX=174633 GN=fabF PE=3 SV=1
84	884	Q1Q7P3	217.55	40	40	1010000000	7	7	44	Carbamidomethylation; Deamidation (NQ); Oxidation (M)	13694	seq|Q1Q7P3|Q1Q7P3_KUEST	Q1Q7P3_KUEST Cytochrome c domain-containing protein OS=Kuenenia stuttgartiensis OX=174633 GN=KSMBR1_3083 PE=1 SV=1
221	563	Q1Q132	217.54	59	59	57300000	8	8	21	Carbamidomethylation; Deamidation (NQ)	15149	seq|Q1Q132|Q1Q132_KUEST	Q1Q132_KUEST 50S ribosomal protein L11 OS=Kuenenia stuttgartiensis OX=174633 GN=rplK PE=3 SV=1
230	485	Q1Q0V4	217.53	21	21	173000000	10	10	20		44989	seq|Q1Q0V4|Q1Q0V4_KUEST	Q1Q0V4_KUEST Similar to undeca heme containing cytochrome c protein OS=Kuenenia stuttgartiensis OX=174633 GN=torC PE=4 SV=1
253	119	A0A2C9CF24	217.43	30	30	34200000	14	14	18	Carbamidomethylation; Deamidation (NQ)	70289	seq|A0A2C9CF24|A0A2C9CF24_KUEST	A0A2C9CF24_KUEST Uncharacterized protein OS=Kuenenia stuttgartiensis OX=174633 GN=KSMBR1_1674 PE=4 SV=1
180	559	Q1PVQ5	217.25	65	65	125000000	9	9	24	Carbamidomethylation; Oxidation (M)	13442	seq|Q1PVQ5|Q1PVQ5_KUEST	Q1PVQ5_KUEST Similar to superoxide reductase OS=Kuenenia stuttgartiensis OX=174633 GN=KSMBR1_2244 PE=4 SV=1
257	136	Q1PZI6	216.94	18	18	18700000	15	15	18	Deamidation (NQ)	93898	seq|Q1PZI6|Q1PZI6_KUEST	Q1PZI6_KUEST DNA gyrase subunit A OS=Kuenenia stuttgartiensis OX=174633 GN=gyrA PE=3 SV=1
291	616	Q1Q3G8	216.7	44	44	19500000	13	13	16		39155	seq|Q1Q3G8|Q1Q3G8_KUEST	Q1Q3G8_KUEST dTDP-glucose 4,6-dehydratase OS=Kuenenia stuttgartiensis OX=174633 GN=Rmlb PE=3 SV=1
346	478	Q1Q130	216.68	66	66	29700000	9	9	13		19195	seq|Q1Q130|Q1Q130_KUEST	Q1Q130_KUEST 50S ribosomal protein L10 OS=Kuenenia stuttgartiensis OX=174633 GN=rplJ PE=3 SV=1
167	562	Q1PZE7	215.98	37	37	133000000	6	6	25	Deamidation (NQ); Oxidation (M)	29103	seq|Q1PZE7|Q1PZE7_KUEST	Q1PZE7_KUEST Hypothetical (Monoheme) protein OS=Kuenenia stuttgartiensis OX=174633 GN=KSMBR1_1465 PE=4 SV=1
293	479	Q1Q7I6	215.59	75	75	130000000	8	8	16	Carbamidomethylation; Deamidation (NQ)	16028	seq|Q1Q7I6|Q1Q7I6_KUEST	Q1Q7I6_KUEST Single-stranded DNA-binding protein OS=Kuenenia stuttgartiensis OX=174633 GN=Ssb PE=3 SV=1
241	232	A0A2C9CN84	215.49	42	42	77700000	13	13	19	Carbamidomethylation; Deamidation (NQ)	44943	seq|A0A2C9CN84|A0A2C9CN84_KUEST	A0A2C9CN84_KUEST Elp3 domain-containing protein OS=Kuenenia stuttgartiensis OX=174633 GN=nirJ_4 PE=4 SV=1
241	233	Q1Q5P7	215.49	42	42	77700000	13	13	19	Carbamidomethylation; Deamidation (NQ)	45529	seq|Q1Q5P7|Q1Q5P7_KUEST	Q1Q5P7_KUEST Similar to iron sulfur [Fe-S] heme biosynthesis protein nirJ OS=Kuenenia stuttgartiensis OX=174633 GN=nirJ PE=4 SV=1
327	322	Q1Q0Z5	215.49	17	17	12900000	9	9	13	Deamidation (NQ); Oxidation (M)	77260	seq|Q1Q0Z5|Q1Q0Z5_KUEST	Q1Q0Z5_KUEST Uncharacterized protein OS=Kuenenia stuttgartiensis OX=174633 GN=KSMBR1_2765 PE=4 SV=1
226	200	A0A2C9CCL7	215.45	23	23	72300000	12	12	20		71145	seq|A0A2C9CCL7|A0A2C9CCL7_KUEST	A0A2C9CCL7_KUEST Uncharacterized protein OS=Kuenenia stuttgartiensis OX=174633 GN=KSMBR1_1020 PE=4 SV=1
226	201	Q1Q1H2	215.45	23	23	72300000	12	12	20		71173	seq|Q1Q1H2|Q1Q1H2_KUEST	Q1Q1H2_KUEST Conserved hypothetical cytochrome bc (Fusion) protein OS=Kuenenia stuttgartiensis OX=174633 GN=qrc PE=4 SV=1
247	502	Q1Q325	215.3	49	49	64300000	12	12	19	Carbamidomethylation; Deamidation (NQ)	26725	seq|Q1Q325|Q1Q325_KUEST	Q1Q325_KUEST 3-oxoacyl-[acyl-carrier-protein] reductase OS=Kuenenia stuttgartiensis OX=174633 GN=fabG PE=3 SV=1
263	273	Q1PUU5	215.24	43	43	19600000	15	15	17	Deamidation (NQ)	55648	seq|Q1PUU5|Q1PUU5_KUEST	Q1PUU5_KUEST Inosine-5'-monophosphate dehydrogenase OS=Kuenenia stuttgartiensis OX=174633 GN=guaB PE=3 SV=1
246	342	Q1Q646	215.08	36	36	16600000	13	13	19		55182	seq|Q1Q646|Q1Q646_KUEST	Q1Q646_KUEST Probable cytosol aminopeptidase OS=Kuenenia stuttgartiensis OX=174633 GN=pepA PE=3 SV=1
274	289	Q1Q1P1	214.96	43	43	29900000	10	10	17	Oxidation (M)	43758	seq|Q1Q1P1|Q1Q1P1_KUEST	Q1Q1P1_KUEST Similar to succinyl-diaminopimelate desuccinylase OS=Kuenenia stuttgartiensis OX=174633 GN=dapE PE=4 SV=1
225	480	Q1Q5F8	214.96	65	65	64300000	9	9	20	Carbamidomethylation; Deamidation (NQ); Oxidation (M)	18300	seq|Q1Q5F8|Q1Q5F8_KUEST	Q1Q5F8_KUEST Bacterioferritin OS=Kuenenia stuttgartiensis OX=174633 GN=bfr PE=3 SV=1
360	1071	Q1Q0T8	214.64	17	17	40300000	7	7	12	Oxidation (M)	38741	seq|Q1Q0T8|Q1Q0T8_KUEST	Q1Q0T8_KUEST Hypothetical (Hepta heme) protein OS=Kuenenia stuttgartiensis OX=174633 GN=KSMBR1_3597 PE=4 SV=1
240	251	Q1Q151	214.47	66	66	47400000	11	11	19	Deamidation (NQ)	24368	seq|Q1Q151|Q1Q151_KUEST	Q1Q151_KUEST 30S ribosomal protein S3 OS=Kuenenia stuttgartiensis OX=174633 GN=rpsC PE=3 SV=1
262	391	Q1Q7I1	214.08	45	45	50300000	11	11	17	Deamidation (NQ)	24422	seq|Q1Q7I1|Q1Q7I1_KUEST	Q1Q7I1_KUEST Uncharacterized protein OS=Kuenenia stuttgartiensis OX=174633 GN=kusta0034 PE=4 SV=1
229	196	Q1PW93	214.08	42	42	35400000	15	15	20	Deamidation (NQ)	38138	seq|Q1PW93|Q1PW93_KUEST	Q1PW93_KUEST Protein HflK OS=Kuenenia stuttgartiensis OX=174633 GN=kustc0748 PE=3 SV=1
229	197	A0A2C9CGU0	214.08	42	42	35400000	15	15	20	Deamidation (NQ)	38124	seq|A0A2C9CGU0|A0A2C9CGU0_KUEST	A0A2C9CGU0_KUEST Protein HflK OS=Kuenenia stuttgartiensis OX=174633 GN=KSMBR1_2412 PE=3 SV=1
316	284	Q1Q2R9	213.99	37	37	10400000	9	9	14	Deamidation (NQ)	36951	seq|Q1Q2R9|Q1Q2R9_KUEST	Q1Q2R9_KUEST Similar to sorbitol dehydrogenase OS=Kuenenia stuttgartiensis OX=174633 GN=gutB PE=3 SV=1
342	460	Q1Q142	213.84	49	49	27200000	8	8	13	Carbamidomethylation; Deamidation (NQ)	18315	seq|Q1Q142|Q1Q142_KUEST	Q1Q142_KUEST 30S ribosomal protein S7 OS=Kuenenia stuttgartiensis OX=174633 GN=rpsG PE=3 SV=1
278	147	A0A2C9CHV3	213.2	17	17	9520000	16	16	16		160023	seq|A0A2C9CHV3|A0A2C9CHV3_KUEST	A0A2C9CHV3_KUEST Uncharacterized protein OS=Kuenenia stuttgartiensis OX=174633 GN=KSMBR1_2774 PE=4 SV=1
278	117	Q1Q104	213.2	17	17	9520000	16	16	16		160198	seq|Q1Q104|Q1Q104_KUEST	Q1Q104_KUEST Uncharacterized protein OS=Kuenenia stuttgartiensis OX=174633 GN=kuste2937 PE=4 SV=1
224	399	Q1PYD2	213.18	68	68	33400000	10	10	20	Carbamidomethylation; Deamidation (NQ); Oxidation (M)	21034	seq|Q1PYD2|Q1PYD2_KUEST	Q1PYD2_KUEST Peptidyl-prolyl cis-trans isomerase OS=Kuenenia stuttgartiensis OX=174633 GN=ppiB PE=3 SV=1
371	317	Q1PX46	212.83	55	55	14000000	10	10	12	Carbamidomethylation	30940	seq|Q1PX46|Q1PX46_KUEST	Q1PX46_KUEST Tryptophan synthase alpha chain OS=Kuenenia stuttgartiensis OX=174633 GN=trpA PE=3 SV=1
87	439	Q1PY42	212.7	83	83	1440000000	12	12	42	Deamidation (NQ); Oxidation (M)	10436	seq|Q1PY42|Q1PY42_KUEST	Q1PY42_KUEST 10 kDa chaperonin OS=Kuenenia stuttgartiensis OX=174633 GN=groES PE=3 SV=1
256	276	Q1PY04	212.49	31	31	24700000	13	13	18	Carbamidomethylation; Deamidation (NQ)	58645	seq|Q1PY04|Q1PY04_KUEST	Q1PY04_KUEST Strongly similar to ribonuclease E (RNase E) OS=Kuenenia stuttgartiensis OX=174633 GN=rne PE=4 SV=1
294	564	Q1PXM5	212.26	90	90	56200000	7	7	16	Carbamidomethylation; Deamidation (NQ)	13338	seq|Q1PXM5|Q1PXM5_KUEST	Q1PXM5_KUEST Similar to chemotaxis protein CheY OS=Kuenenia stuttgartiensis OX=174633 GN=cheY PE=4 SV=1
133	345	Q1Q315	212.26	58	58	103000000	10	10	32	Carbamidomethylation; Deamidation (NQ); Oxidation (M)	17968	seq|Q1Q315|Q1Q315_KUEST	Q1Q315_KUEST Bacterioferritin OS=Kuenenia stuttgartiensis OX=174633 GN=bfr PE=3 SV=1
258	165	Q1PVI8	211.83	57	57	19900000	12	12	18	Carbamidomethylation; Deamidation (NQ)	37351	seq|Q1PVI8|Q1PVI8_KUEST	Q1PVI8_KUEST Similar to methanol dehydrogenase regulatory protein OS=Kuenenia stuttgartiensis OX=174633 GN=moxR PE=4 SV=1
207	137	Q1PW92	211.27	44	44	37800000	14	14	22		37217	seq|Q1PW92|Q1PW92_KUEST	Q1PW92_KUEST Protein HflC OS=Kuenenia stuttgartiensis OX=174633 GN=KSMBR1_2413 PE=3 SV=1
222	149	Q1PX11	211.26	37	37	21000000	15	15	20		51480	seq|Q1PX11|Q1PX11_KUEST	Q1PX11_KUEST ATP-dependent protease ATPase subunit HslU OS=Kuenenia stuttgartiensis OX=174633 GN=hslU PE=3 SV=1
275	288	Q1PZZ1	210.3	38	38	13200000	9	9	17	Deamidation (NQ)	37462	seq|Q1PZZ1|Q1PZZ1_KUEST	Q1PZZ1_KUEST Strongly similar to cell shape-determining protein OS=Kuenenia stuttgartiensis OX=174633 GN=mreB PE=4 SV=1
199	286	Q1Q117	210.11	61	61	21000000	12	12	22	Deamidation (NQ)	34111	seq|Q1Q117|Q1Q117_KUEST	Q1Q117_KUEST Phosphoribosylaminoimidazole-succinocarboxamide synthase OS=Kuenenia stuttgartiensis OX=174633 GN=purC PE=3 SV=1
399	835	Q1PZ96	209.66	65	65	13400000	8	8	11	Deamidation (NQ)	15276	seq|Q1PZ96|Q1PZ96_KUEST	Q1PZ96_KUEST Similar to regulator of nucleoside diphosphate kinase OS=Kuenenia stuttgartiensis OX=174633 GN=rnk PE=4 SV=1
279	376	Q1Q401	209.45	22	22	21200000	14	14	16		73812	seq|Q1Q401|Q1Q401_KUEST	Q1Q401_KUEST Threonine--tRNA ligase OS=Kuenenia stuttgartiensis OX=174633 GN=thrS PE=3 SV=1
344	199	Q1PZV4	208.86	32	32	6210000	11	11	13	Carbamidomethylation; Deamidation (NQ)	56136	seq|Q1PZV4|Q1PZV4_KUEST	Q1PZV4_KUEST Anthranilate synthase component 1 OS=Kuenenia stuttgartiensis OX=174633 GN=trpE PE=3 SV=1
368	491	Q1Q1B0	208.15	60	60	30000000	6	6	12	Deamidation (NQ); Oxidation (M)	17066	seq|Q1Q1B0|Q1Q1B0_KUEST	Q1Q1B0_KUEST Uncharacterized protein OS=Kuenenia stuttgartiensis OX=174633 GN=KSMBR1_1084 PE=4 SV=1
271	437	A0A2C9CID0	207.72	39	39	44600000	11	11	17		26571	seq|A0A2C9CID0|A0A2C9CID0_KUEST	A0A2C9CID0_KUEST 30S ribosomal protein S4 OS=Kuenenia stuttgartiensis OX=174633 GN=rpsD PE=3 SV=1
299	272	Q1Q353	207.51	25	25	9030000	11	11	15		65024	seq|Q1Q353|Q1Q353_KUEST	Q1Q353_KUEST Strongly similar to DNA polymerase beta family OS=Kuenenia stuttgartiensis OX=174633 GN=KSMBR1_3872 PE=4 SV=1
204	298	Q1Q2J5	207.51	54	54	92500000	14	14	22		26549	seq|Q1Q2J5|Q1Q2J5_KUEST	Q1Q2J5_KUEST 30S ribosomal protein S2 OS=Kuenenia stuttgartiensis OX=174633 GN=rpsB PE=3 SV=1
287	601	Q1PVE2	206.83	46	46	68900000	9	9	16		28127	seq|Q1PVE2|Q1PVE2_KUEST	Q1PVE2_KUEST Uncharacterized protein OS=Kuenenia stuttgartiensis OX=174633 GN=KSMBR1_2161 PE=4 SV=1
208	470	Q1PV11	206.47	97	97	91900000	13	13	22	Carbamidomethylation; Deamidation (NQ)	10026	seq|Q1PV11|Q1PV11_KUEST	Q1PV11_KUEST Uncharacterized protein OS=Kuenenia stuttgartiensis OX=174633 GN=KSMBR1_1765 PE=4 SV=1
193	260	Q1Q053	206.43	38	38	80400000	16	16	23	Deamidation (NQ)	43397	seq|Q1Q053|Q1Q053_KUEST	Q1Q053_KUEST TPR_REGION domain-containing protein OS=Kuenenia stuttgartiensis OX=174633 GN=KSMBR1_1721 PE=4 SV=1
235	354	Q1PY88	206.42	46	46	29700000	13	13	20		26111	seq|Q1PY88|Q1PY88_KUEST	Q1PY88_KUEST Similar to superoxide dismutase OS=Kuenenia stuttgartiensis OX=174633 GN=sod PE=4 SV=1
220	229	Q1PYD6	206.11	50	50	37600000	11	11	21	Deamidation (NQ)	34786	seq|Q1PYD6|Q1PYD6_KUEST	Q1PYD6_KUEST Similar to Tpr region of human peroxisomal targeting signal-1 receptor Pex5 OS=Kuenenia stuttgartiensis OX=174633 GN=KSMBR1_1214 PE=4 SV=1
307	236	Q1PZA6	205.84	24	24	18400000	12	12	14		71425	seq|Q1PZA6|Q1PZA6_KUEST	Q1PZA6_KUEST Amidohydrolase OS=Kuenenia stuttgartiensis OX=174633 GN=KSMBR1_1433 PE=4 SV=1
200	575	Q1Q129	205.62	83	83	96300000	12	9	22	Oxidation (M)	14586	seq|Q1Q129|Q1Q129_KUEST	Q1Q129_KUEST 50S ribosomal protein L7/L12 OS=Kuenenia stuttgartiensis OX=174633 GN=rplL PE=3 SV=1
302	258	Q1PYI5	205.53	27	27	18000000	10	10	15	Deamidation (NQ)	52023	seq|Q1PYI5|Q1PYI5_KUEST	Q1PYI5_KUEST Glutamate--tRNA ligase OS=Kuenenia stuttgartiensis OX=174633 GN=gltX PE=3 SV=1
281	326	Q1PX69	205.33	46	46	17000000	14	14	16	Carbamidomethylation	41175	seq|Q1PX69|Q1PX69_KUEST	Q1PX69_KUEST Aminotransferase OS=Kuenenia stuttgartiensis OX=174633 GN=aspC PE=3 SV=1
238	852	Q1Q0K4	205.32	89	89	190000000	7	7	20	Carbamidomethylation; Deamidation (NQ)	7758	seq|Q1Q0K4|Q1Q0K4_KUEST	Q1Q0K4_KUEST NifU domain-containing protein OS=Kuenenia stuttgartiensis OX=174633 GN=KSMBR1_3621 PE=4 SV=1
244	215	Q1Q2R8	205.26	57	57	86500000	10	10	19	Carbamidomethylation; Deamidation (NQ); Oxidation (M)	28642	seq|Q1Q2R8|Q1Q2R8_KUEST	Q1Q2R8_KUEST Similar to fructose-1,6-biphosphate aldolase class I OS=Kuenenia stuttgartiensis OX=174633 GN=fba PE=4 SV=1
147	438	seq_4490_3	205.23	16	16	935000	10	1	29	Deamidation (NQ); Oxidation (M)	55363	seq_4490_3	#N/A
336	264	Q1PYX5	204.89	53	53	41300000	10	10	13	Carbamidomethylation; Oxidation (M)	28661	seq|Q1PYX5|Q1PYX5_KUEST	Q1PYX5_KUEST Similar to nickel insertase (AcsF) of CODH/ACS complex OS=Kuenenia stuttgartiensis OX=174633 GN=acsF PE=4 SV=1
301	249	Q1PUV0	204.78	31	31	18300000	11	11	15	Deamidation (NQ)	51407	seq|Q1PUV0|Q1PUV0_KUEST	Q1PUV0_KUEST Transcription termination factor Rho OS=Kuenenia stuttgartiensis OX=174633 GN=rho PE=3 SV=1
267	365	A0A2C9CKH7	204.27	52	52	68700000	10	10	17	Carbamidomethylation	22231	seq|A0A2C9CKH7|A0A2C9CKH7_KUEST	A0A2C9CKH7_KUEST 50S ribosomal protein L3 OS=Kuenenia stuttgartiensis OX=174633 GN=rplC PE=3 SV=1
264	241	A0A2C9CKT8	204.18	33	33	12600000	14	12	17	Carbamidomethylation; Deamidation (NQ)	55185	seq|A0A2C9CKT8|A0A2C9CKT8_KUEST	A0A2C9CKT8_KUEST TPR_REGION domain-containing protein OS=Kuenenia stuttgartiensis OX=174633 GN=KSMBR1_3787 PE=4 SV=1
264	242	Q1Q5Q0	204.18	33	33	12600000	14	12	17	Carbamidomethylation; Deamidation (NQ)	55284	seq|Q1Q5Q0|Q1Q5Q0_KUEST	Q1Q5Q0_KUEST TPR_REGION domain-containing protein OS=Kuenenia stuttgartiensis OX=174633 GN=kuste4581 PE=4 SV=1
331	192	A0A2C9CBT5	203.91	35	35	9690000	10	10	13	Carbamidomethylation; Deamidation (NQ)	45569	seq|A0A2C9CBT5|A0A2C9CBT5_KUEST	A0A2C9CBT5_KUEST Riboflavin biosynthesis protein RibBA OS=Kuenenia stuttgartiensis OX=174633 GN=ribA PE=3 SV=1
331	193	Q1Q2L0	203.91	35	35	9690000	10	10	13	Carbamidomethylation; Deamidation (NQ)	45541	seq|Q1Q2L0|Q1Q2L0_KUEST	Q1Q2L0_KUEST Riboflavin biosynthesis protein RibBA OS=Kuenenia stuttgartiensis OX=174633 GN=ribA PE=3 SV=1
388	761	Q1Q4T4	203.73	33	33	9790000	7	7	11		34323	seq|Q1Q4T4|Q1Q4T4_KUEST	Q1Q4T4_KUEST Uncharacterized protein OS=Kuenenia stuttgartiensis OX=174633 GN=KSMBR1_0354 PE=4 SV=1
345	261	Q1Q4U6	203.63	30	30	23600000	9	9	13	Deamidation (NQ)	67481	seq|Q1Q4U6|Q1Q4U6_KUEST	Q1Q4U6_KUEST Hypothetical cytochrome protein OS=Kuenenia stuttgartiensis OX=174633 GN=KSMBR1_0333 PE=4 SV=1
233	362	Q1Q5U2	203.31	53	53	38000000	13	13	20	Carbamidomethylation	30342	seq|Q1Q5U2|Q1Q5U2_KUEST	Q1Q5U2_KUEST Uncharacterized protein OS=Kuenenia stuttgartiensis OX=174633 GN=KSMBR1_3761 PE=4 SV=1
382	358	Q1Q2C9	202.93	28	28	20800000	7	7	11	Deamidation (NQ)	39875	seq|Q1Q2C9|Q1Q2C9_KUEST	Q1Q2C9_KUEST Histidinol-phosphate aminotransferase OS=Kuenenia stuttgartiensis OX=174633 GN=hisC PE=3 SV=1
320	690	Q1Q0K3	202.41	52	52	37500000	5	5	14	Deamidation (NQ); Oxidation (M)	10585	seq|Q1Q0K3|Q1Q0K3_KUEST	Q1Q0K3_KUEST DUF1858 domain-containing protein OS=Kuenenia stuttgartiensis OX=174633 GN=kuste2773 PE=4 SV=1
350	171	Q1Q755	201.94	25	25	9010000	12	12	12	Deamidation (NQ)	101316	seq|Q1Q755|Q1Q755_KUEST	Q1Q755_KUEST NADH-quinone oxidoreductase OS=Kuenenia stuttgartiensis OX=174633 GN=nuoG PE=3 SV=1
350	172	A0A2C9CNU1	201.94	25	25	9010000	12	12	12	Deamidation (NQ)	101298	seq|A0A2C9CNU1|A0A2C9CNU1_KUEST	A0A2C9CNU1_KUEST NADH-quinone oxidoreductase OS=Kuenenia stuttgartiensis OX=174633 GN=nuoG PE=3 SV=1
445	565	Q1Q0K5	201.29	28	28	27500000	6	6	10	Carbamidomethylation	25537	seq|Q1Q0K5|Q1Q0K5_KUEST	Q1Q0K5_KUEST Uncharacterized protein OS=Kuenenia stuttgartiensis OX=174633 GN=kuste2771 PE=4 SV=1
295	166	Q1Q5R4	201.18	34	34	10100000	14	14	16	Deamidation (NQ)	63549	seq|Q1Q5R4|Q1Q5R4_KUEST	Q1Q5R4_KUEST Similar to multi drug resistance ABC-transporter ATP-binding protein OS=Kuenenia stuttgartiensis OX=174633 GN=oleB PE=4 SV=1
323	497	Q1Q2E8	201.17	19	19	11400000	13	13	13	Deamidation (NQ)	124213	seq|Q1Q2E8|Q1Q2E8_KUEST	Q1Q2E8_KUEST Uncharacterized protein OS=Kuenenia stuttgartiensis OX=174633 GN=KSMBR1_0718 PE=4 SV=1
265	307	A0A2C9CI48	201.1	19	19	6940000	15	15	17	Deamidation (NQ)	138469	seq|A0A2C9CI48|A0A2C9CI48_KUEST	A0A2C9CI48_KUEST Uncharacterized protein OS=Kuenenia stuttgartiensis OX=174633 GN=KSMBR1_2911 PE=4 SV=1
265	306	Q1PXE0	201.1	19	19	6940000	15	15	17	Deamidation (NQ)	138754	seq|Q1PXE0|Q1PXE0_KUEST	Q1PXE0_KUEST Uncharacterized protein OS=Kuenenia stuttgartiensis OX=174633 GN=kustc1158 PE=4 SV=1
319	472	A0A2C9CDA8	200.91	67	67	25500000	9	9	14	Deamidation (NQ)	23160	seq|A0A2C9CDA8|A0A2C9CDA8_KUEST	A0A2C9CDA8_KUEST Adenylyl-sulfate kinase OS=Kuenenia stuttgartiensis OX=174633 GN=cysC PE=3 SV=1
319	473	Q1PYG3	200.91	67	67	25500000	9	9	14	Deamidation (NQ)	23132	seq|Q1PYG3|Q1PYG3_KUEST	Q1PYG3_KUEST Adenylyl-sulfate kinase OS=Kuenenia stuttgartiensis OX=174633 GN=cysC PE=3 SV=1
288	604	A0A2C9CJT6	200.85	58	58	95000000	10	10	16		23338	seq|A0A2C9CJT6|A0A2C9CJT6_KUEST	A0A2C9CJT6_KUEST Uncharacterized protein OS=Kuenenia stuttgartiensis OX=174633 GN=KSMBR1_3706 PE=4 SV=1
248	542	Q1Q539	200.7	62	62	28700000	8	8	19	Deamidation (NQ)	20394	seq|Q1Q539|Q1Q539_KUEST	Q1Q539_KUEST Similar to rubrerythrin OS=Kuenenia stuttgartiensis OX=174633 GN=KSMBR1_0254 PE=4 SV=1
326	316	Q1PX83	200.59	36	36	25100000	11	11	13	Carbamidomethylation; Deamidation (NQ)	43190	seq|Q1PX83|Q1PX83_KUEST	Q1PX83_KUEST Acetylornithine aminotransferase OS=Kuenenia stuttgartiensis OX=174633 GN=argD PE=3 SV=1
430	962	A0A2C9CBQ7	199.89	46	46	19800000	6	6	10	Deamidation (NQ)	14698	seq|A0A2C9CBQ7|A0A2C9CBQ7_KUEST	A0A2C9CBQ7_KUEST Uncharacterized protein OS=Kuenenia stuttgartiensis OX=174633 GN=KSMBR1_0703 PE=4 SV=1
430	963	Q1Q2G7	199.89	40	40	19800000	6	6	10	Deamidation (NQ)	17241	seq|Q1Q2G7|Q1Q2G7_KUEST	Q1Q2G7_KUEST Uncharacterized protein OS=Kuenenia stuttgartiensis OX=174633 GN=kuste3440 PE=4 SV=1
430	1009	seq_68_51	199.89	54	54	19800000	6	6	10	Deamidation (NQ)	12638	seq_68_51	#N/A
214	679	Q1PYP7	199.51	59	59	154000000	8	8	21	Deamidation (NQ); Oxidation (M)	12904	seq|Q1PYP7|Q1PYP7_KUEST	Q1PYP7_KUEST Rna binding protein OS=Kuenenia stuttgartiensis OX=174633 GN=rdb1 PE=4 SV=1
218	388	Q1Q1N9	199.34	61	61	132000000	9	9	21	Carbamidomethylation; Deamidation (NQ); Oxidation (M)	18470	seq|Q1Q1N9|Q1Q1N9_KUEST	Q1Q1N9_KUEST Similar to inosine-5'-monophosphate dehydrogenase related protein II OS=Kuenenia stuttgartiensis OX=174633 GN=PAB2191 PE=4 SV=1
231	784	seq_4271_1	199.22	21	21	0	7	1	20	Oxidation (M)	31350	seq_4271_1	#N/A
228	471	Q1PZC8	199.13	54	54	190000000	8	8	20	Carbamidomethylation; Deamidation (NQ); Oxidation (M)	16977	seq|Q1PZC8|Q1PZC8_KUEST	Q1PZC8_KUEST Uncharacterized protein OS=Kuenenia stuttgartiensis OX=174633 GN=spoVG PE=3 SV=1
412	113	Q1PZJ6	199	20	20	4390000	10	10	10		107869	seq|Q1PZJ6|Q1PZJ6_KUEST	Q1PZJ6_KUEST Isoleucine--tRNA ligase OS=Kuenenia stuttgartiensis OX=174633 GN=IleS PE=3 SV=1
412	129	A0A2C9CE81	199	20	20	4390000	10	10	10		107926	seq|A0A2C9CE81|A0A2C9CE81_KUEST	A0A2C9CE81_KUEST Isoleucine--tRNA ligase OS=Kuenenia stuttgartiensis OX=174633 GN=ileS_1 PE=3 SV=1
391	281	Q1Q4Z4	198.59	41	41	6100000	9	9	11		46636	seq|Q1Q4Z4|Q1Q4Z4_KUEST	Q1Q4Z4_KUEST Homoserine dehydrogenase OS=Kuenenia stuttgartiensis OX=174633 GN=hom PE=3 SV=1
209	475	Q1Q7P0	198.46	57	57	121000000	7	7	22	Carbamidomethylation; Deamidation (NQ)	16980	seq|Q1Q7P0|Q1Q7P0_KUEST	Q1Q7P0_KUEST Uncharacterized protein OS=Kuenenia stuttgartiensis OX=174633 GN=KSMBR1_3086 PE=4 SV=1
298	366	Q1Q3G0	198.34	62	62	16200000	11	11	15	Carbamidomethylation; Deamidation (NQ)	23533	seq|Q1Q3G0|Q1Q3G0_KUEST	Q1Q3G0_KUEST Uncharacterized protein OS=Kuenenia stuttgartiensis OX=174633 GN=KSMBR1_0131 PE=4 SV=1
419	527	Q1Q7F3	198.32	24	24	17000000	7	7	10		43477	seq|Q1Q7F3|Q1Q7F3_KUEST	Q1Q7F3_KUEST Similar to membrane-bound lytic murein transglycosylase A OS=Kuenenia stuttgartiensis OX=174633 GN=MltA PE=4 SV=1
234	325	Q1Q504	198.25	43	43	36200000	10	10	20		31748	seq|Q1Q504|Q1Q504_KUEST	Q1Q504_KUEST Branched-chain-amino-acid aminotransferase OS=Kuenenia stuttgartiensis OX=174633 GN=ilvE PE=3 SV=1
255	178	Q1Q758	197.93	25	25	10700000	13	13	18	Deamidation (NQ)	67275	seq|Q1Q758|Q1Q758_KUEST	Q1Q758_KUEST Strongly similar to NADH dehydrogenase I chain C/D OS=Kuenenia stuttgartiensis OX=174633 GN=nuoCD PE=3 SV=1
340	531	Q1Q5P0	197.88	38	38	52800000	7	7	13		29248	seq|Q1Q5P0|Q1Q5P0_KUEST	Q1Q5P0_KUEST Similar to cytochrome b6 OS=Kuenenia stuttgartiensis OX=174633 GN=qcrB PE=4 SV=1
431	349	Q1Q3T5	197.72	43	43	12200000	9	9	10	Carbamidomethylation	40111	seq|Q1Q3T5|Q1Q3T5_KUEST	Q1Q3T5_KUEST Similar to deoxyhypusine synthase OS=Kuenenia stuttgartiensis OX=174633 GN=dys-1 PE=4 SV=1
526	720	A0A2C9CBU4	197.41	68	68	15400000	6	6	8	Carbamidomethylation	15356	seq|A0A2C9CBU4|A0A2C9CBU4_KUEST	A0A2C9CBU4_KUEST SHSP domain-containing protein OS=Kuenenia stuttgartiensis OX=174633 GN=hsp1 PE=3 SV=1
526	721	Q1Q6Q2	197.41	68	68	15400000	6	6	8	Carbamidomethylation	15414	seq|Q1Q6Q2|Q1Q6Q2_KUEST	Q1Q6Q2_KUEST Similar to first small heat shock protein OS=Kuenenia stuttgartiensis OX=174633 GN=Hsp1 PE=3 SV=1
303	346	Q1Q0I8	197.21	38	38	20600000	11	11	15	Deamidation (NQ)	42055	seq|Q1Q0I8|Q1Q0I8_KUEST	Q1Q0I8_KUEST Similar to selenocysteine lyase OS=Kuenenia stuttgartiensis OX=174633 GN=csdB PE=3 SV=1
354	359	A0A2C9CER3	196.05	26	26	6830000	11	11	12	Carbamidomethylation; Deamidation (NQ)	59753	seq|A0A2C9CER3|A0A2C9CER3_KUEST	A0A2C9CER3_KUEST CTP synthase OS=Kuenenia stuttgartiensis OX=174633 GN=pyrG PE=3 SV=1
354	360	Q1PZX8	196.05	26	26	6830000	11	11	12	Carbamidomethylation; Deamidation (NQ)	59694	seq|Q1PZX8|Q1PZX8_KUEST	Q1PZX8_KUEST CTP synthase OS=Kuenenia stuttgartiensis OX=174633 GN=pyrG PE=3 SV=1
387	292	Q1PXP0	195.85	19	19	5400000	9	9	11		66940	seq|Q1PXP0|Q1PXP0_KUEST	Q1PXP0_KUEST Similar to chemotaxis histidine kinase OS=Kuenenia stuttgartiensis OX=174633 GN=cheA PE=4 SV=1
317	477	Q1PZF0	195.41	47	47	104000000	7	7	14	Carbamidomethylation	20556	seq|Q1PZF0|Q1PZF0_KUEST	Q1PZF0_KUEST Conserved hypothetical (Monoheme) protein OS=Kuenenia stuttgartiensis OX=174633 GN=KSMBR1_1462 PE=4 SV=1
310	244	Q1Q5X5	195.4	33	33	31000000	9	9	14	Deamidation (NQ)	48460	seq|Q1Q5X5|Q1Q5X5_KUEST	Q1Q5X5_KUEST Ion-translocating oxidoreductase complex subunit C OS=Kuenenia stuttgartiensis OX=174633 GN=rnfC PE=3 SV=1
464	210	Q1Q1G5	195.23	14	14	14400000	8	8	9		82616	seq|Q1Q1G5|Q1Q1G5_KUEST	Q1Q1G5_KUEST Translation initiation factor IF-2 OS=Kuenenia stuttgartiensis OX=174633 GN=infB PE=3 SV=1
364	419	A0A2C9CDK8	195.13	29	29	21100000	9	9	12	Carbamidomethylation; Deamidation (NQ)	45594	seq|A0A2C9CDK8|A0A2C9CDK8_KUEST	A0A2C9CDK8_KUEST Gamma-glutamyl phosphate reductase OS=Kuenenia stuttgartiensis OX=174633 GN=proA PE=3 SV=1
435	461	Q1PV71	195.04	43	43	6860000	6	6	10	Carbamidomethylation	29322	seq|Q1PV71|Q1PV71_KUEST	Q1PV71_KUEST Strongly similar to molybdopterin synthesis protein MoeB and thiamin biosynthesis protein ThiF OS=Kuenenia stuttgartiensis OX=174633 GN=moeB PE=4 SV=1
91	635	seq_3839_3	194.23	10	10	3230000	7	2	41	Deamidation (NQ)	61292	seq_3839_3	#N/A
313	395	Q1Q2I4	193.95	67	67	51100000	8	8	14	Deamidation (NQ)	14970	seq|Q1Q2I4|Q1Q2I4_KUEST	Q1Q2I4_KUEST Uncharacterized protein OS=Kuenenia stuttgartiensis OX=174633 GN=kuste3461 PE=4 SV=1
313	396	A0A2C9CBW4	193.95	64	64	51100000	8	8	14	Deamidation (NQ)	15553	seq|A0A2C9CBW4|A0A2C9CBW4_KUEST	A0A2C9CBW4_KUEST Uncharacterized protein OS=Kuenenia stuttgartiensis OX=174633 GN=KSMBR1_0680 PE=4 SV=1
432	786	A0A2C9CJW8	193.6	26	26	10900000	9	9	10		45752	seq|A0A2C9CJW8|A0A2C9CJW8_KUEST	A0A2C9CJW8_KUEST Isocitrate dehydrogenase [NADP] OS=Kuenenia stuttgartiensis OX=174633 GN=icdA PE=4 SV=1
432	787	Q1Q2X7	193.6	25	25	10900000	9	9	10		46716	seq|Q1Q2X7|Q1Q2X7_KUEST	Q1Q2X7_KUEST Isocitrate dehydrogenase [NADP] OS=Kuenenia stuttgartiensis OX=174633 GN=icdA PE=4 SV=1
353	582	Q1Q137	193.5	38	38	25100000	9	9	12		22561	seq|Q1Q137|Q1Q137_KUEST	Q1Q137_KUEST 50S ribosomal protein L4 OS=Kuenenia stuttgartiensis OX=174633 GN=rplD PE=3 SV=1
362	373	Q1Q3B8	193.49	28	28	7800000	10	10	12		54851	seq|Q1Q3B8|Q1Q3B8_KUEST	Q1Q3B8_KUEST Lysine--tRNA ligase OS=Kuenenia stuttgartiensis OX=174633 GN=lysS PE=3 SV=1
195	670	Q1PY25	193.29	57	57	62500000	6	6	23	Deamidation (NQ)	11690	seq|Q1PY25|Q1PY25_KUEST	Q1PY25_KUEST Thioredoxin OS=Kuenenia stuttgartiensis OX=174633 GN=trxA PE=3 SV=1
315	493	Q1PZB4	193.22	69	69	27500000	11	11	14		20324	seq|Q1PZB4|Q1PZB4_KUEST	Q1PZB4_KUEST CSD domain-containing protein OS=Kuenenia stuttgartiensis OX=174633 GN=KSMBR1_1426 PE=4 SV=1
286	630	Q1Q516	193.03	29	29	13100000	10	10	16	Deamidation (NQ)	53581	seq|Q1Q516|Q1Q516_KUEST	Q1Q516_KUEST Cytochrome c domain-containing protein OS=Kuenenia stuttgartiensis OX=174633 GN=KSMBR1_0267 PE=4 SV=1
397	398	Q1Q6F1	193.02	53	53	14900000	10	10	11		25588	seq|Q1Q6F1|Q1Q6F1_KUEST	Q1Q6F1_KUEST Methyltranfer_dom domain-containing protein OS=Kuenenia stuttgartiensis OX=174633 GN=KSMBR1_3372 PE=4 SV=1
380	315	Q1PZG5	192.86	17	17	3310000	10	10	11		91256	seq|Q1PZG5|Q1PZG5_KUEST	Q1PZG5_KUEST Similar to oxygen sensitive ribonucleoside triphosphate reductase NrdD OS=Kuenenia stuttgartiensis OX=174633 GN=nrdD PE=4 SV=1
436	394	Q1Q0T5	192.62	39	39	27200000	7	7	10	Carbamidomethylation	20249	seq|Q1Q0T5|Q1Q0T5_KUEST	Q1Q0T5_KUEST Uncharacterized protein OS=Kuenenia stuttgartiensis OX=174633 GN=KSMBR1_3600 PE=4 SV=1
381	295	Q1PVP9	192.54	35	35	13800000	8	8	11	Carbamidomethylation	34337	seq|Q1PVP9|Q1PVP9_KUEST	Q1PVP9_KUEST Methylenetetrahydrofolate reductase OS=Kuenenia stuttgartiensis OX=174633 GN=metF PE=3 SV=1
370	381	Q1PZ35	192.52	29	29	10800000	10	10	12	Deamidation (NQ)	65539	seq|Q1PZ35|Q1PZ35_KUEST	Q1PZ35_KUEST Uncharacterized protein OS=Kuenenia stuttgartiensis OX=174633 GN=kustd1592 PE=3 SV=1
370	382	A0A2C9CDM8	192.52	29	29	10800000	10	10	12	Deamidation (NQ)	65553	seq|A0A2C9CDM8|A0A2C9CDM8_KUEST	A0A2C9CDM8_KUEST Uncharacterized protein OS=Kuenenia stuttgartiensis OX=174633 GN=htrA_1 PE=3 SV=1
321	250	Q1PWG5	192.5	18	18	13100000	13	13	13		98486	seq|Q1PWG5|Q1PWG5_KUEST	Q1PWG5_KUEST Similar to molybdopterin oxidoreductase, molybdopterin-containing subunit/ NuoG subunit of NADH dehydrogenase I OS=Kuenenia stuttgartiensis OX=174633 GN=KSMBR1_2474 PE=4 SV=1
329	270	Q1PXT3	192.35	23	23	18700000	12	12	13		66361	seq|Q1PXT3|Q1PXT3_KUEST	Q1PXT3_KUEST Aspartate--tRNA(Asp/Asn) ligase OS=Kuenenia stuttgartiensis OX=174633 GN=aspS PE=3 SV=1
300	372	Q1PW64	192.11	45	45	18700000	9	9	15	Deamidation (NQ)	27895	seq|Q1PW64|Q1PW64_KUEST	Q1PW64_KUEST Zinc ribbon domain protein OS=Kuenenia stuttgartiensis OX=174633 GN=KSMBR1_2386 PE=4 SV=1
282	377	Q1Q604	192.04	42	42	21900000	10	10	16	Carbamidomethylation; Deamidation (NQ); Oxidation (M)	34260	seq|Q1Q604|Q1Q604_KUEST	Q1Q604_KUEST N-acetylmuramic acid 6-phosphate etherase OS=Kuenenia stuttgartiensis OX=174633 GN=murQ PE=3 SV=1
413	243	Q1Q1F6	191.52	19	19	4040000	7	6	10	Deamidation (NQ)	69190	seq|Q1Q1F6|Q1Q1F6_KUEST	Q1Q1F6_KUEST ATP-dependent zinc metalloprotease FtsH OS=Kuenenia stuttgartiensis OX=174633 GN=ftsH PE=3 SV=1
389	367	Q1PZS8	191.27	22	22	14700000	6	6	11	Carbamidomethylation; Deamidation (NQ)	43414	seq|Q1PZS8|Q1PZS8_KUEST	Q1PZS8_KUEST Arginine biosynthesis bifunctional protein ArgJ OS=Kuenenia stuttgartiensis OX=174633 GN=argJ PE=3 SV=1
338	400	Q1Q690	191.27	53	53	37700000	10	10	13	Carbamidomethylation	25443	seq|Q1Q690|Q1Q690_KUEST	Q1Q690_KUEST TPR_REGION domain-containing protein OS=Kuenenia stuttgartiensis OX=174633 GN=kuste2346 PE=4 SV=1
324	263	Q1PVG9	191.21	29	29	20300000	11	11	13		58601	seq|Q1PVG9|Q1PVG9_KUEST	Q1PVG9_KUEST Ribonuclease Y OS=Kuenenia stuttgartiensis OX=174633 GN=rny PE=3 SV=1
372	230	Q1PZD7	191.05	35	35	9990000	9	9	12	Carbamidomethylation; Deamidation (NQ)	37875	seq|Q1PZD7|Q1PZD7_KUEST	Q1PZD7_KUEST Uncharacterized protein OS=Kuenenia stuttgartiensis OX=174633 GN=KSMBR1_1456 PE=4 SV=1
201	716	Q30JB5	190.93	37	37	167000000	6	6	22	Deamidation (NQ); Oxidation (M)	12640	seq|Q30JB5|Q30JB5_KUEST	Q30JB5_KUEST Cytochrome c-552 Ks_3358 OS=Kuenenia stuttgartiensis OX=174633 GN=kustc0563 PE=1 SV=1
201	906	seq_180_16	190.93	37	37	167000000	6	6	22	Deamidation (NQ); Oxidation (M)	12583	seq_180_16	#N/A
304	838	Q1Q7J2	190.68	72	72	78500000	7	7	15		9357	seq|Q1Q7J2|Q1Q7J2_KUEST	Q1Q7J2_KUEST DUF2249 domain-containing protein OS=Kuenenia stuttgartiensis OX=174633 GN=KSMBR1_3039 PE=4 SV=1
272	681	Q1Q4L1	190.55	50	50	50100000	6	6	17	Carbamidomethylation; Deamidation (NQ)	13402	seq|Q1Q4L1|Q1Q4L1_KUEST	Q1Q4L1_KUEST Uncharacterized protein OS=Kuenenia stuttgartiensis OX=174633 GN=KSMBR1_0402 PE=4 SV=1
343	415	Q1Q145	190.45	42	42	23900000	6	6	13	Carbamidomethylation	21141	seq|Q1Q145|Q1Q145_KUEST	Q1Q145_KUEST 50S ribosomal protein L5 OS=Kuenenia stuttgartiensis OX=174633 GN=rplE PE=3 SV=1
543	421	Q1Q042	190.01	40	40	3860000	6	6	7	Deamidation (NQ)	31255	seq|Q1Q042|Q1Q042_KUEST	Q1Q042_KUEST LysM domain/BON superfamily protein OS=Kuenenia stuttgartiensis OX=174633 GN=KSMBR1_1713 PE=4 SV=1
509	594	Q1PXM9	189.79	30	30	5020000	7	7	8		40495	seq|Q1PXM9|Q1PXM9_KUEST	Q1PXM9_KUEST Strongly similar to serine protease OS=Kuenenia stuttgartiensis OX=174633 GN=htrA PE=4 SV=1
251	237	Q1Q1P0	189.77	32	32	13900000	16	15	18	Carbamidomethylation	71125	seq|Q1Q1P0|Q1Q1P0_KUEST	Q1Q1P0_KUEST ATP-dependent zinc metalloprotease FtsH OS=Kuenenia stuttgartiensis OX=174633 GN=FtsH PE=3 SV=1
392	413	Q1Q6D5	189.71	35	35	31900000	9	9	11		38952	seq|Q1Q6D5|Q1Q6D5_KUEST	Q1Q6D5_KUEST TPR_REGION domain-containing protein OS=Kuenenia stuttgartiensis OX=174633 GN=KSMBR1_3370 PE=4 SV=1
289	662	Q1PYJ8	189.41	49	49	39600000	9	9	16		19198	seq|Q1PYJ8|Q1PYJ8_KUEST	Q1PYJ8_KUEST Uncharacterized protein OS=Kuenenia stuttgartiensis OX=174633 GN=KSMBR1_1163 PE=4 SV=1
280	449	Q1Q658	189.28	24	24	21700000	11	11	16	Oxidation (M)	50626	seq|Q1Q658|Q1Q658_KUEST	Q1Q658_KUEST Cache domain-containing protein OS=Kuenenia stuttgartiensis OX=174633 GN=kuste2305 PE=4 SV=1
280	450	A0A2C9CJ30	189.28	23	23	21700000	11	11	16	Oxidation (M)	51600	seq|A0A2C9CJ30|A0A2C9CJ30_KUEST	A0A2C9CJ30_KUEST Cache domain-containing protein OS=Kuenenia stuttgartiensis OX=174633 GN=KSMBR1_3297 PE=4 SV=1
283	397	Q1Q2J4	189.15	54	54	38400000	11	11	16	Carbamidomethylation; Deamidation (NQ)	21915	seq|Q1Q2J4|Q1Q2J4_KUEST	Q1Q2J4_KUEST Elongation factor Ts OS=Kuenenia stuttgartiensis OX=174633 GN=tsf PE=3 SV=1
250	833	Q1Q0K9	189.04	39	39	234000000	7	7	19	Carbamidomethylation; Deamidation (NQ)	14911	seq|Q1Q0K9|Q1Q0K9_KUEST	Q1Q0K9_KUEST Uncharacterized protein OS=Kuenenia stuttgartiensis OX=174633 GN=KSMBR1_3634 PE=4 SV=1
433	436	Q1PUX6	188.76	30	30	9730000	7	7	10		39402	seq|Q1PUX6|Q1PUX6_KUEST	Q1PUX6_KUEST Delta-aminolevulinic acid dehydratase OS=Kuenenia stuttgartiensis OX=174633 GN=hemB PE=3 SV=1
273	711	Q1PZK3	188.61	62	62	155000000	8	8	17	Deamidation (NQ)	10345	seq|Q1PZK3|Q1PZK3_KUEST	Q1PZK3_KUEST 10 kDa chaperonin OS=Kuenenia stuttgartiensis OX=174633 GN=cpn10 PE=3 SV=1
505	637	Q1Q147	188.3	51	51	32000000	7	7	8		13287	seq|Q1Q147|Q1Q147_KUEST	Q1Q147_KUEST 50S ribosomal protein L14 OS=Kuenenia stuttgartiensis OX=174633 GN=rplN PE=3 SV=1
356	370	Q1PZ48	187.97	29	29	14300000	10	10	12	Carbamidomethylation	61650	seq|Q1PZ48|Q1PZ48_KUEST	Q1PZ48_KUEST Urocanate hydratase OS=Kuenenia stuttgartiensis OX=174633 GN=hutU PE=3 SV=1
335	595	Q1Q3G9	187.49	40	40	28200000	8	8	13	Carbamidomethylation; Deamidation (NQ)	14852	seq|Q1Q3G9|Q1Q3G9_KUEST	Q1Q3G9_KUEST ATP synthase epsilon chain OS=Kuenenia stuttgartiensis OX=174633 GN=atpC PE=3 SV=1
408	1010	Q1Q0S2	187.17	45	45	12200000	4	4	11	Deamidation (NQ)	17491	seq|Q1Q0S2|Q1Q0S2_KUEST	Q1Q0S2_KUEST Biotin carboxyl carrier protein of acetyl-CoA carboxylase OS=Kuenenia stuttgartiensis OX=174633 GN=accB PE=4 SV=1
403	501	Q1Q7L6	186.92	59	59	54900000	7	7	11		16759	seq|Q1Q7L6|Q1Q7L6_KUEST	Q1Q7L6_KUEST 50S ribosomal protein L13 OS=Kuenenia stuttgartiensis OX=174633 GN=rplM PE=3 SV=1
352	411	A0A2C9CFF5	186.18	53	53	36300000	9	9	12	Carbamidomethylation	17058	seq|A0A2C9CFF5|A0A2C9CFF5_KUEST	A0A2C9CFF5_KUEST PTS EIIA type-2 domain-containing protein OS=Kuenenia stuttgartiensis OX=174633 GN=ptsN_3 PE=4 SV=1
296	189	Q1PUX8	186.16	23	23	28500000	9	9	16		51323	seq|Q1PUX8|Q1PUX8_KUEST	Q1PUX8_KUEST Uncharacterized protein OS=Kuenenia stuttgartiensis OX=174633 GN=KSMBR1_2011 PE=4 SV=1
18	900	Q1PW28	186.13	45	45	255000000	4	4	138	Deamidation (NQ); Oxidation (M)	12508	seq|Q1PW28|Q1PW28_KUEST	Q1PW28_KUEST Uncharacterized protein OS=Kuenenia stuttgartiensis OX=174633 GN=kustc0678 PE=4 SV=1
276	579	Q1Q1G0	185.8	62	62	27300000	8	8	17	Deamidation (NQ)	20437	seq|Q1Q1G0|Q1Q1G0_KUEST	Q1Q1G0_KUEST Protein YceI OS=Kuenenia stuttgartiensis OX=174633 GN=yceI PE=3 SV=1
394	378	Q1PW98	185.36	27	27	2810000	8	8	11	Deamidation (NQ)	54247	seq|Q1PW98|Q1PW98_KUEST	Q1PW98_KUEST Similar to HtrA-like protein OS=Kuenenia stuttgartiensis OX=174633 GN=kustc0762 PE=4 SV=1
348	492	Q1PZB6	185.31	31	31	38400000	9	9	13	Deamidation (NQ)	18537	seq|Q1PZB6|Q1PZB6_KUEST	Q1PZB6_KUEST Similar to cytochrome c (CII) OS=Kuenenia stuttgartiensis OX=174633 GN=cyt_C2 PE=4 SV=1
398	481	Q1Q0B9	185.27	53	53	8720000	8	8	11		26691	seq|Q1Q0B9|Q1Q0B9_KUEST	Q1Q0B9_KUEST FAD-binding FR-type domain-containing protein OS=Kuenenia stuttgartiensis OX=174633 GN=kustd2035 PE=4 SV=1
398	482	A0A2C9CF15	185.27	53	53	8720000	8	8	11		26692	seq|A0A2C9CF15|A0A2C9CF15_KUEST	A0A2C9CF15_KUEST 3-ketosteroid-9-alpha-hydroxylase reductase subunit OS=Kuenenia stuttgartiensis OX=174633 GN=hmp PE=4 SV=1
429	541	Q1Q0W8	185	57	57	27900000	6	6	10	Carbamidomethylation; Deamidation (NQ)	16950	seq|Q1Q0W8|Q1Q0W8_KUEST	Q1Q0W8_KUEST Strongly similar to small heat shock protein OS=Kuenenia stuttgartiensis OX=174633 GN=hsp PE=3 SV=1
363	622	Q1Q044	184.81	43	43	11400000	10	10	12	Deamidation (NQ)	41819	seq|Q1Q044|Q1Q044_KUEST	Q1Q044_KUEST Similar to beta-propeller protein YxaL OS=Kuenenia stuttgartiensis OX=174633 GN=yxaL PE=4 SV=1
524	880	A0A2C9CIS8	184.71	61	61	17200000	6	6	8	Carbamidomethylation	16663	seq|A0A2C9CIS8|A0A2C9CIS8_KUEST	A0A2C9CIS8_KUEST Polymer-forming cytoskeletal OS=Kuenenia stuttgartiensis OX=174633 GN=KSMBR1_2994 PE=4 SV=1
268	691	Q1Q7L7	184.21	62	62	33100000	9	9	17	Carbamidomethylation; Deamidation (NQ)	14563	seq|Q1Q7L7|Q1Q7L7_KUEST	Q1Q7L7_KUEST 30S ribosomal protein S9 OS=Kuenenia stuttgartiensis OX=174633 GN=rpsI PE=3 SV=1
333	301	Q1Q2J2	184.05	51	51	43000000	8	8	13		21071	seq|Q1Q2J2|Q1Q2J2_KUEST	Q1Q2J2_KUEST Ribosome-recycling factor OS=Kuenenia stuttgartiensis OX=174633 GN=rrf PE=3 SV=1
333	302	A0A2C9CC13	184.05	51	51	43000000	8	8	13		21041	seq|A0A2C9CC13|A0A2C9CC13_KUEST	A0A2C9CC13_KUEST Ribosome-recycling factor OS=Kuenenia stuttgartiensis OX=174633 GN=rrf PE=3 SV=1
482	907	Q1Q277	183.96	30	30	8020000	6	6	9		32696	seq|Q1Q277|Q1Q277_KUEST	Q1Q277_KUEST Uncharacterized protein OS=Kuenenia stuttgartiensis OX=174633 GN=KSMBR1_0772 PE=4 SV=1
358	935	Q1PXI2	183.89	50	50	15700000	6	6	12	Deamidation (NQ)	18006	seq|Q1PXI2|Q1PXI2_KUEST	Q1PXI2_KUEST Similar to heme d1 synthesis protein NirD/nirG OS=Kuenenia stuttgartiensis OX=174633 GN=nirD/nirG PE=4 SV=1
297	860	Q1Q1A6	183.48	93	93	107000000	6	6	16	Deamidation (NQ)	6598	seq|Q1Q1A6|Q1Q1A6_KUEST	Q1Q1A6_KUEST Uncharacterized protein OS=Kuenenia stuttgartiensis OX=174633 GN=KSMBR1_1094 PE=4 SV=1
334	694	Q1Q230	183.4	35	35	24800000	8	8	13	Carbamidomethylation	21274	seq|Q1Q230|Q1Q230_KUEST	Q1Q230_KUEST Uncharacterized protein OS=Kuenenia stuttgartiensis OX=174633 GN=kuste3298 PE=4 SV=1
481	660	A0A2C9CGC3	183.36	47	47	59000000	5	5	9	Carbamidomethylation; Deamidation (NQ)	21211	seq|A0A2C9CGC3|A0A2C9CGC3_KUEST	A0A2C9CGC3_KUEST Uncharacterized protein OS=Kuenenia stuttgartiensis OX=174633 GN=KSMBR1_2462 PE=4 SV=1
481	661	Q1PWG1	183.36	47	47	59000000	5	5	9	Carbamidomethylation; Deamidation (NQ)	21193	seq|Q1PWG1|Q1PWG1_KUEST	Q1PWG1_KUEST Uncharacterized protein OS=Kuenenia stuttgartiensis OX=174633 GN=kustc0814 PE=4 SV=1
499	476	Q1PXR2	183.35	37	37	11500000	7	7	8		27230	seq|Q1PXR2|Q1PXR2_KUEST	Q1PXR2_KUEST Uncharacterized protein OS=Kuenenia stuttgartiensis OX=174633 GN=kustd2086 PE=4 SV=1
330	459	Q1PWG8	183.27	52	52	7760000	12	12	13	Deamidation (NQ)	44396	seq|Q1PWG8|Q1PWG8_KUEST	Q1PWG8_KUEST NADH-quinone oxidoreductase subunit D OS=Kuenenia stuttgartiensis OX=174633 GN=nuoD PE=3 SV=1
396	446	Q1PXR4	183.03	22	22	9830000	10	10	11		56135	seq|Q1PXR4|Q1PXR4_KUEST	Q1PXR4_KUEST Uncharacterized protein OS=Kuenenia stuttgartiensis OX=174633 GN=KSMBR1_1820 PE=3 SV=1
355	336	Q1Q091	182.97	28	28	21400000	10	10	12		53784	seq|Q1Q091|Q1Q091_KUEST	Q1Q091_KUEST Uncharacterized protein OS=Kuenenia stuttgartiensis OX=174633 GN=KSMBR1_1750 PE=4 SV=1
470	589	Q1PZY5	182.74	31	31	6100000	6	5	9		38809	seq|Q1PZY5|Q1PZY5_KUEST	Q1PZY5_KUEST Strongly similar to cytochrome c peroxidase OS=Kuenenia stuttgartiensis OX=174633 GN=yhjA PE=4 SV=1
351	239	A0A2C9CG64	182.25	17	17	8200000	11	11	12		92505	seq|A0A2C9CG64|A0A2C9CG64_KUEST	A0A2C9CG64_KUEST DNA gyrase subunit B OS=Kuenenia stuttgartiensis OX=174633 GN=gyrB_2 PE=3 SV=1
351	240	Q1PVC2	182.25	17	17	8200000	11	11	12		92538	seq|Q1PVC2|Q1PVC2_KUEST	Q1PVC2_KUEST DNA gyrase subunit B OS=Kuenenia stuttgartiensis OX=174633 GN=gyrB PE=3 SV=1
311	494	Q1PX19	182.01	43	43	26200000	9	9	14	Carbamidomethylation; Deamidation (NQ)	19081	seq|Q1PX19|Q1PX19_KUEST	Q1PX19_KUEST Similar to intracellular proteinase I OS=Kuenenia stuttgartiensis OX=174633 GN=kustc1036 PE=4 SV=1
311	496	A0A2C9CHA8	182.01	38	38	26200000	9	9	14	Carbamidomethylation; Deamidation (NQ)	21796	seq|A0A2C9CHA8|A0A2C9CHA8_KUEST	A0A2C9CHA8_KUEST DJ-1_PfpI domain-containing protein OS=Kuenenia stuttgartiensis OX=174633 GN=KSMBR1_2647 PE=4 SV=1
446	832	Q1Q256	181.8	30	30	23700000	6	6	10	Carbamidomethylation	25945	seq|Q1Q256|Q1Q256_KUEST	Q1Q256_KUEST Similar to Na(+)-translocating NADH-quinone reductase subunit C OS=Kuenenia stuttgartiensis OX=174633 GN=NqrC PE=4 SV=1
443	499	Q1Q3W8	181.78	24	24	5000000	7	7	10		53518	seq|Q1Q3W8|Q1Q3W8_KUEST	Q1Q3W8_KUEST Uncharacterized protein OS=Kuenenia stuttgartiensis OX=174633 GN=KSMBR1_3560 PE=4 SV=1
347	674	Q1Q087	181.11	38	38	11100000	9	9	13	Deamidation (NQ)	28511	seq|Q1Q087|Q1Q087_KUEST	Q1Q087_KUEST Pyrroline-5-carboxylate reductase OS=Kuenenia stuttgartiensis OX=174633 GN=proC PE=3 SV=1
347	675	A0A2C9CFA5	181.11	38	38	11100000	9	9	13	Deamidation (NQ)	28458	seq|A0A2C9CFA5|A0A2C9CFA5_KUEST	A0A2C9CFA5_KUEST Pyrroline-5-carboxylate reductase OS=Kuenenia stuttgartiensis OX=174633 GN=proC PE=3 SV=1
365	466	Q1PXV0	180.94	26	26	23100000	8	8	12		40484	seq|Q1PXV0|Q1PXV0_KUEST	Q1PXV0_KUEST TPR_REGION domain-containing protein OS=Kuenenia stuttgartiensis OX=174633 GN=KSMBR1_1837 PE=4 SV=1
528	871	Q1Q2E2	180.7	59	59	7600000	6	6	8		16331	seq|Q1Q2E2|Q1Q2E2_KUEST	Q1Q2E2_KUEST Calcium binding protein OS=Kuenenia stuttgartiensis OX=174633 GN=KSMBR1_0714 PE=4 SV=1
473	673	Q1Q7M7	180.67	39	39	27500000	6	6	9	Carbamidomethylation	20208	seq|Q1Q7M7|Q1Q7M7_KUEST	Q1Q7M7_KUEST Uncharacterized protein OS=Kuenenia stuttgartiensis OX=174633 GN=kusta0085 PE=4 SV=1
461	453	Q1Q3W6	180.63	44	44	4930000	9	9	9	Deamidation (NQ)	37307	seq|Q1Q3W6|Q1Q3W6_KUEST	Q1Q3W6_KUEST AAA domain-containing protein OS=Kuenenia stuttgartiensis OX=174633 GN=moxR PE=4 SV=1
386	448	seq_58_37	180.09	45	45	27000000	8	8	11	Deamidation (NQ)	25137	seq_58_37	#N/A
386	452	Q1Q1G8	180.09	32	32	27000000	8	8	11	Deamidation (NQ)	35828	seq|Q1Q1G8|Q1Q1G8_KUEST	Q1Q1G8_KUEST Uncharacterized protein OS=Kuenenia stuttgartiensis OX=174633 GN=KSMBR1_1015 PE=4 SV=1
415	578	A0A2C9CET4	179.83	30	30	11900000	10	10	10		47255	seq|A0A2C9CET4|A0A2C9CET4_KUEST	A0A2C9CET4_KUEST Histidinol dehydrogenase OS=Kuenenia stuttgartiensis OX=174633 GN=hisD PE=3 SV=1
415	550	Q1Q2D0	179.83	30	30	11900000	10	10	10		47140	seq|Q1Q2D0|Q1Q2D0_KUEST	Q1Q2D0_KUEST Histidinol dehydrogenase OS=Kuenenia stuttgartiensis OX=174633 GN=hisD PE=3 SV=1
426	495	Q1Q4R7	179.79	32	32	15000000	7	7	10	Carbamidomethylation; Deamidation (NQ)	28546	seq|Q1Q4R7|Q1Q4R7_KUEST	Q1Q4R7_KUEST Triosephosphate isomerase OS=Kuenenia stuttgartiensis OX=174633 GN=tpiA PE=3 SV=1
421	425	Q1Q2L9	179.18	28	28	13500000	7	7	10	Deamidation (NQ)	37708	seq|Q1Q2L9|Q1Q2L9_KUEST	Q1Q2L9_KUEST Aspartate-semialdehyde dehydrogenase OS=Kuenenia stuttgartiensis OX=174633 GN=asd PE=3 SV=1
401	596	A0A2C9CK90	179.03	19	19	40100000	7	7	11	Oxidation (M)	32589	seq|A0A2C9CK90|A0A2C9CK90_KUEST	A0A2C9CK90_KUEST Uncharacterized protein OS=Kuenenia stuttgartiensis OX=174633 GN=fdoI PE=4 SV=1
210	1057	Q1PVN1	178.91	65	65	84300000	4	4	22		8673	seq|Q1PVN1|Q1PVN1_KUEST	Q1PVN1_KUEST Similar to Cold shock protein (CspB) OS=Kuenenia stuttgartiensis OX=174633 GN=kustc0536 PE=4 SV=1
357	484	Q1PZP3	178.59	63	63	48700000	10	10	12	Carbamidomethylation	16816	seq|Q1PZP3|Q1PZP3_KUEST	Q1PZP3_KUEST Universal stress protein OS=Kuenenia stuttgartiensis OX=174633 GN=kustd1803 PE=3 SV=1
349	808	Q1PVQ3	178.5	38	38	72400000	6	6	13	Oxidation (M)	15242	seq|Q1PVQ3|Q1PVQ3_KUEST	Q1PVQ3_KUEST Similar to small heat shock protein OS=Kuenenia stuttgartiensis OX=174633 GN=hsp PE=3 SV=1
562	433	Q1PXS0	178.36	24	24	13400000	7	7	7		33702	seq|Q1PXS0|Q1PXS0_KUEST	Q1PXS0_KUEST Similar to dehydratase OleE [Streptomyces antibioticus] OS=Kuenenia stuttgartiensis OX=174633 GN=oleE PE=4 SV=1
277	488	Q1PW15	178.06	38	38	34400000	7	7	17	Deamidation (NQ)	25293	seq|Q1PW15|Q1PW15_KUEST	Q1PW15_KUEST ATP-dependent Clp protease proteolytic subunit OS=Kuenenia stuttgartiensis OX=174633 GN=clpP PE=3 SV=1
498	409	Q1Q6Q1	177.98	65	65	6410000	7	6	8	Deamidation (NQ)	15941	seq|Q1Q6Q1|Q1Q6Q1_KUEST	Q1Q6Q1_KUEST Similar to small heat shock protein OS=Kuenenia stuttgartiensis OX=174633 GN=hsp21 PE=3 SV=1
290	363	Q1Q133	177.74	52	52	60300000	7	7	16		20960	seq|Q1Q133|Q1Q133_KUEST	Q1Q133_KUEST Transcription termination/antitermination protein NusG OS=Kuenenia stuttgartiensis OX=174633 GN=nusG PE=3 SV=1
441	431	Q1Q4R8	177.69	29	29	10400000	8	8	10		40455	seq|Q1Q4R8|Q1Q4R8_KUEST	Q1Q4R8_KUEST Strongly similar to chorismate mutase / prephenate dehydratase OS=Kuenenia stuttgartiensis OX=174633 GN=pheA PE=4 SV=1
534	1050	A0A2C9CLA0	177.57	24	24	2080000	6	6	7		35485	seq|A0A2C9CLA0|A0A2C9CLA0_KUEST	A0A2C9CLA0_KUEST Methionyl-tRNA formyltransferase OS=Kuenenia stuttgartiensis OX=174633 GN=fmt PE=3 SV=1
534	1051	Q1Q7Q1	177.57	24	24	2080000	6	6	7		35471	seq|Q1Q7Q1|Q1Q7Q1_KUEST	Q1Q7Q1_KUEST Methionyl-tRNA formyltransferase OS=Kuenenia stuttgartiensis OX=174633 GN=Fmt PE=3 SV=1
454	652	Q1Q0N1	177.44	28	28	3320000	7	7	9	Deamidation (NQ)	56489	seq|Q1Q0N1|Q1Q0N1_KUEST	Q1Q0N1_KUEST B12-binding domain-containing protein OS=Kuenenia stuttgartiensis OX=174633 GN=kuste2803 PE=4 SV=1
454	647	A0A2C9CKE1	177.44	28	28	3320000	7	7	9	Deamidation (NQ)	56480	seq|A0A2C9CKE1|A0A2C9CKE1_KUEST	A0A2C9CKE1_KUEST B12-binding domain-containing protein OS=Kuenenia stuttgartiensis OX=174633 GN=KSMBR1_3648 PE=4 SV=1
361	271	Q1PUZ2	177.37	27	27	18400000	11	11	12		58101	seq|Q1PUZ2|Q1PUZ2_KUEST	Q1PUZ2_KUEST Glucose-6-phosphate 1-dehydrogenase OS=Kuenenia stuttgartiensis OX=174633 GN=zwf PE=3 SV=1
622	1366	Q1Q1C7	176.98	16	16	33500000	4	4	6	Oxidation (M)	32658	seq|Q1Q1C7|Q1Q1C7_KUEST	Q1Q1C7_KUEST Product OS=Kuenenia stuttgartiensis OX=174633 GN=focA_2 PE=4 SV=1
503	822	A0A2C9CJE4	176.4	36	36	26200000	6	6	8	Carbamidomethylation	19936	seq|A0A2C9CJE4|A0A2C9CJE4_KUEST	A0A2C9CJE4_KUEST Strongly similar to acetolactate synthase regulatory subunit OS=Kuenenia stuttgartiensis OX=174633 GN=ilvN PE=4 SV=1
463	791	Q1Q2D4	176.37	38	38	3480000	8	8	9		35582	seq|Q1Q2D4|Q1Q2D4_KUEST	Q1Q2D4_KUEST Strongly similar to phosphate binding protein of ABC-type phosphate transport system OS=Kuenenia stuttgartiensis OX=174633 GN=PstS PE=4 SV=1
469	714	Q1PZY9	175.9	21	21	8910000	7	7	9		43657	seq|Q1PZY9|Q1PZY9_KUEST	Q1PZY9_KUEST Molybdopterin molybdenumtransferase OS=Kuenenia stuttgartiensis OX=174633 GN=moeA PE=3 SV=1
414	168	Q1Q2C4	175.64	21	21	4430000	10	10	10	Deamidation (NQ)	69046	seq|Q1Q2C4|Q1Q2C4_KUEST	Q1Q2C4_KUEST TPR_REGION domain-containing protein OS=Kuenenia stuttgartiensis OX=174633 GN=KSMBR1_0730 PE=4 SV=1
339	462	Q1PXZ5	175.53	39	39	18900000	8	8	13		26343	seq|Q1PXZ5|Q1PXZ5_KUEST	Q1PXZ5_KUEST Uncharacterized protein OS=Kuenenia stuttgartiensis OX=174633 GN=KSMBR1_1881 PE=4 SV=1
515	683	Q1Q131	175.23	33	33	24500000	5	5	8	Deamidation (NQ)	24396	seq|Q1Q131|Q1Q131_KUEST	Q1Q131_KUEST 50S ribosomal protein L1 OS=Kuenenia stuttgartiensis OX=174633 GN=rplA PE=3 SV=1
535	603	Q1PZ31	174.87	15	15	6450000	7	7	7		70107	seq|Q1PZ31|Q1PZ31_KUEST	Q1PZ31_KUEST ATP-dependent zinc metalloprotease FtsH OS=Kuenenia stuttgartiensis OX=174633 GN=ftsH PE=3 SV=1
486	467	Q1PXW2	174.85	64	64	17300000	7	7	9	Deamidation (NQ)	17418	seq|Q1PXW2|Q1PXW2_KUEST	Q1PXW2_KUEST Similar to small heat shock protein OS=Kuenenia stuttgartiensis OX=174633 GN=hsp PE=3 SV=1
416	505	Q1Q775	174.84	32	32	24400000	10	10	10		42684	seq|Q1Q775|Q1Q775_KUEST	Q1Q775_KUEST Transaldolase OS=Kuenenia stuttgartiensis OX=174633 GN=talA PE=3 SV=1
550	867	Q1PV63	174.73	22	22	7370000	5	5	7	Deamidation (NQ)	41191	seq|Q1PV63|Q1PV63_KUEST	Q1PV63_KUEST Uncharacterized protein OS=Kuenenia stuttgartiensis OX=174633 GN=kustc0364 PE=4 SV=1
550	868	A0A2C9CFV7	174.73	22	22	7370000	5	5	7	Deamidation (NQ)	41203	seq|A0A2C9CFV7|A0A2C9CFV7_KUEST	A0A2C9CFV7_KUEST Uncharacterized protein OS=Kuenenia stuttgartiensis OX=174633 GN=KSMBR1_2073 PE=4 SV=1
411	268	Q1Q7M8	174.72	21	21	16700000	10	10	10		65121	seq|Q1Q7M8|Q1Q7M8_KUEST	Q1Q7M8_KUEST Proline--tRNA ligase OS=Kuenenia stuttgartiensis OX=174633 GN=proS PE=3 SV=1
411	299	A0A2C9CIY0	174.72	21	21	16700000	10	10	10		65164	seq|A0A2C9CIY0|A0A2C9CIY0_KUEST	A0A2C9CIY0_KUEST Proline--tRNA ligase OS=Kuenenia stuttgartiensis OX=174633 GN=proS PE=3 SV=1
374	483	A0A2C9CF58	174.66	35	35	19800000	9	9	12		30485	seq|A0A2C9CF58|A0A2C9CF58_KUEST	A0A2C9CF58_KUEST Aldo_ket_red domain-containing protein OS=Kuenenia stuttgartiensis OX=174633 GN=KSMBR1_2031 PE=4 SV=1
374	434	Q1PV10	174.66	34	34	19800000	9	9	12		31983	seq|Q1PV10|Q1PV10_KUEST	Q1PV10_KUEST Aldo_ket_red domain-containing protein OS=Kuenenia stuttgartiensis OX=174633 GN=kustc0318 PE=4 SV=1
447	521	Q1Q778	173.67	26	26	7550000	9	9	9	Deamidation (NQ)	74520	seq|Q1Q778|Q1Q778_KUEST	Q1Q778_KUEST Strongly similar to transketolase 1 thiamin-binding isozyme OS=Kuenenia stuttgartiensis OX=174633 GN=tktA PE=3 SV=1
545	653	Q1Q668	173.64	28	28	4990000	7	7	7	Carbamidomethylation; Oxidation (M)	36020	seq|Q1Q668|Q1Q668_KUEST	Q1Q668_KUEST Similar to pyruvate dehydrogenase (Lipoamide) E1 component alpha chain OS=Kuenenia stuttgartiensis OX=174633 GN=pdhA PE=4 SV=1
328	410	A0A2C9CAF7	173.58	48	48	51900000	6	6	13	Deamidation (NQ); Oxidation (M)	18688	seq|A0A2C9CAF7|A0A2C9CAF7_KUEST	A0A2C9CAF7_KUEST ATP synthase subunit b OS=Kuenenia stuttgartiensis OX=174633 GN=atpF PE=3 SV=1
462	369	Q1Q1D9	173.34	18	18	7190000	8	8	9	Deamidation (NQ)	75967	seq|Q1Q1D9|Q1Q1D9_KUEST	Q1Q1D9_KUEST 1,4-alpha-glucan branching enzyme GlgB OS=Kuenenia stuttgartiensis OX=174633 GN=glgB PE=3 SV=1
376	682	Q1Q7G9	173.29	70	70	26800000	7	7	12	Carbamidomethylation	15495	seq|Q1Q7G9|Q1Q7G9_KUEST	Q1Q7G9_KUEST 30S ribosomal protein S6 OS=Kuenenia stuttgartiensis OX=174633 GN=RpsF PE=3 SV=1
451	474	Q1PXK7	173.23	26	26	6630000	8	8	9	Deamidation (NQ)	51536	seq|Q1PXK7|Q1PXK7_KUEST	Q1PXK7_KUEST Uncharacterized protein OS=Kuenenia stuttgartiensis OX=174633 GN=kustc1218 PE=4 SV=1
468	451	Q1PZY2	173.06	24	24	14800000	8	8	9		40522	seq|Q1PZY2|Q1PZY2_KUEST	Q1PZY2_KUEST Uncharacterized protein OS=Kuenenia stuttgartiensis OX=174633 GN=KSMBR1_1632 PE=4 SV=1
489	608	Q1PYW8	173.06	31	31	3120000	7	7	8	Deamidation (NQ)	49166	seq|Q1PYW8|Q1PYW8_KUEST	Q1PYW8_KUEST Similar to potassium uptake protein TrkA OS=Kuenenia stuttgartiensis OX=174633 GN=trkA PE=4 SV=1
456	274	A0A2C9CD35	172.95	31	31	9920000	7	7	9	Deamidation (NQ)	38158	seq|A0A2C9CD35|A0A2C9CD35_KUEST	A0A2C9CD35_KUEST Methylthioribose-1-phosphate isomerase OS=Kuenenia stuttgartiensis OX=174633 GN=mtnA PE=3 SV=1
405	489	Q1PY51	172.75	61	61	35300000	7	7	11	Carbamidomethylation	15939	seq|Q1PY51|Q1PY51_KUEST	Q1PY51_KUEST Strongly similar to iron-sulfur cofactor synthesis protein NifU OS=Kuenenia stuttgartiensis OX=174633 GN=nifU PE=4 SV=1
384	331	seq_2986_1	172.48	9	9	0	7	1	11	Oxidation (M)	99523	seq_2986_1	#N/A
325	748	Q1PZS9	172.29	44	44	25900000	8	8	13		25732	seq|Q1PZS9|Q1PZS9_KUEST	Q1PZS9_KUEST Similar to pyruvoyl-dependent arginine decarboxylase OS=Kuenenia stuttgartiensis OX=174633 GN=speA PE=3 SV=1
369	712	seq_1655_3	171.88	46	46	13000000	7	7	12		17820	seq_1655_3	#N/A
369	587	Q1PW18	171.88	43	43	13000000	7	7	12		19120	seq|Q1PW18|Q1PW18_KUEST	Q1PW18_KUEST Uncharacterized protein OS=Kuenenia stuttgartiensis OX=174633 GN=kustc0674 PE=4 SV=1
427	529	Q1PXG9	170.8	49	49	17900000	6	6	10		16897	seq|Q1PXG9|Q1PXG9_KUEST	Q1PXG9_KUEST Strongly similar to small heat shock protein OS=Kuenenia stuttgartiensis OX=174633 GN=hsp PE=3 SV=1
341	379	A0A2C9CL37	170.71	14	14	15200000	7	7	13	Deamidation (NQ)	63860	seq|A0A2C9CL37|A0A2C9CL37_KUEST	A0A2C9CL37_KUEST Uncharacterized protein OS=Kuenenia stuttgartiensis OX=174633 GN=KSMBR1_3992 PE=4 SV=1
341	380	Q1Q762	170.71	14	14	15200000	7	7	13	Deamidation (NQ)	63888	seq|Q1Q762|Q1Q762_KUEST	Q1Q762_KUEST Uncharacterized protein OS=Kuenenia stuttgartiensis OX=174633 GN=kuste2658 PE=4 SV=1
375	390	Q1Q3L8	170.5	28	28	19100000	8	8	12		54182	seq|Q1Q3L8|Q1Q3L8_KUEST	Q1Q3L8_KUEST DUF4139 domain-containing protein OS=Kuenenia stuttgartiensis OX=174633 GN=kuste3839 PE=4 SV=1
506	442	Q1Q6H1	170.49	31	31	1820000	6	2	8	Deamidation (NQ)	36824	seq|Q1Q6H1|Q1Q6H1_KUEST	Q1Q6H1_KUEST GGDEF domain-containing protein OS=Kuenenia stuttgartiensis OX=174633 GN=kuste2433 PE=4 SV=1
[truncated: 1,190 more rows]

## Sheet: Replicate3
Supplementary Dataset 1 - Steady-state K. stuttgartiensis proteome (rep3)
[truncated: 1,524 more rows]

[truncated: 1 more sheets: Replicate4]
